# Supplementary material for: PAK1 inhibitor NVS‐PAK1‐1 preserves dendritic spines in amyloid/tau exposed neurons and 5xFAD mice
Source: Alzheimers Dement. 2025 Dec 26;21(12):e71033. doi: 10.1002/alz.71033 (PMC12741935; doi:10.1002/alz.71033)
Supplement: Supplementary file 2 — Supporting Information [file ALZ-21-e71033-s002.xlsx]

## Sheet: Table S1
Supplemental Table 1. Multi-dose pilot PK/PD study in female and male 5xFAD mice
	Sampling time point post dose (HR)
	0.5 h	1 h	2 h	4 h	8 h	24 h
vehicle	Serial blood sample	Serial blood sample	Serial blood sample	Terminal Brain/Blood	Serial blood sample	Terminal Brain/Blood
n=6	n=6	n=6	n=6	n=3	n=3	n=3
10 mg/kg	Serial blood sample	Serial blood sample	Serial blood sample	Terminal Brain/Blood	Serial blood sample	Terminal Brain/Blood
n=6	n=6	n=6	n=6	n=3	n=3	n=3
50 mg/kg	Serial blood sample	Serial blood sample	Serial blood sample	Terminal Brain/Blood	Serial blood sample	Terminal Brain/Blood
n=6	n=6	n=6	n=6	n=3	n=3	n=3

## Sheet: Table S2
Supplemental Table 2. 100mg/kg pilot PK/PD study in female and male 5xFAD mice
	Sampling time point post dose (HR)
	4 h	24 h
WT vehicle	Terminal Brain/Blood	Terminal Brain/Blood
n=16	n=8	n=8
5XFAD vehicle	Terminal Brain/Blood	Terminal Brain/Blood
n=16	n=8	n=8
5XFAD 100 mg/kg	Terminal Brain/Blood	Terminal Brain/Blood
n=16	n=8	n=8

## Sheet: Table S3
Supplemental Table 3. Differential abundance of proteins in brain tissue
cohort	sex	treatment	reference	protein	n.peptide	anova.f	anova.p	logFC	lwr	upr	p.adj
Aged	M	FAD5X_A_tx	FAD5X_B_veh	HC;Ighg2b	7	0.436273	0.656298	0.357611	1.58682	-0.871597	0.7241
Aged	M	FAD5X_B_veh	WT_C_veh	HC;Ighg2b	7	0.436273	0.656298	-0.440399	0.860473	-1.74127	0.64862
Aged	M	FAD5X_A_tx	FAD5X_B_veh	ATP8	2	0.390399	0.681383	-0.129242	0.238534	-0.497017	0.656546
Aged	M	FAD5X_B_veh	WT_C_veh	ATP8	2	0.390399	0.681383	0.0773892	0.445165	-0.290386	0.858227
Aged	M	FAD5X_A_tx	FAD5X_B_veh	Ktn1	10	3.37167	0.0528131	0.0326322	0.162486	-0.0972215	0.804644
Aged	M	FAD5X_B_veh	WT_C_veh	Ktn1	10	3.37167	0.0528131	0.0892989	0.219153	-0.0405548	0.217603
Aged	M	FAD5X_A_tx	FAD5X_B_veh	Rgs6	10	5.56513	0.0110707	-0.0280666	0.0981122	-0.154245	0.843086
Aged	M	FAD5X_B_veh	WT_C_veh	Rgs6	10	5.56513	0.0110707	-0.120806	0.00537309	-0.246984	0.0622575
Aged	M	FAD5X_A_tx	FAD5X_B_veh	Dnah7b	1	0.665596	0.524015	0.055962	0.276971	-0.165047	0.802007
Aged	M	FAD5X_B_veh	WT_C_veh	Dnah7b	1	0.665596	0.524015	0.0385415	0.259551	-0.182468	0.900096
Aged	M	FAD5X_A_tx	FAD5X_B_veh	Nfasc	43	28.1049	8.72531e-07	0.0360111	0.0875176	-0.0154954	0.207498
Aged	M	FAD5X_B_veh	WT_C_veh	Nfasc	43	28.1049	8.72531e-07	-0.143817	-0.0923103	-0.195323	1.42038e-06
Aged	M	FAD5X_A_tx	FAD5X_B_veh	2410004B18Rik	1	0.393995	0.704805	0.285645	1.78936	-1.21807	0.732003
Aged	M	FAD5X_B_veh	WT_C_veh	2410004B18Rik	1	0.393995	0.704805	0.000104537	1.12091	-1.1207	1
Aged	M	FAD5X_A_tx	FAD5X_B_veh	Clasp1	19	4.7467	0.0193301	0.180147	0.330642	0.0296507	0.0171374
Aged	M	FAD5X_B_veh	WT_C_veh	Clasp1	19	4.7467	0.0193301	-0.0680522	0.0824437	-0.218548	0.502833
Aged	M	FAD5X_A_tx	FAD5X_B_veh	Abi2	10	1.05317	0.367394	0.0802892	0.493347	-0.332769	0.876009
Aged	M	FAD5X_B_veh	WT_C_veh	Abi2	10	1.05317	0.367394	0.14576	0.558818	-0.267299	0.650953
Aged	M	FAD5X_A_tx	FAD5X_B_veh	Col6a3	1	0.448197	0.653889	-0.297467	0.915385	-1.51032	0.769735
Aged	M	FAD5X_B_veh	WT_C_veh	Col6a3	1	0.448197	0.653889	-0.000750637	1.08406	-1.08556	0.999998
Aged	M	FAD5X_A_tx	FAD5X_B_veh	Abhd14b	4	6.19766	0.00733088	0.151575	0.297952	0.00519841	0.0414918
Aged	M	FAD5X_B_veh	WT_C_veh	Abhd14b	4	6.19766	0.00733088	0.0290384	0.175415	-0.117338	0.872842
Aged	M	FAD5X_A_tx	FAD5X_B_veh	Ndufs1	47	2.97001	0.0721367	-0.280655	0.0496007	-0.61091	0.105779
Aged	M	FAD5X_B_veh	WT_C_veh	Ndufs1	47	2.97001	0.0721367	0.0300515	0.360307	-0.300204	0.971644
Aged	M	FAD5X_A_tx	FAD5X_B_veh	Macf1	88	13.3862	0.000157301	-0.0115029	0.0400211	-0.0630269	0.842035
Aged	M	FAD5X_B_veh	WT_C_veh	Macf1	88	13.3862	0.000157301	0.0936983	0.145222	0.0421743	0.000426087
Aged	M	FAD5X_A_tx	FAD5X_B_veh	Arhgap21	10	1.29736	0.293351	0.0607248	0.381093	-0.259643	0.883177
Aged	M	FAD5X_B_veh	WT_C_veh	Arhgap21	10	1.29736	0.293351	-0.196417	0.123951	-0.516785	0.292248
Aged	M	FAD5X_A_tx	FAD5X_B_veh	Surf1	1	0.00591927	0.9941	-0.0147579	1.14435	-1.17386	0.999423
Aged	M	FAD5X_B_veh	WT_C_veh	Surf1	1	0.00591927	0.9941	-0.0340503	1.16307	-1.23117	0.997126
Aged	M	FAD5X_A_tx	FAD5X_B_veh	Map4k4	2	4.31021	0.0263347	-0.207828	0.0375169	-0.453172	0.107157
Aged	M	FAD5X_B_veh	WT_C_veh	Map4k4	2	4.31021	0.0263347	0.280257	0.525601	0.0349126	0.0232617
Aged	M	FAD5X_A_tx	FAD5X_B_veh	Rapgef2	24	2.88238	0.0773065	0.0079476	0.110055	-0.0941598	0.979164
Aged	M	FAD5X_B_veh	WT_C_veh	Rapgef2	24	2.88238	0.0773065	-0.0848919	0.0172155	-0.186999	0.115383
Aged	M	FAD5X_A_tx	FAD5X_B_veh	Pcdh9	4	0.115589	0.891379	-0.0247413	0.147205	-0.196688	0.930739
Aged	M	FAD5X_B_veh	WT_C_veh	Pcdh9	4	0.115589	0.891379	-0.00402618	0.167921	-0.175973	0.998094
Aged	M	FAD5X_A_tx	FAD5X_B_veh	Prkar2a	14	3.29032	0.0562158	-3.25695e-05	0.055972	-0.0560371	0.999999
Aged	M	FAD5X_B_veh	WT_C_veh	Prkar2a	14	3.29032	0.0562158	-0.0472669	0.00873761	-0.103271	0.108742
Aged	M	FAD5X_A_tx	FAD5X_B_veh	Lrba	1	7.27587	0.0248833	-3.16707	0.597005	-6.93114	0.0920083
Aged	M	FAD5X_B_veh	WT_C_veh	Lrba	1	7.27587	0.0248833	4.3768	7.94771	0.805884	0.0219322
Aged	M	FAD5X_A_tx	FAD5X_B_veh	HC;Igh;Ighg2c	4	0.653461	0.532826	0.244981	0.951157	-0.461195	0.653714
Aged	M	FAD5X_B_veh	WT_C_veh	HC;Igh;Ighg2c	4	0.653461	0.532826	-0.257974	0.356673	-0.872621	0.540762
Aged	M	FAD5X_A_tx	FAD5X_B_veh	Pcdh7	7	2.70028	0.0893916	-0.0825222	0.0937209	-0.258765	0.479318
Aged	M	FAD5X_B_veh	WT_C_veh	Pcdh7	7	2.70028	0.0893916	0.16268	0.338923	-0.0135632	0.0740333
Aged	M	FAD5X_A_tx	FAD5X_B_veh	Ncam1	60	1.31052	0.289921	-0.0193701	0.0692442	-0.107984	0.847993
Aged	M	FAD5X_B_veh	WT_C_veh	Ncam1	60	1.31052	0.289921	-0.0335235	0.0550908	-0.122138	0.615054
Aged	M	FAD5X_A_tx	FAD5X_B_veh	Ift22	6	0.813429	0.458982	-0.5061	0.780174	-1.79237	0.58374
Aged	M	FAD5X_B_veh	WT_C_veh	Ift22	6	0.813429	0.458982	0.654298	2.0046	-0.696008	0.447759
Aged	M	FAD5X_A_tx	FAD5X_B_veh	Fdps	8	9.08959	0.00169946	-0.0482784	0.23337	-0.329927	0.901286
Aged	M	FAD5X_B_veh	WT_C_veh	Fdps	8	9.08959	0.00169946	0.473833	0.784765	0.162901	0.00281699
Aged	M	FAD5X_A_tx	FAD5X_B_veh	Lrrfip2	2	0.342238	0.714257	-0.0541743	0.281113	-0.389461	0.912404
Aged	M	FAD5X_B_veh	WT_C_veh	Lrrfip2	2	0.342238	0.714257	0.111686	0.455253	-0.231881	0.69378
Aged	M	FAD5X_A_tx	FAD5X_B_veh	Map4	37	0.484062	0.622686	-0.054542	0.180896	-0.28998	0.831097
Aged	M	FAD5X_B_veh	WT_C_veh	Map4	37	0.484062	0.622686	0.092159	0.327597	-0.143279	0.594816
Aged	M	FAD5X_A_tx	FAD5X_B_veh	Cdkl5	6	1.13116	0.343446	-0.214122	0.243249	-0.671492	0.473623
Aged	M	FAD5X_B_veh	WT_C_veh	Cdkl5	6	1.13116	0.343446	0.258395	0.715766	-0.198976	0.343509
Aged	M	FAD5X_A_tx	FAD5X_B_veh	Nup205	4	0.697475	0.508518	0.124229	0.667033	-0.418574	0.834761
Aged	M	FAD5X_B_veh	WT_C_veh	Nup205	4	0.697475	0.508518	0.114438	0.657242	-0.428366	0.857728
Aged	M	FAD5X_A_tx	FAD5X_B_veh	Dnm1	80	19.1359	1.53246e-05	0.00319521	0.0544671	-0.0480767	0.986588
Aged	M	FAD5X_B_veh	WT_C_veh	Dnm1	80	19.1359	1.53246e-05	-0.106161	-0.0548889	-0.157433	9.28151e-05
Aged	M	FAD5X_A_tx	FAD5X_B_veh	Scn8a	4	1.46715	0.252278	0.0351347	0.277163	-0.206894	0.929552
Aged	M	FAD5X_B_veh	WT_C_veh	Scn8a	4	1.46715	0.252278	0.113563	0.355591	-0.128465	0.477889
Aged	M	FAD5X_A_tx	FAD5X_B_veh	Nbdy	1	1.5	0.245082	0.103568	0.419749	-0.212613	0.693114
Aged	M	FAD5X_B_veh	WT_C_veh	Nbdy	1	1.5	0.245082	-0.216863	0.0993177	-0.533044	0.219227
Aged	M	FAD5X_A_tx	FAD5X_B_veh	Rasgef1a	1	8.77671	0.00387028	0.876609	1.61196	0.141258	0.0196637
Aged	M	FAD5X_B_veh	WT_C_veh	Rasgef1a	1	8.77671	0.00387028	-1.14202	-0.406667	-1.87737	0.00333475
Aged	M	FAD5X_A_tx	FAD5X_B_veh	Eif4g3	15	1.16479	0.330498	-0.0698568	0.0460317	-0.185745	0.303781
Aged	M	FAD5X_B_veh	WT_C_veh	Eif4g3	15	1.16479	0.330498	0.0319964	0.147885	-0.0838921	0.769675
Aged	M	FAD5X_A_tx	FAD5X_B_veh	Atp6v1e1	25	0.536308	0.592703	0.142781	1.00429	-0.718732	0.908705
Aged	M	FAD5X_B_veh	WT_C_veh	Atp6v1e1	25	0.536308	0.592703	0.187735	1.02662	-0.651145	0.840419
Aged	M	FAD5X_A_tx	FAD5X_B_veh	Rab11fip5	15	3.44582	0.0499063	0.0330982	0.132851	-0.0666551	0.686644
Aged	M	FAD5X_B_veh	WT_C_veh	Rab11fip5	15	3.44582	0.0499063	0.0631126	0.162866	-0.0366407	0.271137
Aged	M	FAD5X_A_tx	FAD5X_B_veh	Prmt5	7	0.0424088	0.958556	0.00564781	0.0983441	-0.0870485	0.987176
Aged	M	FAD5X_B_veh	WT_C_veh	Prmt5	7	0.0424088	0.958556	-0.0107363	0.08196	-0.103433	0.954503
Aged	M	FAD5X_A_tx	FAD5X_B_veh	Atg4b	4	1.13857	0.338437	0.0454523	0.161694	-0.0707889	0.595462
Aged	M	FAD5X_B_veh	WT_C_veh	Atg4b	4	1.13857	0.338437	0.0182604	0.134502	-0.0979808	0.91806
Aged	M	FAD5X_A_tx	FAD5X_B_veh	Acadl	17	31.75	3.27358e-07	0.198181	0.280091	0.116271	1.17698e-05
Aged	M	FAD5X_B_veh	WT_C_veh	Acadl	17	31.75	3.27358e-07	0.0274577	0.109368	-0.0544523	0.681419
Aged	M	FAD5X_A_tx	FAD5X_B_veh	Rusf1	5	0.436536	0.651748	0.0441016	0.257416	-0.169213	0.862755
Aged	M	FAD5X_B_veh	WT_C_veh	Rusf1	5	0.436536	0.651748	0.0297272	0.243041	-0.183587	0.934875
Aged	M	FAD5X_A_tx	FAD5X_B_veh	Sh3gl3	7	1.15117	0.334595	-0.0652895	0.11439	-0.244969	0.638118
Aged	M	FAD5X_B_veh	WT_C_veh	Sh3gl3	7	1.15117	0.334595	-0.0349549	0.144725	-0.214634	0.877377
Aged	M	FAD5X_A_tx	FAD5X_B_veh	Serpina3k	14	3.96389	0.0338712	-0.264766	0.265056	-0.794588	0.434495
Aged	M	FAD5X_B_veh	WT_C_veh	Serpina3k	14	3.96389	0.0338712	-0.29056	0.239262	-0.820382	0.369418
Aged	M	FAD5X_A_tx	FAD5X_B_veh	Ckap5	35	2.95446	0.0730259	-0.00240109	0.0597904	-0.0645926	0.994829
Aged	M	FAD5X_B_veh	WT_C_veh	Ckap5	35	2.95446	0.0730259	0.0510679	0.113259	-0.0111236	0.121045
Aged	M	FAD5X_A_tx	FAD5X_B_veh	Lmnb2	22	0.711166	0.502016	0.0340828	0.128759	-0.0605934	0.643323
Aged	M	FAD5X_B_veh	WT_C_veh	Lmnb2	22	0.711166	0.502016	0.00505642	0.0997326	-0.0896198	0.99013
Aged	M	FAD5X_A_tx	FAD5X_B_veh	Eef1d	17	5.39569	0.0123963	0.083515	0.191944	-0.0249137	0.152656
Aged	M	FAD5X_B_veh	WT_C_veh	Eef1d	17	5.39569	0.0123963	0.0477634	0.156192	-0.0606653	0.520202
Aged	M	FAD5X_A_tx	FAD5X_B_veh	Osgep	2	0.353749	0.705972	-0.0787655	0.175689	-0.33322	0.720376
Aged	M	FAD5X_B_veh	WT_C_veh	Osgep	2	0.353749	0.705972	0.0711624	0.325617	-0.183292	0.764518
Aged	M	FAD5X_A_tx	FAD5X_B_veh	Syt2	9	0.432682	0.654169	0.116852	0.436563	-0.202859	0.634836
Aged	M	FAD5X_B_veh	WT_C_veh	Syt2	9	0.432682	0.654169	-0.0814715	0.238239	-0.401182	0.799767
Aged	M	FAD5X_A_tx	FAD5X_B_veh	Lcmt1	9	2.26888	0.1271	-0.0774912	0.0141251	-0.169107	0.107799
Aged	M	FAD5X_B_veh	WT_C_veh	Lcmt1	9	2.26888	0.1271	0.0390019	0.130618	-0.0526144	0.542457
Aged	M	FAD5X_A_tx	FAD5X_B_veh	Gucy2d	1	0.209379	0.813035	-0.0138378	0.182207	-0.209883	0.982286
Aged	M	FAD5X_B_veh	WT_C_veh	Gucy2d	1	0.209379	0.813035	-0.0330155	0.168941	-0.234973	0.908986
Aged	M	FAD5X_A_tx	FAD5X_B_veh	NA	1	0.171814	0.843255	0.0286744	0.200319	-0.14297	0.907891
Aged	M	FAD5X_B_veh	WT_C_veh	NA	1	0.171814	0.843255	-0.0392514	0.132393	-0.210896	0.835007
Aged	M	FAD5X_A_tx	FAD5X_B_veh	Rap1gap2	11	0.713332	0.500996	0.0132422	0.13109	-0.104606	0.957114
Aged	M	FAD5X_B_veh	WT_C_veh	Rap1gap2	11	0.713332	0.500996	-0.0524653	0.0653827	-0.170313	0.513206
Aged	M	FAD5X_A_tx	FAD5X_B_veh	Bpnt1	22	0.504761	0.610472	0.0542135	0.206495	-0.0980684	0.649469
Aged	M	FAD5X_B_veh	WT_C_veh	Bpnt1	22	0.504761	0.610472	-0.0534482	0.0988337	-0.20573	0.657214
Aged	M	FAD5X_A_tx	FAD5X_B_veh	Ank2	142	0.0775287	0.926491	-0.274904	2.18203	-2.73184	0.930526
Aged	M	FAD5X_B_veh	WT_C_veh	Ank2	142	0.0775287	0.926491	0.144656	2.8916	-2.60228	0.983995
Aged	M	FAD5X_A_tx	FAD5X_B_veh	Iws1	1	0.0212833	0.979052	-0.213954	5.01115	-5.43906	0.988362
Aged	M	FAD5X_B_veh	WT_C_veh	Iws1	1	0.0212833	0.979052	-0.0563267	4.71352	-4.82617	0.999024
Aged	M	FAD5X_A_tx	FAD5X_B_veh	Iqsec1	28	0.130188	0.878602	0.00557417	0.0605704	-0.0494221	0.964951
Aged	M	FAD5X_B_veh	WT_C_veh	Iqsec1	28	0.130188	0.878602	-0.0111399	0.0438563	-0.0661361	0.867842
Aged	M	FAD5X_A_tx	FAD5X_B_veh	Mt1	1	0.915101	0.426694	-0.0761487	0.394203	-0.546501	0.903088
Aged	M	FAD5X_B_veh	WT_C_veh	Mt1	1	0.915101	0.426694	-0.131627	0.245494	-0.508748	0.631859
Aged	M	FAD5X_A_tx	FAD5X_B_veh	Tln2	65	5.06616	0.0154983	-0.0238324	0.031351	-0.0790158	0.533149
Aged	M	FAD5X_B_veh	WT_C_veh	Tln2	65	5.06616	0.0154983	-0.0409465	0.0142369	-0.0961299	0.172867
Aged	M	FAD5X_A_tx	FAD5X_B_veh	Ncoa7	2	0.16651	0.847776	0.0526921	0.293744	-0.18836	0.846114
Aged	M	FAD5X_B_veh	WT_C_veh	Ncoa7	2	0.16651	0.847776	-0.0148168	0.226235	-0.255869	0.986765
Aged	M	FAD5X_A_tx	FAD5X_B_veh	Inafm2	1	0.149149	0.863153	0.118889	0.729013	-0.491234	0.860254
Aged	M	FAD5X_B_veh	WT_C_veh	Inafm2	1	0.149149	0.863153	-0.0293733	0.706463	-0.76521	0.993616
Aged	M	FAD5X_A_tx	FAD5X_B_veh	Picalm	12	3.02201	0.0990726	0.534889	1.17323	-0.10345	0.100778
Aged	M	FAD5X_B_veh	WT_C_veh	Picalm	12	3.02201	0.0990726	-0.479126	0.188466	-1.14672	0.166879
Aged	M	FAD5X_A_tx	FAD5X_B_veh	Actn4	64	1.08293	0.355979	-0.0655655	0.0468128	-0.177944	0.326238
Aged	M	FAD5X_B_veh	WT_C_veh	Actn4	64	1.08293	0.355979	0.0319462	0.144324	-0.0804321	0.75782
Aged	M	FAD5X_A_tx	FAD5X_B_veh	1500009L16Rik	1	0.437916	0.65114	0.129741	0.904147	-0.644664	0.906813
Aged	M	FAD5X_B_veh	WT_C_veh	1500009L16Rik	1	0.437916	0.65114	-0.283118	0.491287	-1.05752	0.633051
Aged	M	FAD5X_A_tx	FAD5X_B_veh	Cdc5lrt1	1	0.435905	0.654615	-0.492372	0.936758	-1.9215	0.651635
Aged	M	FAD5X_B_veh	WT_C_veh	Cdc5lrt1	1	0.435905	0.654615	0.365893	1.87001	-1.13822	0.805129
Aged	M	FAD5X_A_tx	FAD5X_B_veh	Nova2	12	2.79515	0.0828567	0.0976189	0.207674	-0.0124362	0.0884382
Aged	M	FAD5X_B_veh	WT_C_veh	Nova2	12	2.79515	0.0828567	-0.0262643	0.0837909	-0.136319	0.821829
Aged	M	FAD5X_A_tx	FAD5X_B_veh	Atp2b1	42	1.54728	0.235112	-0.0230734	0.188544	-0.234691	0.959564
Aged	M	FAD5X_B_veh	WT_C_veh	Atp2b1	42	1.54728	0.235112	-0.108051	0.103567	-0.319668	0.419497
Aged	M	FAD5X_A_tx	FAD5X_B_veh	Ryr2	57	1.63886	0.217036	-0.088428	0.0780334	-0.254889	0.391756
Aged	M	FAD5X_B_veh	WT_C_veh	Ryr2	57	1.63886	0.217036	-0.0172914	0.14917	-0.183753	0.963222
Aged	M	FAD5X_A_tx	FAD5X_B_veh	Kidins220;mKIAA1250	2	0.443423	0.647447	-0.0790512	0.224423	-0.382525	0.791874
Aged	M	FAD5X_B_veh	WT_C_veh	Kidins220;mKIAA1250	2	0.443423	0.647447	0.112111	0.415585	-0.191363	0.628764
Aged	M	FAD5X_A_tx	FAD5X_B_veh	Rock2	41	1.10687	0.348313	0.0148044	0.0852593	-0.0556505	0.858596
Aged	M	FAD5X_B_veh	WT_C_veh	Rock2	41	1.10687	0.348313	-0.0405851	0.0298698	-0.11104	0.335082
Aged	M	FAD5X_A_tx	FAD5X_B_veh	Mark3	8	0.243531	0.78594	-0.00863983	0.159467	-0.176747	0.990856
Aged	M	FAD5X_B_veh	WT_C_veh	Mark3	8	0.243531	0.78594	-0.0330878	0.135019	-0.201195	0.874686
Aged	M	FAD5X_A_tx	FAD5X_B_veh	COX1	2	0.418631	0.663079	0.143311	0.62149	-0.334869	0.735093
Aged	M	FAD5X_B_veh	WT_C_veh	COX1	2	0.418631	0.663079	-0.16246	0.315719	-0.640639	0.674481
Aged	M	FAD5X_A_tx	FAD5X_B_veh	Camk2g	17	0.614244	0.550071	-0.0169403	0.141728	-0.175609	0.961193
Aged	M	FAD5X_B_veh	WT_C_veh	Camk2g	17	0.614244	0.550071	-0.0466331	0.112036	-0.205302	0.743686
Aged	M	FAD5X_A_tx	FAD5X_B_veh	Sorbs1	18	4.25762	0.0273504	-0.0234235	0.101351	-0.148198	0.885264
Aged	M	FAD5X_B_veh	WT_C_veh	Sorbs1	18	4.25762	0.0273504	0.131438	0.256213	0.00666355	0.0377256
Aged	M	FAD5X_A_tx	FAD5X_B_veh	Epb41l3	54	0.35691	0.70931	-0.0101612	2.39233	-2.41266	0.999923
Aged	M	FAD5X_B_veh	WT_C_veh	Epb41l3	54	0.35691	0.70931	-0.460182	1.64995	-2.57032	0.818963
Aged	M	FAD5X_A_tx	FAD5X_B_veh	Trappc8	7	3.38964	0.052092	0.0362811	0.182392	-0.10983	0.808745
Aged	M	FAD5X_B_veh	WT_C_veh	Trappc8	7	3.38964	0.052092	0.101156	0.247267	-0.0449542	0.213472
Aged	M	FAD5X_A_tx	FAD5X_B_veh	Ngly1	2	0.0344386	0.966708	0.020429	1.80419	-1.76333	0.997497
Aged	M	FAD5X_B_veh	WT_C_veh	Ngly1	2	0.0344386	0.966708	0.0756497	2.2603	-2.109	0.977578
Aged	M	FAD5X_A_tx	FAD5X_B_veh	Nolc1	5	1.85457	0.182449	0.222278	0.601736	-0.157181	0.320383
Aged	M	FAD5X_B_veh	WT_C_veh	Nolc1	5	1.85457	0.182449	-0.258591	0.0991657	-0.616348	0.185939
Aged	M	FAD5X_A_tx	FAD5X_B_veh	Sec24c	14	1.22184	0.313918	0.0342069	0.113197	-0.0447834	0.53138
Aged	M	FAD5X_B_veh	WT_C_veh	Sec24c	14	1.22184	0.313918	0.00994448	0.0889348	-0.0690458	0.946492
Aged	M	FAD5X_A_tx	FAD5X_B_veh	Ap3s1	5	1.74591	0.197806	-0.117017	0.0829711	-0.317006	0.324243
Aged	M	FAD5X_B_veh	WT_C_veh	Ap3s1	5	1.74591	0.197806	-0.0101259	0.189863	-0.210114	0.991124
Aged	M	FAD5X_A_tx	FAD5X_B_veh	Rin1	8	2.04589	0.153147	-0.129289	0.035983	-0.294561	0.144625
Aged	M	FAD5X_B_veh	WT_C_veh	Rin1	8	2.04589	0.153147	0.0466364	0.211908	-0.118635	0.760869
Aged	M	FAD5X_A_tx	FAD5X_B_veh	Vmn1r199;Vmn1r214	1	0.779299	0.470983	-0.148077	0.251389	-0.547544	0.626817
Aged	M	FAD5X_B_veh	WT_C_veh	Vmn1r199;Vmn1r214	1	0.779299	0.470983	0.192624	0.59209	-0.206843	0.459198
Aged	M	FAD5X_A_tx	FAD5X_B_veh	Cyrib	20	4.18984	0.0287232	0.0819567	0.287403	-0.123489	0.583312
Aged	M	FAD5X_B_veh	WT_C_veh	Cyrib	20	4.18984	0.0287232	-0.229738	-0.0242918	-0.435184	0.0265584
Aged	M	FAD5X_A_tx	FAD5X_B_veh	Camk2g.1	1	0.488198	0.620224	0.00633215	0.089549	-0.0768847	0.980077
Aged	M	FAD5X_B_veh	WT_C_veh	Camk2g.1	1	0.488198	0.620224	-0.0301147	0.0531022	-0.113331	0.640409
Aged	M	FAD5X_A_tx	FAD5X_B_veh	Serpina1d	14	1.08502	0.442019	0.49748	3.62112	-2.62616	0.797748
Aged	M	FAD5X_B_veh	WT_C_veh	Serpina1d	14	1.08502	0.442019	-0.861146	1.60831	-3.3306	0.42204
Aged	M	FAD5X_A_tx	FAD5X_B_veh	Tpm1	19	0.925157	0.411353	-0.0969073	0.3476	-0.541415	0.848727
Aged	M	FAD5X_B_veh	WT_C_veh	Tpm1	19	0.925157	0.411353	-0.127656	0.316852	-0.572163	0.753566
Aged	M	FAD5X_A_tx	FAD5X_B_veh	D430041D05Rik;RP24	1	0.811134	0.457206	-0.103928	0.146586	-0.354442	0.558929
Aged	M	FAD5X_B_veh	WT_C_veh	D430041D05Rik;RP24	1	0.811134	0.457206	-0.00191525	0.248598	-0.252429	0.999797
Aged	M	FAD5X_A_tx	FAD5X_B_veh	Methig1;Tmt1a;Tmt1a2	3	3.1047	0.0649108	0.0949099	0.25494	-0.0651198	0.314926
Aged	M	FAD5X_B_veh	WT_C_veh	Methig1;Tmt1a;Tmt1a2	3	3.1047	0.0649108	0.0518197	0.211849	-0.10821	0.698815
Aged	M	FAD5X_A_tx	FAD5X_B_veh	Cd47	8	1.73785	0.217363	-0.186002	0.209557	-0.58156	0.445806
Aged	M	FAD5X_B_veh	WT_C_veh	Cd47	8	1.73785	0.217363	-0.0840818	0.311477	-0.479641	0.83979
Aged	M	FAD5X_A_tx	FAD5X_B_veh	Aco2	64	0.825702	0.451048	-0.139663	0.136374	-0.4157	0.425864
Aged	M	FAD5X_B_veh	WT_C_veh	Aco2	64	0.825702	0.451048	0.0957925	0.37183	-0.180245	0.663299
Aged	M	FAD5X_A_tx	FAD5X_B_veh	Cd47.1	1	11.8245	0.000325758	0.0103175	0.113863	-0.0932281	0.966104
Aged	M	FAD5X_B_veh	WT_C_veh	Cd47.1	1	11.8245	0.000325758	-0.171316	-0.0677707	-0.274862	0.00115287
Aged	M	FAD5X_A_tx	FAD5X_B_veh	Cped1	1	0.578583	0.63348	-0.319488	1.86875	-2.50773	0.710766
Aged	M	FAD5X_B_veh	WT_C_veh	Cped1	1	0.578583	0.63348	0.391885	2.58013	-1.79636	0.620406
Aged	M	FAD5X_A_tx	FAD5X_B_veh	Myh11	14	0.877877	0.429727	-0.0679233	0.354154	-0.490001	0.914205
Aged	M	FAD5X_B_veh	WT_C_veh	Myh11	14	0.877877	0.429727	-0.137091	0.284986	-0.559168	0.697313
Aged	M	FAD5X_A_tx	FAD5X_B_veh	Kcnj6	2	4.61367	0.0527203	-0.196175	0.175632	-0.567981	0.325061
Aged	M	FAD5X_B_veh	WT_C_veh	Kcnj6	2	4.61367	0.0527203	-0.234109	0.230649	-0.698868	0.35422
Aged	M	FAD5X_A_tx	FAD5X_B_veh	Acap2	12	0.389366	0.682063	-0.0196769	0.203519	-0.242873	0.973357
Aged	M	FAD5X_B_veh	WT_C_veh	Acap2	12	0.389366	0.682063	-0.051683	0.171513	-0.274879	0.831232
Aged	M	FAD5X_A_tx	FAD5X_B_veh	Pacsin2	14	1.46675	0.272476	-0.202698	0.543456	-0.948853	0.749231
Aged	M	FAD5X_B_veh	WT_C_veh	Pacsin2	14	1.46675	0.272476	-0.202131	0.568494	-0.972756	0.763652
Aged	M	FAD5X_A_tx	FAD5X_B_veh	2610318N02Rik	1	0.954437	0.402734	-0.0132909	0.219905	-0.246487	0.988516
Aged	M	FAD5X_B_veh	WT_C_veh	2610318N02Rik	1	0.954437	0.402734	0.104114	0.332273	-0.124045	0.490911
Aged	M	FAD5X_A_tx	FAD5X_B_veh	Ap2m1	41	3.68738	0.0443473	0.387371	0.807927	-0.0331839	0.0742312
Aged	M	FAD5X_B_veh	WT_C_veh	Ap2m1	41	3.68738	0.0443473	-0.430559	0.0133779	-0.874496	0.0582502
Aged	M	FAD5X_A_tx	FAD5X_B_veh	Vmn2r97	1	2.82372	0.171908	-0.604464	0.777411	-1.98634	0.359862
Aged	M	FAD5X_B_veh	WT_C_veh	Vmn2r97	1	2.82372	0.171908	-0.395598	0.986276	-1.77747	0.604443
Aged	M	FAD5X_A_tx	FAD5X_B_veh	Septin5	26	7.18774	0.00396053	-0.0355133	0.100243	-0.171269	0.790317
Aged	M	FAD5X_B_veh	WT_C_veh	Septin5	26	7.18774	0.00396053	-0.14687	-0.0111137	-0.282626	0.0323759
Aged	M	FAD5X_A_tx	FAD5X_B_veh	Atp5po	15	0.818358	0.454141	-0.0132165	0.169108	-0.195541	0.981901
Aged	M	FAD5X_B_veh	WT_C_veh	Atp5po	15	0.818358	0.454141	-0.0685557	0.113769	-0.25088	0.618602
Aged	M	FAD5X_A_tx	FAD5X_B_veh	mKIAA1423;Tmem181a;Tmem181b	1	0.276197	0.76781	0.0935293	4.71527	-4.52821	0.997877
Aged	M	FAD5X_B_veh	WT_C_veh	mKIAA1423;Tmem181a;Tmem181b	1	0.276197	0.76781	1.62666	8.93427	-5.68095	0.781557
Aged	M	FAD5X_A_tx	FAD5X_B_veh	Polr2m	2	1.46704	0.252303	0.0608414	0.244257	-0.122574	0.686776
Aged	M	FAD5X_B_veh	WT_C_veh	Polr2m	2	1.46704	0.252303	-0.124567	0.0588478	-0.307983	0.225356
Aged	M	FAD5X_A_tx	FAD5X_B_veh	Rpl10a	12	0.375824	0.691047	-0.0160853	0.0522479	-0.0844185	0.826164
Aged	M	FAD5X_B_veh	WT_C_veh	Rpl10a	12	0.375824	0.691047	0.0233074	0.0916406	-0.0450258	0.672428
Aged	M	FAD5X_A_tx	FAD5X_B_veh	Lmtk3	6	0.776771	0.485763	0.356904	1.21339	-0.499584	0.511523
Aged	M	FAD5X_B_veh	WT_C_veh	Lmtk3	6	0.776771	0.485763	-0.219056	0.400824	-0.838937	0.611807
Aged	M	FAD5X_A_tx	FAD5X_B_veh	Reep5	4	1.51363	0.242159	0.0538351	0.210683	-0.103012	0.669132
Aged	M	FAD5X_B_veh	WT_C_veh	Reep5	4	1.51363	0.242159	-0.108297	0.04855	-0.265145	0.215125
Aged	M	FAD5X_A_tx	FAD5X_B_veh	Tmem132a	4	0.599718	0.560174	0.0913396	1.04013	-0.857455	0.967001
Aged	M	FAD5X_B_veh	WT_C_veh	Tmem132a	4	0.599718	0.560174	0.283345	1.23214	-0.66545	0.728208
Aged	M	FAD5X_A_tx	FAD5X_B_veh	Syt7	14	6.00416	0.00830256	-0.0901128	0.00761751	-0.187843	0.0743985
Aged	M	FAD5X_B_veh	WT_C_veh	Syt7	14	6.00416	0.00830256	-0.032218	0.0655124	-0.129948	0.689909
Aged	M	FAD5X_A_tx	FAD5X_B_veh	Zfp967;Zfp968	1	0.736618	0.500927	0.336607	1.1715	-0.498291	0.540004
Aged	M	FAD5X_B_veh	WT_C_veh	Zfp967;Zfp968	1	0.736618	0.500927	-0.0117823	0.775367	-0.798932	0.999099
Aged	M	FAD5X_A_tx	FAD5X_B_veh	Exoc6	1	0.938897	0.407629	0.261027	0.746945	-0.224892	0.380512
Aged	M	FAD5X_B_veh	WT_C_veh	Exoc6	1	0.938897	0.407629	-0.116543	0.398851	-0.631937	0.836355
Aged	M	FAD5X_A_tx	FAD5X_B_veh	Rapgef6	1	0.176622	0.841719	-0.0698578	0.808321	-0.948036	0.970324
Aged	M	FAD5X_B_veh	WT_C_veh	Rapgef6	1	0.176622	0.841719	-0.0844397	0.873732	-1.04261	0.963739
Aged	M	FAD5X_A_tx	FAD5X_B_veh	Klc1	13	9.31925	0.0011704	-0.0158759	0.0554222	-0.087174	0.842785
Aged	M	FAD5X_B_veh	WT_C_veh	Klc1	13	9.31925	0.0011704	0.109386	0.180684	0.0380881	0.00238226
Aged	M	FAD5X_A_tx	FAD5X_B_veh	Tmem178b	2	2.58461	0.120191	-0.404551	0.112406	-0.921507	0.132284
Aged	M	FAD5X_B_veh	WT_C_veh	Tmem178b	2	2.58461	0.120191	0.28561	0.709851	-0.138631	0.20884
Aged	M	FAD5X_A_tx	FAD5X_B_veh	Spire1	5	0.321176	0.728639	0.0258369	0.195075	-0.143401	0.922412
Aged	M	FAD5X_B_veh	WT_C_veh	Spire1	5	0.321176	0.728639	-0.0537337	0.115505	-0.222972	0.708382
Aged	M	FAD5X_A_tx	FAD5X_B_veh	Sorbs1.1	1	2.12923	0.146433	0.116861	0.343633	-0.109911	0.40748
Aged	M	FAD5X_B_veh	WT_C_veh	Sorbs1.1	1	2.12923	0.146433	-0.188262	0.0459467	-0.422471	0.129365
Aged	M	FAD5X_A_tx	FAD5X_B_veh	Ahnak2	3	2.0884	0.147764	-0.0110461	0.419565	-0.441658	0.997713
Aged	M	FAD5X_B_veh	WT_C_veh	Ahnak2	3	2.0884	0.147764	0.295721	0.726332	-0.134891	0.218449
Aged	M	FAD5X_A_tx	FAD5X_B_veh	H3f4	5	4.6731	0.0203524	0.291897	0.592782	-0.00898815	0.058344
Aged	M	FAD5X_B_veh	WT_C_veh	H3f4	5	4.6731	0.0203524	-0.346987	-0.0461015	-0.647872	0.0218955
Aged	M	FAD5X_A_tx	FAD5X_B_veh	Fxr2	6	0.52902	0.59649	-0.0716554	0.132659	-0.27597	0.65763
Aged	M	FAD5X_B_veh	WT_C_veh	Fxr2	6	0.52902	0.59649	0.00460468	0.208919	-0.19971	0.998235
Aged	M	FAD5X_A_tx	FAD5X_B_veh	Nptxr	12	0.886363	0.426364	-0.0923736	0.0822566	-0.267004	0.39474
Aged	M	FAD5X_B_veh	WT_C_veh	Nptxr	12	0.886363	0.426364	0.0471445	0.221775	-0.127486	0.778462
Aged	M	FAD5X_A_tx	FAD5X_B_veh	Eif4g2	9	0.752755	0.482817	0.0489937	0.162989	-0.0650013	0.536295
Aged	M	FAD5X_B_veh	WT_C_veh	Eif4g2	9	0.752755	0.482817	-0.00568635	0.108309	-0.119681	0.991384
Aged	M	FAD5X_A_tx	FAD5X_B_veh	2310061I04Rik	2	1.46437	0.252899	0.0312288	0.241033	-0.178575	0.926085
Aged	M	FAD5X_B_veh	WT_C_veh	2310061I04Rik	2	1.46437	0.252899	-0.132885	0.0769188	-0.342689	0.270413
Aged	M	FAD5X_A_tx	FAD5X_B_veh	Lmo7	9	0.683381	0.525112	-0.112736	0.198863	-0.424335	0.605492
Aged	M	FAD5X_B_veh	WT_C_veh	Lmo7	9	0.683381	0.525112	-0.0208287	0.246009	-0.287666	0.975849
Aged	M	FAD5X_A_tx	FAD5X_B_veh	Actn1	45	0.524472	0.599085	-0.0461656	0.122774	-0.215105	0.773743
Aged	M	FAD5X_B_veh	WT_C_veh	Actn1	45	0.524472	0.599085	-0.0162945	0.152645	-0.185234	0.968203
Aged	M	FAD5X_A_tx	FAD5X_B_veh	Slc9a6	7	7.34834	0.00359547	-0.0373871	0.0995168	-0.174291	0.773996
Aged	M	FAD5X_B_veh	WT_C_veh	Slc9a6	7	7.34834	0.00359547	0.190982	0.327886	0.0540784	0.00545896
Aged	M	FAD5X_A_tx	FAD5X_B_veh	Cul4b	12	0.232152	0.794743	-0.0437072	0.153643	-0.241057	0.844322
Aged	M	FAD5X_B_veh	WT_C_veh	Cul4b	12	0.232152	0.794743	0.0501396	0.24749	-0.14721	0.800826
Aged	M	FAD5X_A_tx	FAD5X_B_veh	Cacnb1	5	0.23048	0.796045	-0.0625988	0.248413	-0.373611	0.869385
Aged	M	FAD5X_B_veh	WT_C_veh	Cacnb1	5	0.23048	0.796045	0.0815946	0.392607	-0.229418	0.789255
Aged	M	FAD5X_A_tx	FAD5X_B_veh	Arfgef2	9	1.75166	0.196828	0.0945673	0.233496	-0.0443612	0.223947
Aged	M	FAD5X_B_veh	WT_C_veh	Arfgef2	9	1.75166	0.196828	-0.0183878	0.120541	-0.157316	0.941047
Aged	M	FAD5X_A_tx	FAD5X_B_veh	Mapt	26	2.04943	0.152691	-0.0202693	0.0533471	-0.0938857	0.770769
Aged	M	FAD5X_B_veh	WT_C_veh	Mapt	26	2.04943	0.152691	-0.0347011	0.0389153	-0.108317	0.474755
Aged	M	FAD5X_B_veh	WT_C_veh	Bptf	1	0.203274	0.696257	0.290341	3.05875	-2.47807	0.696248
Aged	M	FAD5X_A_tx	FAD5X_B_veh	Tanc2	9	0.579367	0.568574	0.0716132	0.246559	-0.103333	0.567343
Aged	M	FAD5X_B_veh	WT_C_veh	Tanc2	9	0.579367	0.568574	-0.0219534	0.152992	-0.196899	0.946829
Aged	M	FAD5X_A_tx	FAD5X_B_veh	Fam171a2	7	1.4224	0.262457	-0.0370612	0.0496689	-0.123791	0.540027
Aged	M	FAD5X_B_veh	WT_C_veh	Fam171a2	7	1.4224	0.262457	-0.0162899	0.0704403	-0.10302	0.885154
Aged	M	FAD5X_A_tx	FAD5X_B_veh	Yars1	31	30.5547	4.47191e-07	0.0951496	0.13951	0.0507897	5.94282e-05
Aged	M	FAD5X_B_veh	WT_C_veh	Yars1	31	30.5547	4.47191e-07	0.0291682	0.0735281	-0.0151918	0.245907
Aged	M	FAD5X_A_tx	FAD5X_B_veh	Szt2	1	0.162559	0.851026	-0.102087	0.720028	-0.924201	0.947564
Aged	M	FAD5X_B_veh	WT_C_veh	Szt2	1	0.162559	0.851026	-0.0631083	0.759006	-0.885223	0.979593
Aged	M	FAD5X_A_tx	FAD5X_B_veh	Kctd2	1	1.6779	0.213282	-0.175169	0.106346	-0.456684	0.277884
Aged	M	FAD5X_B_veh	WT_C_veh	Kctd2	1	1.6779	0.213282	0.00269518	0.293442	-0.288052	0.999694
Aged	M	FAD5X_A_tx	FAD5X_B_veh	Bltp1	1	1.01879	0.425466	0.805437	3.27348	-1.66261	0.574697
Aged	M	FAD5X_B_veh	WT_C_veh	Bltp1	1	1.01879	0.425466	-0.105528	2.10196	-2.31301	0.986784
Aged	M	FAD5X_A_tx	FAD5X_B_veh	Ddi2	4	0.689479	0.512357	-0.0807126	0.135177	-0.296602	0.621919
Aged	M	FAD5X_B_veh	WT_C_veh	Ddi2	4	0.689479	0.512357	-0.00468924	0.211201	-0.220579	0.99836
Aged	M	FAD5X_A_tx	FAD5X_B_veh	Gpm6b	10	5.3199	0.0130445	-0.0232434	0.163141	-0.209628	0.947468
Aged	M	FAD5X_B_veh	WT_C_veh	Gpm6b	10	5.3199	0.0130445	-0.1861	0.000284931	-0.372484	0.0503994
Aged	M	FAD5X_A_tx	FAD5X_B_veh	Gripap1	16	5.14067	0.0147293	-0.0817273	0.00579869	-0.169253	0.0701708
Aged	M	FAD5X_B_veh	WT_C_veh	Gripap1	16	5.14067	0.0147293	0.10895	0.196476	0.0214236	0.0130709
Aged	M	FAD5X_A_tx	FAD5X_B_veh	Map7d2	15	7.56976	0.003151	0.110316	0.216231	0.00439982	0.0401863
Aged	M	FAD5X_B_veh	WT_C_veh	Map7d2	15	7.56976	0.003151	-0.162447	-0.0565309	-0.268363	0.00238906
Aged	M	FAD5X_A_tx	FAD5X_B_veh	Madd	25	0.140996	0.869271	-0.0178025	0.0679628	-0.103568	0.861741
Aged	M	FAD5X_B_veh	WT_C_veh	Madd	25	0.140996	0.869271	0.0128505	0.0986158	-0.0729149	0.925145
Aged	M	FAD5X_A_tx	FAD5X_B_veh	Camsap1	9	0.691782	0.511248	0.0666783	0.211716	-0.0783598	0.491725
Aged	M	FAD5X_B_veh	WT_C_veh	Camsap1	9	0.691782	0.511248	-0.0268494	0.118189	-0.171888	0.888227
Aged	M	FAD5X_A_tx	FAD5X_B_veh	Lzts3	1	0.85089	0.492152	0.547349	2.13979	-1.04509	0.501345
Aged	M	FAD5X_B_veh	WT_C_veh	Lzts3	1	0.85089	0.492152	-0.259428	0.974069	-1.49293	0.750066
Aged	M	FAD5X_A_tx	FAD5X_B_veh	Tprn	1	1.87482	0.222826	-0.656913	0.648973	-1.9628	0.355081
Aged	M	FAD5X_B_veh	WT_C_veh	Tprn	1	1.87482	0.222826	0.946629	2.54601	-0.652748	0.255946
Aged	M	FAD5X_A_tx	FAD5X_B_veh	Fubp3	3	0.286972	0.7533	0.0549199	0.237812	-0.127973	0.734224
Aged	M	FAD5X_B_veh	WT_C_veh	Fubp3	3	0.286972	0.7533	-0.0351157	0.147777	-0.218008	0.880339
Aged	M	FAD5X_A_tx	FAD5X_B_veh	Ajm1	12	0.843271	0.443743	0.00450805	0.134501	-0.125485	0.995825
Aged	M	FAD5X_B_veh	WT_C_veh	Ajm1	12	0.843271	0.443743	0.0529024	0.182896	-0.077091	0.570987
Aged	M	FAD5X_A_tx	FAD5X_B_veh	Map7d1	9	2.45238	0.109277	-0.0311633	0.0705804	-0.132907	0.725257
Aged	M	FAD5X_B_veh	WT_C_veh	Map7d1	9	2.45238	0.109277	0.0870723	0.188816	-0.0146714	0.102804
Aged	M	FAD5X_A_tx	FAD5X_B_veh	Snta1	10	15.9099	5.32468e-05	-0.0312064	0.0600811	-0.122494	0.671258
Aged	M	FAD5X_B_veh	WT_C_veh	Snta1	10	15.9099	5.32468e-05	0.185062	0.27635	0.0937744	0.000120444
Aged	M	FAD5X_A_tx	FAD5X_B_veh	Atp5f1c	17	2.72512	0.133266	0.339107	1.31914	-0.640926	0.58915
Aged	M	FAD5X_B_veh	WT_C_veh	Atp5f1c	17	2.72512	0.133266	0.486188	1.46622	-0.493845	0.363922
Aged	M	FAD5X_A_tx	FAD5X_B_veh	Atp2b3	29	0.153411	0.858687	0.000782502	0.0676018	-0.0660368	0.999523
Aged	M	FAD5X_B_veh	WT_C_veh	Atp2b3	29	0.153411	0.858687	-0.0126048	0.0542145	-0.0794241	0.884218
Aged	M	FAD5X_A_tx	FAD5X_B_veh	Rap1gap	21	2.06103	0.151206	0.0371553	0.124338	-0.0500276	0.541751
Aged	M	FAD5X_B_veh	WT_C_veh	Rap1gap	21	2.06103	0.151206	-0.0704004	0.0167825	-0.157583	0.128929
Aged	M	FAD5X_A_tx	FAD5X_B_veh	Shroom2	10	0.206356	0.8151	-0.0264865	0.0855529	-0.138526	0.824823
Aged	M	FAD5X_B_veh	WT_C_veh	Shroom2	10	0.206356	0.8151	0.0058628	0.117902	-0.106177	0.990523
Aged	M	FAD5X_A_tx	FAD5X_B_veh	Ndufaf8	1	0.652917	0.53678	0.127126	1.64344	-1.38919	0.973402
Aged	M	FAD5X_B_veh	WT_C_veh	Ndufaf8	1	0.652917	0.53678	-0.543586	0.936189	-2.02336	0.607728
Aged	M	FAD5X_A_tx	FAD5X_B_veh	Ubr4	31	3.54036	0.0464509	-0.0100422	0.0624831	-0.0825675	0.935678
Aged	M	FAD5X_B_veh	WT_C_veh	Ubr4	31	3.54036	0.0464509	0.0686217	0.141147	-0.00390362	0.0659114
Aged	M	FAD5X_A_tx	FAD5X_B_veh	Fam219a	2	0.263723	0.771461	-0.051435	0.357277	-0.460147	0.943734
Aged	M	FAD5X_B_veh	WT_C_veh	Fam219a	2	0.263723	0.771461	0.118977	0.543117	-0.305164	0.753203
Aged	M	FAD5X_A_tx	FAD5X_B_veh	Plch2	10	4.50816	0.0228643	-0.140713	-0.0105661	-0.270859	0.0324949
Aged	M	FAD5X_B_veh	WT_C_veh	Plch2	10	4.50816	0.0228643	0.0243015	0.154448	-0.105845	0.886407
Aged	M	FAD5X_A_tx	FAD5X_B_veh	Scp2	9	0.668726	0.546787	0.351756	1.68569	-0.982176	0.711567
Aged	M	FAD5X_B_veh	WT_C_veh	Scp2	9	0.668726	0.546787	-0.595523	0.998831	-2.18988	0.523628
Aged	M	FAD5X_A_tx	FAD5X_B_veh	Fmnl2	6	4.16589	0.0292261	-0.012702	0.19116	-0.216564	0.986593
Aged	M	FAD5X_B_veh	WT_C_veh	Fmnl2	6	4.16589	0.0292261	0.200535	0.404398	-0.00332697	0.0544149
Aged	M	FAD5X_A_tx	FAD5X_B_veh	Scn1a	5	0.128907	0.879715	0.0292217	0.195491	-0.137048	0.898621
Aged	M	FAD5X_B_veh	WT_C_veh	Scn1a	5	0.128907	0.879715	-0.0301619	0.136108	-0.196432	0.892398
Aged	M	FAD5X_A_tx	FAD5X_B_veh	Ndufaf5	1	0.771648	0.474361	-0.18405	0.188749	-0.556849	0.442924
Aged	M	FAD5X_B_veh	WT_C_veh	Ndufaf5	1	0.771648	0.474361	0.112382	0.485181	-0.260417	0.732483
Aged	M	FAD5X_A_tx	FAD5X_B_veh	Rtf1	1	0.861985	0.446899	0.000659933	0.729516	-0.728196	0.999997
Aged	M	FAD5X_B_veh	WT_C_veh	Rtf1	1	0.861985	0.446899	-0.334572	0.487689	-1.15683	0.540455
Aged	M	FAD5X_A_tx	FAD5X_B_veh	Ppig	2	0.470739	0.630973	0.0278082	0.379348	-0.323731	0.978344
Aged	M	FAD5X_B_veh	WT_C_veh	Ppig	2	0.470739	0.630973	0.0892652	0.440805	-0.262274	0.799912
Aged	M	FAD5X_A_tx	FAD5X_B_veh	Ralgps1	1	1.39141	0.309899	0.00405016	0.789841	-0.781741	0.999873
Aged	M	FAD5X_B_veh	WT_C_veh	Ralgps1	1	1.39141	0.309899	-0.369988	0.48738	-1.22736	0.453407
Aged	M	FAD5X_A_tx	FAD5X_B_veh	Ppip5k1	4	2.21675	0.143401	-0.328402	0.188811	-0.845616	0.256519
Aged	M	FAD5X_B_veh	WT_C_veh	Ppip5k1	4	2.21675	0.143401	-0.0312867	0.434924	-0.497497	0.983407
Aged	M	FAD5X_A_tx	FAD5X_B_veh	Ankrd63	5	1.2256	0.318252	-0.392025	0.338604	-1.12266	0.374713
Aged	M	FAD5X_B_veh	WT_C_veh	Ankrd63	5	1.2256	0.318252	0.0630574	0.774406	-0.648291	0.971941
Aged	M	FAD5X_A_tx	FAD5X_B_veh	Slc25a25	9	0.46665	0.633166	-0.0217721	0.146574	-0.190118	0.943627
Aged	M	FAD5X_B_veh	WT_C_veh	Slc25a25	9	0.46665	0.633166	0.0626574	0.231004	-0.105689	0.624491
Aged	M	FAD5X_A_tx	FAD5X_B_veh	Upf2	1	0.216655	0.806906	0.0627424	0.449016	-0.323532	0.912674
Aged	M	FAD5X_B_veh	WT_C_veh	Upf2	1	0.216655	0.806906	0.030378	0.416652	-0.355896	0.978734
Aged	M	FAD5X_A_tx	FAD5X_B_veh	Rabgap1	13	4.38418	0.0249747	0.166514	0.311728	0.0213008	0.0227036
Aged	M	FAD5X_B_veh	WT_C_veh	Rabgap1	13	4.38418	0.0249747	-0.0608699	0.0843436	-0.206083	0.552363
Aged	M	FAD5X_A_tx	FAD5X_B_veh	Sh3glb2	21	12.0666	0.000290063	-0.04124	0.0144745	-0.0969545	0.174229
Aged	M	FAD5X_B_veh	WT_C_veh	Sh3glb2	21	12.0666	0.000290063	-0.0601836	-0.00446912	-0.115898	0.032666
Aged	M	FAD5X_A_tx	FAD5X_B_veh	Mocs3	2	0.550475	0.584415	0.125763	0.44315	-0.191625	0.587424
Aged	M	FAD5X_B_veh	WT_C_veh	Mocs3	2	0.550475	0.584415	-0.0360716	0.281316	-0.353459	0.956151
Aged	M	FAD5X_A_tx	FAD5X_B_veh	Dync1i2	17	0.831861	0.448473	0.0373216	0.135862	-0.0612186	0.614379
Aged	M	FAD5X_B_veh	WT_C_veh	Dync1i2	17	0.831861	0.448473	-0.0492396	0.0493006	-0.14778	0.434544
Aged	M	FAD5X_A_tx	FAD5X_B_veh	Zyg11a	1	1.10067	0.359781	0.20041	0.635548	-0.234729	0.469412
Aged	M	FAD5X_B_veh	WT_C_veh	Zyg11a	1	1.10067	0.359781	-0.212267	0.190593	-0.615127	0.377768
Aged	M	FAD5X_A_tx	FAD5X_B_veh	Kalrn	12	0.278565	0.759499	-0.0587574	0.212549	-0.330063	0.850545
Aged	M	FAD5X_B_veh	WT_C_veh	Kalrn	12	0.278565	0.759499	-0.0125811	0.258725	-0.283887	0.992549
Aged	M	FAD5X_A_tx	FAD5X_B_veh	Bltp3b	4	0.355749	0.714489	-0.197054	1.24405	-1.63816	0.908951
Aged	M	FAD5X_B_veh	WT_C_veh	Bltp3b	4	0.355749	0.714489	0.370795	1.73795	-0.996359	0.69851
Aged	M	FAD5X_A_tx	FAD5X_B_veh	Dennd5b	1	1.2819	0.303014	0.381831	1.19029	-0.426633	0.462645
Aged	M	FAD5X_B_veh	WT_C_veh	Dennd5b	1	1.2819	0.303014	0.0723906	0.880854	-0.736073	0.97138
Aged	M	FAD5X_A_tx	FAD5X_B_veh	Fbxl16	10	2.09814	0.14656	-0.0473288	0.101712	-0.19637	0.708303
Aged	M	FAD5X_B_veh	WT_C_veh	Fbxl16	10	2.09814	0.14656	-0.0659315	0.0831096	-0.214973	0.517414
Aged	M	FAD5X_A_tx	FAD5X_B_veh	Gria3	16	0.691129	0.511563	-0.0685254	0.0801178	-0.217169	0.489854
Aged	M	FAD5X_B_veh	WT_C_veh	Gria3	16	0.691129	0.511563	0.0286252	0.177268	-0.120018	0.87967
Aged	M	FAD5X_A_tx	FAD5X_B_veh	Pabpc4	10	6.91836	0.00466702	-0.00619027	0.0542898	-0.0666703	0.964272
Aged	M	FAD5X_B_veh	WT_C_veh	Pabpc4	10	6.91836	0.00466702	0.0773502	0.13783	0.0168701	0.0107445
Aged	M	FAD5X_A_tx	FAD5X_B_veh	Fer1l4	1	2.78168	0.174944	0.153125	1.15006	-0.843805	0.853328
Aged	M	FAD5X_B_veh	WT_C_veh	Fer1l4	1	2.78168	0.174944	0.309641	1.30657	-0.687289	0.559564
Aged	M	FAD5X_A_tx	FAD5X_B_veh	Sptan1	238	0.671901	0.520909	0.0996999	0.350064	-0.150665	0.584389
Aged	M	FAD5X_B_veh	WT_C_veh	Sptan1	238	0.671901	0.520909	-0.104348	0.146016	-0.354713	0.555998
Aged	M	FAD5X_A_tx	FAD5X_B_veh	Sptan1.1	1	4.27758	0.0269599	-0.0164494	0.0403613	-0.0732601	0.750101
Aged	M	FAD5X_B_veh	WT_C_veh	Sptan1.1	1	4.27758	0.0269599	-0.0437198	0.0130909	-0.100531	0.153105
Aged	M	FAD5X_A_tx	FAD5X_B_veh	Ttc38	6	2.48395	0.106495	-0.132654	0.0610177	-0.326326	0.220076
Aged	M	FAD5X_B_veh	WT_C_veh	Ttc38	6	2.48395	0.106495	-0.0156949	0.177977	-0.209367	0.977436
Aged	M	FAD5X_A_tx	FAD5X_B_veh	Rtn1	32	3.70654	0.0409923	0.0549512	0.202674	-0.0927717	0.624808
Aged	M	FAD5X_B_veh	WT_C_veh	Rtn1	32	3.70654	0.0409923	-0.155247	-0.00752435	-0.30297	0.0382261
Aged	M	FAD5X_A_tx	FAD5X_B_veh	Ppp1r11	5	0.560988	0.578596	0.0363269	0.276584	-0.20393	0.923831
Aged	M	FAD5X_B_veh	WT_C_veh	Ppp1r11	5	0.560988	0.578596	-0.0986235	0.141633	-0.33888	0.565592
Aged	M	FAD5X_A_tx	FAD5X_B_veh	Exoc6b	8	0.421465	0.661271	-0.0485678	0.0998246	-0.19696	0.69352
Aged	M	FAD5X_B_veh	WT_C_veh	Exoc6b	8	0.421465	0.661271	0.00736338	0.155756	-0.141029	0.991474
Aged	M	FAD5X_A_tx	FAD5X_B_veh	Mipep	1	0.088127	0.916348	0.137713	1.45168	-1.17625	0.955716
Aged	M	FAD5X_B_veh	WT_C_veh	Mipep	1	0.088127	0.916348	0.0494397	1.29597	-1.1971	0.993508
Aged	M	FAD5X_A_tx	FAD5X_B_veh	Armt1	6	0.952695	0.401047	-0.0905185	0.088748	-0.269785	0.42727
Aged	M	FAD5X_B_veh	WT_C_veh	Armt1	6	0.952695	0.401047	0.0187911	0.198058	-0.160475	0.962563
Aged	M	FAD5X_A_tx	FAD5X_B_veh	Rabgap1l	4	1.86276	0.178914	-0.114905	0.262797	-0.492607	0.728353
Aged	M	FAD5X_B_veh	WT_C_veh	Rabgap1l	4	1.86276	0.178914	0.28497	0.662672	-0.092732	0.163686
Aged	M	FAD5X_A_tx	FAD5X_B_veh	Arhgap31	1	0.761464	0.485379	-0.134512	0.16455	-0.433574	0.485244
Aged	M	FAD5X_B_veh	WT_C_veh	Arhgap31	1	0.761464	0.485379	0.0400008	0.363025	-0.283023	0.94397
Aged	M	FAD5X_A_tx	FAD5X_B_veh	Pde8b	1	0.340066	0.71557	-0.083754	0.207829	-0.375337	0.752192
Aged	M	FAD5X_B_veh	WT_C_veh	Pde8b	1	0.340066	0.71557	0.0818855	0.365808	-0.202037	0.750473
Aged	M	FAD5X_A_tx	FAD5X_B_veh	Pklr	1	0.0175899	0.982578	0.0162982	0.342115	-0.309519	0.991336
Aged	M	FAD5X_B_veh	WT_C_veh	Pklr	1	0.0175899	0.982578	-0.0241	0.301717	-0.349917	0.981162
Aged	M	FAD5X_A_tx	FAD5X_B_veh	Cpt1a	4	7.83387	0.00287289	0.222518	0.430208	0.014828	0.0343443
Aged	M	FAD5X_B_veh	WT_C_veh	Cpt1a	4	7.83387	0.00287289	0.0797221	0.293015	-0.133571	0.620411
Aged	M	FAD5X_A_tx	FAD5X_B_veh	Hbbt1	23	1.88492	0.175558	0.0133826	0.294535	-0.267769	0.992151
Aged	M	FAD5X_B_veh	WT_C_veh	Hbbt1	23	1.88492	0.175558	-0.186855	0.0942971	-0.468007	0.239043
Aged	M	FAD5X_A_tx	FAD5X_B_veh	Hbbt1.1	1	1.5242	0.239923	-0.0107352	0.296757	-0.318228	0.995769
Aged	M	FAD5X_B_veh	WT_C_veh	Hbbt1.1	1	1.5242	0.239923	-0.170439	0.137053	-0.477932	0.361951
Aged	M	FAD5X_A_tx	FAD5X_B_veh	Sec14l1	1	1.38533	0.273239	-0.165994	0.15136	-0.483349	0.399126
Aged	M	FAD5X_B_veh	WT_C_veh	Sec14l1	1	1.38533	0.273239	0.184232	0.483436	-0.114973	0.286502
Aged	M	FAD5X_A_tx	FAD5X_B_veh	Nlgn4l	4	1.24966	0.306164	-0.0388505	0.176542	-0.254243	0.893546
Aged	M	FAD5X_B_veh	WT_C_veh	Nlgn4l	4	1.24966	0.306164	0.129227	0.34462	-0.0861656	0.307003
Aged	M	FAD5X_A_tx	FAD5X_B_veh	Atp6v1b2	42	0.0974973	0.907513	0.00785993	0.27921	-0.26349	0.997066
Aged	M	FAD5X_B_veh	WT_C_veh	Atp6v1b2	42	0.0974973	0.907513	0.0340034	0.298225	-0.230218	0.943803
Aged	M	FAD5X_A_tx	FAD5X_B_veh	Ptprs	20	1.3226	0.286808	-0.00356134	0.104089	-0.111211	0.9962
Aged	M	FAD5X_B_veh	WT_C_veh	Ptprs	20	1.3226	0.286808	-0.0555466	0.0521033	-0.163197	0.41214
Aged	M	FAD5X_A_tx	FAD5X_B_veh	5031439G07Rik;mKIAA0930	2	4.86292	0.0183871	0.158495	0.376637	-0.0596467	0.183922
Aged	M	FAD5X_B_veh	WT_C_veh	5031439G07Rik;mKIAA0930	2	4.86292	0.0183871	0.0934458	0.305857	-0.118965	0.519311
Aged	M	FAD5X_A_tx	FAD5X_B_veh	Srcin1	56	0.691382	0.511441	-0.0338068	0.0424447	-0.110058	0.515941
Aged	M	FAD5X_B_veh	WT_C_veh	Srcin1	56	0.691382	0.511441	0.009548	0.0857995	-0.0667035	0.94705
Aged	M	FAD5X_A_tx	FAD5X_B_veh	Srcin1.1	1	2.79439	0.0829068	0.142848	0.338541	-0.0528441	0.182111
Aged	M	FAD5X_B_veh	WT_C_veh	Srcin1.1	1	2.79439	0.0829068	0.0157498	0.211442	-0.179943	0.977741
Aged	M	FAD5X_A_tx	FAD5X_B_veh	Septin8	28	2.07505	0.149431	-0.0181496	0.0461475	-0.0824466	0.760728
Aged	M	FAD5X_B_veh	WT_C_veh	Septin8	28	2.07505	0.149431	-0.030206	0.034091	-0.094503	0.477055
Aged	M	FAD5X_A_tx	FAD5X_B_veh	Cisd3	1	0.722406	0.497261	0.199292	0.636751	-0.238166	0.496088
Aged	M	FAD5X_B_veh	WT_C_veh	Cisd3	1	0.722406	0.497261	-0.0591185	0.390142	-0.508379	0.941328
Aged	M	FAD5X_A_tx	FAD5X_B_veh	Pramel15	1	1.55249	0.241984	0.326798	1.61979	-0.966199	0.793821
Aged	M	FAD5X_B_veh	WT_C_veh	Pramel15	1	1.55249	0.241984	0.551718	1.89352	-0.790088	0.550843
Aged	M	FAD5X_A_tx	FAD5X_B_veh	Gas7	11	2.09092	0.147451	-0.038675	0.103744	-0.181094	0.77619
Aged	M	FAD5X_B_veh	WT_C_veh	Gas7	11	2.09092	0.147451	-0.0686105	0.0738081	-0.211029	0.45984
Aged	M	FAD5X_A_tx	FAD5X_B_veh	Eif2b3	5	0.724927	0.49609	0.104257	0.357252	-0.148738	0.561422
Aged	M	FAD5X_B_veh	WT_C_veh	Eif2b3	5	0.724927	0.49609	-0.00611769	0.253703	-0.265939	0.99806
Aged	M	FAD5X_A_tx	FAD5X_B_veh	Clta	11	5.03065	0.0384915	-0.183225	0.954171	-1.32062	0.891291
Aged	M	FAD5X_B_veh	WT_C_veh	Clta	11	5.03065	0.0384915	1.1037	2.15673	0.0506759	0.0408653
Aged	M	FAD5X_A_tx	FAD5X_B_veh	Scn2a	29	8.58036	0.0017591	-0.0338547	0.0350743	-0.102784	0.446503
Aged	M	FAD5X_B_veh	WT_C_veh	Scn2a	29	8.58036	0.0017591	-0.0706722	-0.0017432	-0.139601	0.0437951
Aged	M	FAD5X_A_tx	FAD5X_B_veh	Pls3	25	2.49076	0.105906	0.049254	0.131544	-0.0330363	0.308628
Aged	M	FAD5X_B_veh	WT_C_veh	Pls3	25	2.49076	0.105906	0.0169697	0.0992601	-0.0653207	0.8634
Aged	M	FAD5X_A_tx	FAD5X_B_veh	Tomm5	2	0.482978	0.623333	-0.0709754	0.29596	-0.43791	0.878678
Aged	M	FAD5X_B_veh	WT_C_veh	Tomm5	2	0.482978	0.623333	-0.0632516	0.303683	-0.430187	0.902259
Aged	M	FAD5X_A_tx	FAD5X_B_veh	Frrs1l	6	0.742263	0.487584	-0.00688734	0.150907	-0.164682	0.993396
Aged	M	FAD5X_B_veh	WT_C_veh	Frrs1l	6	0.742263	0.487584	-0.0591473	0.0986471	-0.216942	0.620409
Aged	M	FAD5X_A_tx	FAD5X_B_veh	Elavl2	5	1.85032	0.180828	0.0924457	0.284502	-0.0996107	0.460419
Aged	M	FAD5X_B_veh	WT_C_veh	Elavl2	5	1.85032	0.180828	0.0425751	0.234631	-0.149481	0.844054
Aged	M	FAD5X_A_tx	FAD5X_B_veh	Usp24	4	0.35884	0.702687	-0.130099	0.265808	-0.526006	0.690021
Aged	M	FAD5X_B_veh	WT_C_veh	Usp24	4	0.35884	0.702687	0.0971816	0.50377	-0.309407	0.820317
Aged	M	FAD5X_A_tx	FAD5X_B_veh	Thoc2	1	0.51379	0.606302	-0.024073	0.987712	-1.03586	0.997988
Aged	M	FAD5X_B_veh	WT_C_veh	Thoc2	1	0.51379	0.606302	-0.343593	0.701374	-1.38856	0.686234
Aged	M	FAD5X_A_tx	FAD5X_B_veh	Dlgap4	14	7.13577	0.00408718	-0.0139787	0.0708018	-0.0987591	0.910154
Aged	M	FAD5X_B_veh	WT_C_veh	Dlgap4	14	7.13577	0.00408718	0.112642	0.197422	0.0278614	0.00805645
Aged	M	FAD5X_A_tx	FAD5X_B_veh	Hspg2	19	3.16897	0.0617444	0.00998362	0.183241	-0.163273	0.988521
Aged	M	FAD5X_B_veh	WT_C_veh	Hspg2	19	3.16897	0.0617444	-0.148938	0.0243187	-0.322195	0.100936
Aged	M	FAD5X_A_tx	FAD5X_B_veh	Bcat1	10	0.900353	0.420883	0.130601	0.39411	-0.132908	0.440222
Aged	M	FAD5X_B_veh	WT_C_veh	Bcat1	10	0.900353	0.420883	-0.116878	0.14663	-0.380387	0.515661
Aged	M	FAD5X_A_tx	FAD5X_B_veh	Vsnl1	18	2.14252	0.141206	0.200836	0.482306	-0.0806348	0.195343
Aged	M	FAD5X_B_veh	WT_C_veh	Vsnl1	18	2.14252	0.141206	-0.208901	0.0725697	-0.490371	0.17274
Aged	M	FAD5X_A_tx	FAD5X_B_veh	Hnrnpk	32	0.526863	0.597719	-0.0136774	0.0532759	-0.0806308	0.865754
Aged	M	FAD5X_B_veh	WT_C_veh	Hnrnpk	32	0.526863	0.597719	0.0272847	0.094238	-0.0396687	0.570138
Aged	M	FAD5X_A_tx	FAD5X_B_veh	Dip2c	10	0.0342983	0.966335	-0.00555403	0.0834949	-0.094603	0.986566
Aged	M	FAD5X_B_veh	WT_C_veh	Dip2c	10	0.0342983	0.966335	0.00927538	0.0983243	-0.0797736	0.963025
Aged	M	FAD5X_A_tx	FAD5X_B_veh	Gm5124	3	0.0221365	0.978128	0.0212204	0.305878	-0.263438	0.980869
Aged	M	FAD5X_B_veh	WT_C_veh	Gm5124	3	0.0221365	0.978128	-0.002948	0.28171	-0.287606	0.999627
Aged	M	FAD5X_A_tx	FAD5X_B_veh	Cad	4	0.287576	0.752856	-0.0100614	0.255641	-0.275763	0.995025
Aged	M	FAD5X_B_veh	WT_C_veh	Cad	4	0.287576	0.752856	0.0714573	0.337159	-0.194245	0.77993
Aged	M	FAD5X_A_tx	FAD5X_B_veh	Sgsm1	9	4.38784	0.0249096	-0.00972334	0.172774	-0.192221	0.990177
Aged	M	FAD5X_B_veh	WT_C_veh	Sgsm1	9	4.38784	0.0249096	0.183225	0.365722	0.000726927	0.0489727
Aged	M	FAD5X_A_tx	FAD5X_B_veh	Otud4	1	3.2446	0.06564	-0.120918	0.147477	-0.389313	0.49144
Aged	M	FAD5X_B_veh	WT_C_veh	Otud4	1	3.2446	0.06564	-0.158347	0.142584	-0.459278	0.385439
Aged	M	FAD5X_A_tx	FAD5X_B_veh	Gnai1	11	19.1127	1.54553e-05	-0.0132686	0.055158	-0.0816951	0.878115
Aged	M	FAD5X_B_veh	WT_C_veh	Gnai1	11	19.1127	1.54553e-05	-0.131345	-0.0629186	-0.199772	0.000230951
Aged	M	FAD5X_A_tx	FAD5X_B_veh	Apba1	6	0.939019	0.406129	0.0863001	0.314235	-0.141634	0.614575
Aged	M	FAD5X_B_veh	WT_C_veh	Apba1	6	0.939019	0.406129	0.0254729	0.253407	-0.202462	0.957568
Aged	M	FAD5X_A_tx	FAD5X_B_veh	Ankrd34a	3	0.145719	0.865228	-0.0349885	0.318031	-0.388008	0.966457
Aged	M	FAD5X_B_veh	WT_C_veh	Ankrd34a	3	0.145719	0.865228	0.0753369	0.428357	-0.277683	0.854519
Aged	M	FAD5X_A_tx	FAD5X_B_veh	Lrrc73	1	0.167461	0.846878	-0.0947817	0.316847	-0.50641	0.832937
Aged	M	FAD5X_B_veh	WT_C_veh	Lrrc73	1	0.167461	0.846878	0.0558213	0.46745	-0.355807	0.938211
Aged	M	FAD5X_A_tx	FAD5X_B_veh	Sptb	43	1.80366	0.18821	-0.013608	0.0547958	-0.0820117	0.872182
Aged	M	FAD5X_B_veh	WT_C_veh	Sptb	43	1.80366	0.18821	-0.0335991	0.0348047	-0.102003	0.446454
Aged	M	FAD5X_A_tx	FAD5X_B_veh	Trappc11	6	0.435247	0.652557	-0.0428495	0.136207	-0.221906	0.820943
Aged	M	FAD5X_B_veh	WT_C_veh	Trappc11	6	0.435247	0.652557	0.0661525	0.245209	-0.112904	0.628726
Aged	M	FAD5X_A_tx	FAD5X_B_veh	Ppfia1	1	2.70416	0.120319	-0.890685	0.200428	-1.9818	0.110505
Aged	M	FAD5X_B_veh	WT_C_veh	Ppfia1	1	2.70416	0.120319	0.674424	1.91671	-0.567864	0.329017
Aged	M	FAD5X_A_tx	FAD5X_B_veh	Plxnb2	12	12.0597	0.000291029	-0.0269932	0.11176	-0.165747	0.877377
Aged	M	FAD5X_B_veh	WT_C_veh	Plxnb2	12	12.0597	0.000291029	0.238353	0.377106	0.0995994	0.000785385
Aged	M	FAD5X_A_tx	FAD5X_B_veh	Ogdhl	34	3.01028	0.0698884	-0.000960011	0.0673228	-0.0692429	0.999313
Aged	M	FAD5X_B_veh	WT_C_veh	Ogdhl	34	3.01028	0.0698884	-0.0545983	0.0136846	-0.122881	0.133694
Aged	M	FAD5X_A_tx	FAD5X_B_veh	Synpo2	1	0.0406813	0.960218	0.120272	1.31629	-1.07575	0.964728
Aged	M	FAD5X_B_veh	WT_C_veh	Synpo2	1	0.0406813	0.960218	-0.0202855	1.24223	-1.2828	0.999082
Aged	M	FAD5X_A_tx	FAD5X_B_veh	Rbm25	2	1.88131	0.178385	-0.0114881	0.186324	-0.2093	0.988176
Aged	M	FAD5X_B_veh	WT_C_veh	Rbm25	2	1.88131	0.178385	0.134051	0.331863	-0.063761	0.22446
Aged	M	FAD5X_A_tx	FAD5X_B_veh	Hcn4	1	3.65292	0.0493447	-0.561378	0.00336136	-1.12612	0.051498
Aged	M	FAD5X_B_veh	WT_C_veh	Hcn4	1	3.65292	0.0493447	0.183932	0.783781	-0.415917	0.713601
Aged	M	FAD5X_A_tx	FAD5X_B_veh	Cstf2	4	4.67073	0.0203863	-0.282908	-0.0487469	-0.517069	0.0160917
Aged	M	FAD5X_B_veh	WT_C_veh	Cstf2	4	4.67073	0.0203863	0.186938	0.421098	-0.0472234	0.134467
Aged	M	FAD5X_A_tx	FAD5X_B_veh	Kcnq2	9	4.30735	0.0263888	-0.0711518	0.0414267	-0.18373	0.271839
Aged	M	FAD5X_B_veh	WT_C_veh	Kcnq2	9	4.30735	0.0263888	0.131492	0.244071	0.0189136	0.0201655
Aged	M	FAD5X_A_tx	FAD5X_B_veh	Septin8.1	1	2.09	0.147565	0.100331	0.283721	-0.0830584	0.371105
Aged	M	FAD5X_B_veh	WT_C_veh	Septin8.1	1	2.09	0.147565	-0.147801	0.0355893	-0.33119	0.12986
Aged	M	FAD5X_A_tx	FAD5X_B_veh	Xpnpep3	1	0.661613	0.556005	-0.251367	0.507783	-1.01052	0.566393
Aged	M	FAD5X_B_veh	WT_C_veh	Xpnpep3	1	0.661613	0.556005	0.299676	1.41096	-0.811606	0.67612
Aged	M	FAD5X_A_tx	FAD5X_B_veh	2810459M11Rik	3	26.5666	1.77082e-06	-0.0138059	0.189919	-0.217531	0.984056
Aged	M	FAD5X_B_veh	WT_C_veh	2810459M11Rik	3	26.5666	1.77082e-06	0.513847	0.723068	0.304625	1.112e-05
Aged	M	FAD5X_A_tx	FAD5X_B_veh	Ctnnd2	35	3.10098	0.0650994	-0.0311319	0.0307455	-0.0930092	0.42978
Aged	M	FAD5X_B_veh	WT_C_veh	Ctnnd2	35	3.10098	0.0650994	0.061213	0.12309	-0.000664282	0.0528662
Aged	M	FAD5X_A_tx	FAD5X_B_veh	Tecpr2	1	1.09665	0.402813	-0.435779	2.6482	-3.51976	0.892388
Aged	M	FAD5X_B_veh	WT_C_veh	Tecpr2	1	1.09665	0.402813	-0.784391	1.32237	-2.89115	0.49704
Aged	M	FAD5X_A_tx	FAD5X_B_veh	Clip3	1	4.35344	0.0679034	0.414116	0.970125	-0.141892	0.13426
Aged	M	FAD5X_B_veh	WT_C_veh	Clip3	1	4.35344	0.0679034	0.118466	0.783023	-0.546091	0.85177
Aged	M	FAD5X_A_tx	FAD5X_B_veh	Osbpl8	10	0.874796	0.430955	-0.0392471	0.125573	-0.204067	0.822532
Aged	M	FAD5X_B_veh	WT_C_veh	Osbpl8	10	0.874796	0.430955	-0.0419212	0.122899	-0.206741	0.800438
Aged	M	FAD5X_A_tx	FAD5X_B_veh	Cttnbp2	13	7.18405	0.00396937	-0.0553668	0.0249649	-0.135698	0.216226
Aged	M	FAD5X_B_veh	WT_C_veh	Cttnbp2	13	7.18405	0.00396937	-0.0580107	0.0223209	-0.138342	0.188318
Aged	M	FAD5X_A_tx	FAD5X_B_veh	Ptprz1	23	2.34504	0.119344	-0.0153597	0.0439832	-0.0747026	0.794196
Aged	M	FAD5X_B_veh	WT_C_veh	Ptprz1	23	2.34504	0.119344	-0.0317076	0.0276353	-0.0910505	0.387689
Aged	M	FAD5X_A_tx	FAD5X_B_veh	Mfap1a;Mfap1b	1	1.33738	0.287402	0.183315	0.864375	-0.497745	0.773981
Aged	M	FAD5X_B_veh	WT_C_veh	Mfap1a;Mfap1b	1	1.33738	0.287402	0.199383	0.880443	-0.481677	0.73915
Aged	M	FAD5X_A_tx	FAD5X_B_veh	Rap1a	3	6.31734	0.00679246	0.00125371	0.12283	-0.120322	0.99963
Aged	M	FAD5X_B_veh	WT_C_veh	Rap1a	3	6.31734	0.00679246	-0.142934	-0.0213578	-0.26451	0.0193193
Aged	M	FAD5X_A_tx	FAD5X_B_veh	Gria1	17	0.631441	0.542099	0.065367	0.353507	-0.222773	0.835392
Aged	M	FAD5X_B_veh	WT_C_veh	Gria1	17	0.631441	0.542099	-0.127942	0.160197	-0.416082	0.511257
Aged	M	FAD5X_A_tx	FAD5X_B_veh	Gria4	3	0.180105	0.836522	0.0314745	0.307424	-0.244475	0.955237
Aged	M	FAD5X_B_veh	WT_C_veh	Gria4	3	0.180105	0.836522	-0.0653407	0.210609	-0.341291	0.822203
Aged	M	FAD5X_A_tx	FAD5X_B_veh	cRAP;Nedd8	1	0.0419947	0.958952	-0.0246257	0.346701	-0.395952	0.984826
Aged	M	FAD5X_B_veh	WT_C_veh	cRAP;Nedd8	1	0.0419947	0.958952	0.042834	0.41416	-0.328492	0.954861
Aged	M	FAD5X_A_tx	FAD5X_B_veh	cRAP;Ube2e1	1	2.32964	0.123168	-0.051663	0.418573	-0.521899	0.958392
Aged	M	FAD5X_B_veh	WT_C_veh	cRAP;Ube2e1	1	2.32964	0.123168	0.364102	0.834338	-0.106133	0.148535
Aged	M	FAD5X_A_tx	FAD5X_B_veh	cRAP;Ube2i	1	0.398424	0.676124	-0.0634996	0.38805	-0.51505	0.93373
Aged	M	FAD5X_B_veh	WT_C_veh	cRAP;Ube2i	1	0.398424	0.676124	0.157555	0.609105	-0.293995	0.660387
Aged	M	FAD5X_A_tx	FAD5X_B_veh	cRAP;Hras	1	0.286428	0.753699	-0.105601	0.261836	-0.473038	0.753251
Aged	M	FAD5X_B_veh	WT_C_veh	cRAP;Hras	1	0.286428	0.753699	0.0868772	0.454314	-0.28056	0.824772
Aged	M	FAD5X_A_tx	FAD5X_B_veh	NA.1	1	0.220531	0.803844	0.0173161	0.470658	-0.436026	0.994938
Aged	M	FAD5X_B_veh	WT_C_veh	NA.1	1	0.220531	0.803844	0.0883133	0.541655	-0.365028	0.877066
Aged	M	FAD5X_A_tx	FAD5X_B_veh	cRAP	1	0.621583	0.546263	-1.23039	1.62819	-4.08896	0.535343
Aged	M	FAD5X_B_veh	WT_C_veh	cRAP	1	0.621583	0.546263	0.436012	3.29459	-2.42257	0.922546
Aged	M	FAD5X_A_tx	FAD5X_B_veh	Epb41l3.1	1	1.40586	0.266331	0.094668	0.262102	-0.0727656	0.348064
Aged	M	FAD5X_B_veh	WT_C_veh	Epb41l3.1	1	1.40586	0.266331	-0.102367	0.0650667	-0.2698	0.294141
Aged	M	FAD5X_A_tx	FAD5X_B_veh	Mtx3	3	0.0680032	0.934453	0.00988974	0.213813	-0.194033	0.991854
Aged	M	FAD5X_B_veh	WT_C_veh	Mtx3	3	0.0680032	0.934453	-0.0289256	0.174997	-0.232848	0.932618
Aged	M	FAD5X_A_tx	FAD5X_B_veh	Ankrd29	4	0.924199	0.411716	0.00871349	0.342615	-0.325188	0.997634
Aged	M	FAD5X_B_veh	WT_C_veh	Ankrd29	4	0.924199	0.411716	-0.154139	0.179762	-0.48804	0.488939
Aged	M	FAD5X_A_tx	FAD5X_B_veh	Btbd8	10	0.556979	0.580807	-0.0494515	0.089745	-0.188648	0.650616
Aged	M	FAD5X_B_veh	WT_C_veh	Btbd8	10	0.556979	0.580807	0.00200168	0.141198	-0.137195	0.999281
Aged	M	FAD5X_A_tx	FAD5X_B_veh	Rasal2	8	0.017036	0.983121	0.00670878	0.168285	-0.154867	0.994022
Aged	M	FAD5X_B_veh	WT_C_veh	Rasal2	8	0.017036	0.983121	-0.0118725	0.149704	-0.173449	0.981408
Aged	M	FAD5X_A_tx	FAD5X_B_veh	Akap5	23	1.40961	0.265449	-0.128763	0.0949742	-0.3525	0.335727
Aged	M	FAD5X_B_veh	WT_C_veh	Akap5	23	1.40961	0.265449	0.00954999	0.233287	-0.214187	0.993683
Aged	M	FAD5X_A_tx	FAD5X_B_veh	Map7	3	2.22764	0.142201	-0.145459	0.129853	-0.42077	0.379477
Aged	M	FAD5X_B_veh	WT_C_veh	Map7	3	2.22764	0.142201	0.219938	0.49525	-0.0553734	0.128861
Aged	M	FAD5X_A_tx	FAD5X_B_veh	Dgki	10	0.171657	0.843386	-0.0204737	0.118868	-0.159816	0.9279
Aged	M	FAD5X_B_veh	WT_C_veh	Dgki	10	0.171657	0.843386	0.0323862	0.171728	-0.106956	0.830096
Aged	M	FAD5X_A_tx	FAD5X_B_veh	Hnrnph3	5	0.200196	0.820045	0.0161805	0.173436	-0.141075	0.963901
Aged	M	FAD5X_B_veh	WT_C_veh	Hnrnph3	5	0.200196	0.820045	0.0207919	0.178047	-0.136463	0.941164
Aged	M	FAD5X_A_tx	FAD5X_B_veh	Ylpm1	4	1.68244	0.219166	-0.287319	0.236261	-0.810899	0.353463
Aged	M	FAD5X_B_veh	WT_C_veh	Ylpm1	4	1.68244	0.219166	0.00151307	0.553415	-0.550389	0.999972
Aged	M	FAD5X_A_tx	FAD5X_B_veh	Dgkh	9	1.41645	0.269795	-0.16419	0.308018	-0.636397	0.652476
Aged	M	FAD5X_B_veh	WT_C_veh	Dgkh	9	1.41645	0.269795	-0.120384	0.29062	-0.531388	0.736878
Aged	M	FAD5X_A_tx	FAD5X_B_veh	Jakmip2	1	2.41218	0.135322	0.321087	1.40144	-0.759266	0.70911
Aged	M	FAD5X_B_veh	WT_C_veh	Jakmip2	1	2.41218	0.135322	0.604449	1.75034	-0.541439	0.362471
Aged	M	FAD5X_A_tx	FAD5X_B_veh	Safb	8	0.242609	0.78665	0.00100859	0.116476	-0.114459	0.999735
Aged	M	FAD5X_B_veh	WT_C_veh	Safb	8	0.242609	0.78665	-0.0270268	0.0884408	-0.142494	0.827928
Aged	M	FAD5X_A_tx	FAD5X_B_veh	Klc2	26	16.2771	4.58702e-05	-0.0129651	0.0350347	-0.0609649	0.778262
Aged	M	FAD5X_B_veh	WT_C_veh	Klc2	26	16.2771	4.58702e-05	0.0967921	0.144792	0.0487923	0.000128492
Aged	M	FAD5X_A_tx	FAD5X_B_veh	Myo5a	86	11.779	0.000332997	0.00181583	0.0509229	-0.0472912	0.995255
Aged	M	FAD5X_B_veh	WT_C_veh	Myo5a	86	11.779	0.000332997	-0.0794549	-0.0303479	-0.128562	0.00143782
Aged	M	FAD5X_A_tx	FAD5X_B_veh	Ccdc6	4	1.30763	0.290671	-0.139325	0.0812948	-0.359945	0.272368
Aged	M	FAD5X_B_veh	WT_C_veh	Ccdc6	4	1.30763	0.290671	0.101167	0.321787	-0.119453	0.493447
Aged	M	FAD5X_A_tx	FAD5X_B_veh	Shank1	28	0.224941	0.800378	0.008771	0.118863	-0.101321	0.978183
Aged	M	FAD5X_B_veh	WT_C_veh	Shank1	28	0.224941	0.800378	-0.0281303	0.0819618	-0.138222	0.798813
Aged	M	FAD5X_A_tx	FAD5X_B_veh	Tsc22d4	1	2.24164	0.138601	-0.204016	0.45048	-0.858513	0.705776
Aged	M	FAD5X_B_veh	WT_C_veh	Tsc22d4	1	2.24164	0.138601	0.595844	1.32968	-0.137993	0.122432
Aged	M	FAD5X_A_tx	FAD5X_B_veh	Tmed7	6	6.5311	0.00593497	0.0959324	0.225349	-0.033484	0.173423
Aged	M	FAD5X_B_veh	WT_C_veh	Tmed7	6	6.5311	0.00593497	0.0779773	0.207394	-0.0514391	0.30408
Aged	M	FAD5X_A_tx	FAD5X_B_veh	Chchd3	11	0.970422	0.394562	0.138195	0.514789	-0.2384	0.632573
Aged	M	FAD5X_B_veh	WT_C_veh	Chchd3	11	0.970422	0.394562	0.0517363	0.428331	-0.324858	0.936647
Aged	M	FAD5X_A_tx	FAD5X_B_veh	Ddx23	1	3.62073	0.0701906	-0.524272	0.423078	-1.47162	0.316672
Aged	M	FAD5X_B_veh	WT_C_veh	Ddx23	1	3.62073	0.0701906	-0.385271	0.562079	-1.33262	0.517766
Aged	M	FAD5X_A_tx	FAD5X_B_veh	Tsc22d1	2	2.53351	0.102283	-0.034689	0.112525	-0.181903	0.825841
Aged	M	FAD5X_B_veh	WT_C_veh	Tsc22d1	2	2.53351	0.102283	-0.0857157	0.0614978	-0.232929	0.327642
Aged	M	FAD5X_A_tx	FAD5X_B_veh	Tmppe	1	2.01531	0.195528	0.897319	2.17449	-0.37985	0.172404
Aged	M	FAD5X_B_veh	WT_C_veh	Tmppe	1	2.01531	0.195528	-0.507885	0.769283	-1.78505	0.520249
Aged	M	FAD5X_A_tx	FAD5X_B_veh	Dlg1	23	0.338632	0.716395	0.0013384	0.0713322	-0.0686554	0.998729
Aged	M	FAD5X_B_veh	WT_C_veh	Dlg1	23	0.338632	0.716395	0.0181734	0.0881672	-0.0518203	0.793056
Aged	M	FAD5X_A_tx	FAD5X_B_veh	Clip1	18	1.0267	0.374722	0.0358453	0.107206	-0.0355157	0.430906
Aged	M	FAD5X_B_veh	WT_C_veh	Clip1	18	1.0267	0.374722	-0.00421303	0.0671479	-0.075574	0.987954
Aged	M	FAD5X_A_tx	FAD5X_B_veh	Srsf11	2	1.51171	0.242569	0.102556	0.264714	-0.0596032	0.271398
Aged	M	FAD5X_B_veh	WT_C_veh	Srsf11	2	1.51171	0.242569	-0.0199721	0.142187	-0.182131	0.948723
Aged	M	FAD5X_A_tx	FAD5X_B_veh	Gm20521	3	0.778817	0.471195	-0.00382663	0.105461	-0.113114	0.995745
Aged	M	FAD5X_B_veh	WT_C_veh	Gm20521	3	0.778817	0.471195	0.0469333	0.156221	-0.0623545	0.536811
Aged	M	FAD5X_A_tx	FAD5X_B_veh	Atp5f1a	46	1.01743	0.379486	-0.222013	0.525229	-0.969255	0.736107
Aged	M	FAD5X_B_veh	WT_C_veh	Atp5f1a	46	1.01743	0.379486	0.410144	1.13938	-0.31909	0.348491
Aged	M	FAD5X_A_tx	FAD5X_B_veh	Mapre3	19	0.234537	0.792889	-0.0449753	0.151957	-0.241907	0.835396
Aged	M	FAD5X_B_veh	WT_C_veh	Mapre3	19	0.234537	0.792889	0.0495452	0.246477	-0.147387	0.804251
Aged	M	FAD5X_A_tx	FAD5X_B_veh	Actn4.1	1	1.53883	0.271999	-0.550008	0.375524	-1.47554	0.2638
Aged	M	FAD5X_B_veh	WT_C_veh	Actn4.1	1	1.53883	0.271999	0.073923	0.999456	-0.85161	0.971795
Aged	M	FAD5X_A_tx	FAD5X_B_veh	Etl4	18	0.752601	0.482887	-0.0218414	0.0950565	-0.138739	0.886273
Aged	M	FAD5X_B_veh	WT_C_veh	Etl4	18	0.752601	0.482887	-0.0313267	0.0855711	-0.148225	0.781288
Aged	M	FAD5X_A_tx	FAD5X_B_veh	Gsg1l	1	1.97998	0.28299	0.354853	2.16199	-1.45228	0.718115
Aged	M	FAD5X_B_veh	WT_C_veh	Gsg1l	1	1.97998	0.28299	-0.856397	0.950738	-2.66353	0.263408
Aged	M	FAD5X_A_tx	FAD5X_B_veh	Gls	34	12.3746	0.000250693	-0.0347772	0.0199758	-0.0895303	0.268543
Aged	M	FAD5X_B_veh	WT_C_veh	Gls	34	12.3746	0.000250693	-0.065353	-0.0105999	-0.120106	0.017471
Aged	M	FAD5X_A_tx	FAD5X_B_veh	Smim20	1	0.719018	0.498329	-0.102721	0.215268	-0.42071	0.699999
Aged	M	FAD5X_B_veh	WT_C_veh	Smim20	1	0.719018	0.498329	-0.0346251	0.283364	-0.352614	0.959669
Aged	M	FAD5X_A_tx	FAD5X_B_veh	Dnajc13	8	2.19181	0.13551	-0.12334	0.22598	-0.47266	0.653974
Aged	M	FAD5X_B_veh	WT_C_veh	Dnajc13	8	2.19181	0.13551	0.287429	0.636748	-0.0618914	0.1201
Aged	M	FAD5X_A_tx	FAD5X_B_veh	Zfp956	1	5.00737	0.0525889	-1.6291	-0.0443645	-3.21385	0.0450001
Aged	M	FAD5X_B_veh	WT_C_veh	Zfp956	1	5.00737	0.0525889	1.07494	2.57835	-0.428481	0.150876
Aged	M	FAD5X_A_tx	FAD5X_B_veh	Lrrc40	5	0.430285	0.672319	-0.160073	0.439362	-0.759509	0.680885
Aged	M	FAD5X_B_veh	WT_C_veh	Lrrc40	5	0.430285	0.672319	0.0377179	0.556844	-0.481408	0.969842
Aged	M	FAD5X_A_tx	FAD5X_B_veh	Pcdh1	17	2.28704	0.125202	-0.0748305	0.0538351	-0.203496	0.328434
Aged	M	FAD5X_B_veh	WT_C_veh	Pcdh1	17	2.28704	0.125202	-0.0240516	0.104614	-0.152717	0.886171
Aged	M	FAD5X_A_tx	FAD5X_B_veh	Wnk2	14	1.19736	0.32092	-0.0308355	0.120895	-0.182566	0.867035
Aged	M	FAD5X_B_veh	WT_C_veh	Wnk2	14	1.19736	0.32092	-0.0556087	0.0961216	-0.207339	0.633286
Aged	M	FAD5X_A_tx	FAD5X_B_veh	Iqsec1.1	1	0.0625043	0.939592	0.044001	0.46553	-0.377528	0.962355
Aged	M	FAD5X_B_veh	WT_C_veh	Iqsec1.1	1	0.0625043	0.939592	-0.053308	0.344114	-0.450729	0.938685
Aged	M	FAD5X_A_tx	FAD5X_B_veh	Psd3	17	1.20265	0.319392	0.120976	0.318248	-0.0762954	0.292083
Aged	M	FAD5X_B_veh	WT_C_veh	Psd3	17	1.20265	0.319392	-0.0564145	0.140857	-0.253686	0.755338
Aged	M	FAD5X_A_tx	FAD5X_B_veh	Prrt2	6	6.89032	0.00474812	0.00567569	0.124134	-0.112783	0.992048
Aged	M	FAD5X_B_veh	WT_C_veh	Prrt2	6	6.89032	0.00474812	-0.14785	-0.0293916	-0.266309	0.0128233
Aged	M	FAD5X_A_tx	FAD5X_B_veh	Epb41l1	49	6.37476	0.00654957	-0.0314907	0.0311885	-0.09417	0.430766
Aged	M	FAD5X_B_veh	WT_C_veh	Epb41l1	49	6.37476	0.00654957	-0.0511928	0.0114864	-0.113872	0.123542
Aged	M	FAD5X_A_tx	FAD5X_B_veh	Fga	8	0.875265	0.430768	0.0317726	0.406094	-0.342549	0.975276
Aged	M	FAD5X_B_veh	WT_C_veh	Fga	8	0.875265	0.430768	-0.178745	0.195576	-0.553067	0.465903
Aged	M	FAD5X_A_tx	FAD5X_B_veh	Gcn1	22	0.364517	0.698648	-0.0890098	0.178966	-0.356986	0.686102
Aged	M	FAD5X_B_veh	WT_C_veh	Gcn1	22	0.364517	0.698648	0.0660461	0.334022	-0.20193	0.811271
Aged	M	FAD5X_A_tx	FAD5X_B_veh	Myo6	25	9.56767	0.00102396	-0.0970883	0.0467409	-0.240917	0.229182
Aged	M	FAD5X_B_veh	WT_C_veh	Myo6	25	9.56767	0.00102396	0.245498	0.389328	0.101669	0.000839282
Aged	M	FAD5X_A_tx	FAD5X_B_veh	Rims1	23	1.07293	0.359235	-0.0815225	0.066574	-0.229619	0.366793
Aged	M	FAD5X_B_veh	WT_C_veh	Rims1	23	1.07293	0.359235	0.022293	0.17039	-0.125803	0.924476
Aged	M	FAD5X_A_tx	FAD5X_B_veh	Pcdh10	4	3.34939	0.0537218	-0.14111	0.0347161	-0.316937	0.131892
Aged	M	FAD5X_B_veh	WT_C_veh	Pcdh10	4	3.34939	0.0537218	0.1733	0.349126	-0.00252672	0.0538698
Aged	M	FAD5X_A_tx	FAD5X_B_veh	Sptbn4	25	2.75269	0.0857149	-0.0461958	0.0246685	-0.11706	0.251485
Aged	M	FAD5X_B_veh	WT_C_veh	Sptbn4	25	2.75269	0.0857149	-0.0132073	0.057657	-0.0840716	0.886804
Aged	M	FAD5X_A_tx	FAD5X_B_veh	Asap2	7	3.62784	0.0502029	-0.134249	0.236074	-0.504572	0.626537
Aged	M	FAD5X_B_veh	WT_C_veh	Asap2	7	3.62784	0.0502029	-0.204961	0.143686	-0.553609	0.309583
Aged	M	FAD5X_A_tx	FAD5X_B_veh	Pcdh17	1	0.549083	0.590303	0.226912	0.817544	-0.363719	0.581148
Aged	M	FAD5X_B_veh	WT_C_veh	Pcdh17	1	0.549083	0.590303	-0.170242	0.381616	-0.722101	0.700927
Aged	M	FAD5X_A_tx	FAD5X_B_veh	Adap1	12	2.67895	0.0909365	0.00685688	0.0790487	-0.065335	0.969148
Aged	M	FAD5X_B_veh	WT_C_veh	Adap1	12	2.67895	0.0909365	-0.0585629	0.0136289	-0.130755	0.126743
Aged	M	FAD5X_A_tx	FAD5X_B_veh	Igsf9b	4	12.8169	0.000203981	0.0680512	0.340886	-0.204784	0.807225
Aged	M	FAD5X_B_veh	WT_C_veh	Igsf9b	4	12.8169	0.000203981	-0.489431	-0.216596	-0.762266	0.000494931
Aged	M	FAD5X_A_tx	FAD5X_B_veh	Map4.1	1	2.64729	0.0932843	0.00364998	0.109559	-0.102259	0.995877
Aged	M	FAD5X_B_veh	WT_C_veh	Map4.1	1	2.64729	0.0932843	0.0780982	0.184008	-0.0278111	0.176354
Aged	M	FAD5X_A_tx	FAD5X_B_veh	Nme1nme2	11	0.541255	0.589571	0.0042046	0.115216	-0.106807	0.995023
Aged	M	FAD5X_B_veh	WT_C_veh	Nme1nme2	11	0.541255	0.589571	0.0354903	0.146502	-0.075521	0.705056
Aged	M	FAD5X_A_tx	FAD5X_B_veh	Herc1	1	0.731895	0.507564	0.505216	2.04074	-1.03031	0.642806
Aged	M	FAD5X_B_veh	WT_C_veh	Herc1	1	0.731895	0.507564	0.149667	1.89794	-1.59861	0.969104
Aged	M	FAD5X_A_tx	FAD5X_B_veh	Araf	8	1.27407	0.299533	0.0621559	0.160407	-0.0360949	0.271202
Aged	M	FAD5X_B_veh	WT_C_veh	Araf	8	1.27407	0.299533	-0.0398248	0.0584259	-0.138076	0.573472
Aged	M	FAD5X_A_tx	FAD5X_B_veh	Tns1	2	3.08571	0.0658797	0.0435026	0.216759	-0.129754	0.804937
Aged	M	FAD5X_B_veh	WT_C_veh	Tns1	2	3.08571	0.0658797	0.112549	0.285806	-0.0607077	0.253767
Aged	M	FAD5X_A_tx	FAD5X_B_veh	Tex264	1	0.393298	0.679933	-0.164229	0.356694	-0.685152	0.708744
Aged	M	FAD5X_B_veh	WT_C_veh	Tex264	1	0.393298	0.679933	0.157017	0.665385	-0.351352	0.718446
Aged	M	FAD5X_A_tx	FAD5X_B_veh	Septin7	32	1.17381	0.327816	-0.0226829	0.0529488	-0.0983146	0.734778
Aged	M	FAD5X_B_veh	WT_C_veh	Septin7	32	1.17381	0.327816	-0.0204519	0.0551798	-0.0960836	0.777825
Aged	M	FAD5X_A_tx	FAD5X_B_veh	Add1	33	1.13819	0.345015	0.19352	1.22747	-0.840435	0.880294
Aged	M	FAD5X_B_veh	WT_C_veh	Add1	33	1.13819	0.345015	-0.604394	0.506251	-1.71504	0.362247
Aged	M	FAD5X_A_tx	FAD5X_B_veh	Sidt1	2	20.6529	8.92823e-06	-0.127571	0.137707	-0.392849	0.461062
Aged	M	FAD5X_B_veh	WT_C_veh	Sidt1	2	20.6529	8.92823e-06	0.622902	0.88818	0.357624	1.78512e-05
Aged	M	FAD5X_A_tx	FAD5X_B_veh	Hectd4	10	0.790595	0.466044	0.0775612	0.258523	-0.103401	0.538081
Aged	M	FAD5X_B_veh	WT_C_veh	Hectd4	10	0.790595	0.466044	-0.00493946	0.176023	-0.185902	0.997412
Aged	M	FAD5X_A_tx	FAD5X_B_veh	Actn4.2	1	4.3727	0.0293677	-0.145797	0.0262376	-0.317832	0.104672
Aged	M	FAD5X_B_veh	WT_C_veh	Actn4.2	1	4.3727	0.0293677	-0.0208295	0.155868	-0.197527	0.950982
Aged	M	FAD5X_A_tx	FAD5X_B_veh	Pi4ka	55	10.9477	0.000501232	0.0336566	0.0883784	-0.0210652	0.290096
Aged	M	FAD5X_B_veh	WT_C_veh	Pi4ka	55	10.9477	0.000501232	-0.0984815	-0.0437597	-0.153203	0.000477793
Aged	M	FAD5X_A_tx	FAD5X_B_veh	Cracdl	25	3.61095	0.044041	-0.019567	0.123386	-0.16252	0.937093
Aged	M	FAD5X_B_veh	WT_C_veh	Cracdl	25	3.61095	0.044041	-0.114396	0.0285579	-0.257349	0.133304
Aged	M	FAD5X_A_tx	FAD5X_B_veh	Septin2	14	30.4449	4.60403e-07	0.0127582	0.0922058	-0.0666895	0.914551
Aged	M	FAD5X_B_veh	WT_C_veh	Septin2	14	30.4449	4.60403e-07	0.196594	0.276041	0.117146	8.55832e-06
Aged	M	FAD5X_A_tx	FAD5X_B_veh	Adgrl1	24	3.73531	0.0401207	-0.0794272	0.0211474	-0.180002	0.139832
Aged	M	FAD5X_B_veh	WT_C_veh	Adgrl1	24	3.73531	0.0401207	-0.0175587	0.0830159	-0.118133	0.899884
Aged	M	FAD5X_A_tx	FAD5X_B_veh	Ryr2.1	1	2.31303	0.122539	-0.0356034	0.0687002	-0.139907	0.672031
Aged	M	FAD5X_B_veh	WT_C_veh	Ryr2.1	1	2.31303	0.122539	-0.0476883	0.0566152	-0.151992	0.495429
Aged	M	FAD5X_A_tx	FAD5X_B_veh	Sptan1.2	1	1.31796	0.431413	0.113919	3.43987	-3.21203	0.978052
Aged	M	FAD5X_B_veh	WT_C_veh	Sptan1.2	1	1.31796	0.431413	-0.753893	2.57206	-4.07984	0.505217
Aged	M	FAD5X_A_tx	FAD5X_B_veh	Klhl18	1	1.35559	0.29458	-0.609054	0.396047	-1.61415	0.276498
Aged	M	FAD5X_B_veh	WT_C_veh	Klhl18	1	1.35559	0.29458	0.445752	1.55923	-0.667722	0.550665
Aged	M	FAD5X_A_tx	FAD5X_B_veh	Ablim2	18	0.192212	0.826503	0.0160603	0.1009	-0.0687791	0.883457
Aged	M	FAD5X_B_veh	WT_C_veh	Ablim2	18	0.192212	0.826503	-0.0201432	0.0646962	-0.104983	0.823457
Aged	M	FAD5X_A_tx	FAD5X_B_veh	Arid1b	1	0.0705444	0.932194	0.0518592	0.468284	-0.364566	0.944166
Aged	M	FAD5X_B_veh	WT_C_veh	Arid1b	1	0.0705444	0.932194	-0.056613	0.359812	-0.473038	0.933872
Aged	M	FAD5X_A_tx	FAD5X_B_veh	Hnrnpd	11	1.08111	0.356568	-0.10679	0.28866	-0.502239	0.77835
Aged	M	FAD5X_B_veh	WT_C_veh	Hnrnpd	11	1.08111	0.356568	0.229871	0.625321	-0.165578	0.328788
Aged	M	FAD5X_A_tx	FAD5X_B_veh	Ahnak	12	1.09846	0.350986	0.0397753	0.221814	-0.142263	0.848108
Aged	M	FAD5X_B_veh	WT_C_veh	Ahnak	12	1.09846	0.350986	0.0601181	0.242157	-0.121921	0.689013
Aged	M	FAD5X_A_tx	FAD5X_B_veh	Ccdc121rt1	1	1.12965	0.34391	0.0144657	0.263445	-0.234514	0.988069
Aged	M	FAD5X_B_veh	WT_C_veh	Ccdc121rt1	1	1.12965	0.34391	0.118643	0.381465	-0.14418	0.498147
Aged	M	FAD5X_A_tx	FAD5X_B_veh	Ttc7b	19	9.80403	0.000903021	-0.024266	0.0476488	-0.0961807	0.678038
Aged	M	FAD5X_B_veh	WT_C_veh	Ttc7b	19	9.80403	0.000903021	-0.0892225	-0.0173077	-0.161137	0.0133803
Aged	M	FAD5X_A_tx	FAD5X_B_veh	Pfdn4	2	2.51151	0.10413	0.153065	0.324664	-0.0185336	0.0863068
Aged	M	FAD5X_B_veh	WT_C_veh	Pfdn4	2	2.51151	0.10413	-0.0886746	0.0829244	-0.260274	0.411108
Aged	M	FAD5X_A_tx	FAD5X_B_veh	Ube4a	1	0.74744	0.486999	0.31038	1.04816	-0.427405	0.544281
Aged	M	FAD5X_B_veh	WT_C_veh	Ube4a	1	0.74744	0.486999	-0.0130027	0.748978	-0.774983	0.998964
Aged	M	FAD5X_A_tx	FAD5X_B_veh	Numa1	6	1.02275	0.378571	0.0990728	0.356484	-0.158339	0.599328
Aged	M	FAD5X_B_veh	WT_C_veh	Numa1	6	1.02275	0.378571	0.0301793	0.287591	-0.227232	0.952396
Aged	M	FAD5X_A_tx	FAD5X_B_veh	Tpm3	14	1.29634	0.293619	-0.0159977	0.0520553	-0.0840506	0.826586
Aged	M	FAD5X_B_veh	WT_C_veh	Tpm3	14	1.29634	0.293619	0.042551	0.110604	-0.0255019	0.279011
Aged	M	FAD5X_A_tx	FAD5X_B_veh	Nrxn2	6	7.45262	0.00337816	0.028674	0.191546	-0.134198	0.898291
Aged	M	FAD5X_B_veh	WT_C_veh	Nrxn2	6	7.45262	0.00337816	0.189468	0.35234	0.0265956	0.0207024
Aged	M	FAD5X_A_tx	FAD5X_B_veh	Atp2b4	19	3.42283	0.0507883	-0.0553113	0.0700789	-0.180702	0.519293
Aged	M	FAD5X_B_veh	WT_C_veh	Atp2b4	19	3.42283	0.0507883	-0.0667044	0.0586859	-0.192095	0.390764
Aged	M	FAD5X_A_tx	FAD5X_B_veh	Fry	8	1.38808	0.270568	0.00841583	0.136209	-0.119378	0.985036
Aged	M	FAD5X_B_veh	WT_C_veh	Fry	8	1.38808	0.270568	-0.0744683	0.053325	-0.202262	0.327083
Aged	M	FAD5X_A_tx	FAD5X_B_veh	Slc4a4	35	3.15728	0.0623076	0.012247	0.170861	-0.146367	0.979493
Aged	M	FAD5X_B_veh	WT_C_veh	Slc4a4	35	3.15728	0.0623076	0.123904	0.282518	-0.0347101	0.145353
Aged	M	FAD5X_A_tx	FAD5X_B_veh	Dennd4a	1	4.36756	0.047243	-0.0508319	0.259036	-0.3607	0.892138
Aged	M	FAD5X_B_veh	WT_C_veh	Dennd4a	1	4.36756	0.047243	0.422299	0.832215	0.0123819	0.0438362
Aged	M	FAD5X_A_tx	FAD5X_B_veh	Rap1gds1	44	8.85679	0.00150772	-0.049058	0.00128048	-0.0993964	0.0570311
Aged	M	FAD5X_B_veh	WT_C_veh	Rap1gds1	44	8.85679	0.00150772	-0.0291245	0.0212139	-0.079463	0.332038
Aged	M	FAD5X_A_tx	FAD5X_B_veh	Cald1	3	0.215648	0.807703	-0.0508874	0.175311	-0.277086	0.839825
Aged	M	FAD5X_B_veh	WT_C_veh	Cald1	3	0.215648	0.807703	0.00371753	0.229916	-0.222481	0.999061
Aged	M	FAD5X_A_tx	FAD5X_B_veh	Gm49486;Pick1	4	0.205771	0.815568	0.0282019	0.187111	-0.130707	0.896741
Aged	M	FAD5X_B_veh	WT_C_veh	Gm49486;Pick1	4	0.205771	0.815568	-0.0399899	0.118919	-0.198899	0.804159
Aged	M	FAD5X_A_tx	FAD5X_B_veh	Sec16a	1	3.08169	0.0737689	-0.854328	0.116363	-1.82502	0.0893609
Aged	M	FAD5X_B_veh	WT_C_veh	Sec16a	1	3.08169	0.0737689	0.737961	1.67334	-0.19742	0.135762
Aged	M	FAD5X_A_tx	FAD5X_B_veh	Ncam1.1	1	0.503764	0.611054	-0.0279484	0.0998237	-0.15572	0.847807
Aged	M	FAD5X_B_veh	WT_C_veh	Ncam1.1	1	0.503764	0.611054	-0.0196042	0.108168	-0.147376	0.921667
Aged	M	FAD5X_A_tx	FAD5X_B_veh	Mars1	17	21.5559	6.55239e-06	-0.0381194	0.0518407	-0.12808	0.545443
Aged	M	FAD5X_B_veh	WT_C_veh	Mars1	17	21.5559	6.55239e-06	0.213279	0.303239	0.123319	1.563e-05
Aged	M	FAD5X_A_tx	FAD5X_B_veh	Inf2	12	0.118073	0.889191	0.032962	0.271513	-0.205589	0.935936
Aged	M	FAD5X_B_veh	WT_C_veh	Inf2	12	0.118073	0.889191	-0.0452433	0.193308	-0.283794	0.883048
Aged	M	FAD5X_A_tx	FAD5X_B_veh	Slc12a2	24	1.28759	0.295928	0.0631696	0.200653	-0.0743135	0.492103
Aged	M	FAD5X_B_veh	WT_C_veh	Slc12a2	24	1.28759	0.295928	-0.0859809	0.0515022	-0.223464	0.278873
Aged	M	FAD5X_A_tx	FAD5X_B_veh	Atxn2	5	0.545957	0.586935	0.0275797	0.186713	-0.131554	0.901257
Aged	M	FAD5X_B_veh	WT_C_veh	Atxn2	5	0.545957	0.586935	0.0342398	0.193373	-0.124894	0.852318
Aged	M	FAD5X_A_tx	FAD5X_B_veh	Srgap3	20	0.00479022	0.995222	-0.000994989	0.0707636	-0.0727536	0.999331
Aged	M	FAD5X_B_veh	WT_C_veh	Srgap3	20	0.00479022	0.995222	0.00272007	0.0744787	-0.0690386	0.995015
Aged	M	FAD5X_A_tx	FAD5X_B_veh	Abhd14b.1	1	0.342868	0.714267	-0.133802	0.297599	-0.565203	0.712824
Aged	M	FAD5X_B_veh	WT_C_veh	Abhd14b.1	1	0.342868	0.714267	0.0412202	0.485631	-0.403191	0.969633
Aged	M	FAD5X_A_tx	FAD5X_B_veh	Cntnap2	29	4.44973	0.0238336	0.0082147	0.104324	-0.0878949	0.974935
Aged	M	FAD5X_B_veh	WT_C_veh	Cntnap2	29	4.44973	0.0238336	-0.0987424	-0.00263277	-0.194852	0.0433119
Aged	M	FAD5X_A_tx	FAD5X_B_veh	Dhx9	32	0.560142	0.579062	0.0321609	0.116596	-0.052274	0.61106
Aged	M	FAD5X_B_veh	WT_C_veh	Dhx9	32	0.560142	0.579062	-0.0306654	0.0537695	-0.1151	0.6384
Aged	M	FAD5X_A_tx	FAD5X_B_veh	Raph1	3	0.329578	0.72306	-0.111416	0.326341	-0.549173	0.797865
Aged	M	FAD5X_B_veh	WT_C_veh	Raph1	3	0.329578	0.72306	-0.0129545	0.424802	-0.450711	0.996915
Aged	M	FAD5X_A_tx	FAD5X_B_veh	Med7	1	2.86583	0.0863412	-1.02108	0.100078	-2.14225	0.0772766
Aged	M	FAD5X_B_veh	WT_C_veh	Med7	1	2.86583	0.0863412	0.471212	1.51496	-0.572533	0.490048
Aged	M	FAD5X_A_tx	FAD5X_B_veh	Syngap1	55	0.103869	0.901783	-0.0216464	0.125799	-0.169092	0.928014
Aged	M	FAD5X_B_veh	WT_C_veh	Syngap1	55	0.103869	0.901783	-0.000820955	0.146625	-0.148267	0.999892
Aged	M	FAD5X_A_tx	FAD5X_B_veh	Ppil1	3	1.86093	0.185853	-0.552854	0.325194	-1.4309	0.266427
Aged	M	FAD5X_B_veh	WT_C_veh	Ppil1	3	1.86093	0.185853	0.637691	1.51574	-0.240357	0.17978
Aged	M	FAD5X_A_tx	FAD5X_B_veh	Ccdc85a	1	1.01894	0.438885	-0.801994	1.27609	-2.88008	0.433099
Aged	M	FAD5X_B_veh	WT_C_veh	Ccdc85a	1	1.01894	0.438885	0.406282	1.87571	-1.06315	0.622903
Aged	M	FAD5X_A_tx	FAD5X_B_veh	Inpp4a	19	0.463126	0.63531	0.0207021	0.100963	-0.0595587	0.795445
Aged	M	FAD5X_B_veh	WT_C_veh	Inpp4a	19	0.463126	0.63531	-0.0304435	0.0498173	-0.110704	0.613512
Aged	M	FAD5X_A_tx	FAD5X_B_veh	Echdc2	1	1.05858	0.38282	0.316554	1.02955	-0.396444	0.470376
Aged	M	FAD5X_B_veh	WT_C_veh	Echdc2	1	1.05858	0.38282	-0.281783	0.369092	-0.932658	0.486856
Aged	M	FAD5X_A_tx	FAD5X_B_veh	Hmcn2	1	1.17013	0.328905	-0.0969345	0.0667988	-0.260668	0.316146
Aged	M	FAD5X_B_veh	WT_C_veh	Hmcn2	1	1.17013	0.328905	0.0738419	0.237575	-0.0898915	0.504605
Aged	M	FAD5X_A_tx	FAD5X_B_veh	Yjefn3	3	1.24504	0.307438	-0.00466404	0.279873	-0.289201	0.999066
Aged	M	FAD5X_B_veh	WT_C_veh	Yjefn3	3	1.24504	0.307438	-0.145106	0.139432	-0.429643	0.420349
Aged	M	FAD5X_A_tx	FAD5X_B_veh	Gstm1	25	0.0176154	0.982561	-0.0278399	0.440131	-0.495811	0.986736
Aged	M	FAD5X_B_veh	WT_C_veh	Gstm1	25	0.0176154	0.982561	0.0283628	0.474556	-0.41783	0.984873
Aged	M	FAD5X_A_tx	FAD5X_B_veh	Paip1	3	0.840638	0.444829	0.0479226	0.241528	-0.145683	0.809819
Aged	M	FAD5X_B_veh	WT_C_veh	Paip1	3	0.840638	0.444829	0.0455472	0.239153	-0.148058	0.826346
Aged	M	FAD5X_A_tx	FAD5X_B_veh	Tpr	10	0.428074	0.657077	-0.0512328	0.0925101	-0.194976	0.648835
Aged	M	FAD5X_B_veh	WT_C_veh	Tpr	10	0.428074	0.657077	0.039863	0.183606	-0.10388	0.767909
Aged	M	FAD5X_A_tx	FAD5X_B_veh	Hnrnpd.1	1	0.946182	0.415366	-0.0686196	0.475128	-0.612367	0.939738
Aged	M	FAD5X_B_veh	WT_C_veh	Hnrnpd.1	1	0.946182	0.415366	0.251705	0.774926	-0.271517	0.430451
Aged	M	FAD5X_A_tx	FAD5X_B_veh	Tmem132b	2	1.43291	0.266019	-0.208708	0.108632	-0.526048	0.238603
Aged	M	FAD5X_B_veh	WT_C_veh	Tmem132b	2	1.43291	0.266019	0.142539	0.468481	-0.183402	0.51412
Aged	M	FAD5X_A_tx	FAD5X_B_veh	Mff	11	2.00781	0.190107	1.08058	3.70924	-1.54807	0.510947
Aged	M	FAD5X_B_veh	WT_C_veh	Mff	11	2.00781	0.190107	-1.80314	0.71033	-4.31662	0.167085
Aged	M	FAD5X_A_tx	FAD5X_B_veh	Pcdh1.1	1	7.70198	0.00291445	-0.0521816	0.0467186	-0.151082	0.396531
Aged	M	FAD5X_B_veh	WT_C_veh	Pcdh1.1	1	7.70198	0.00291445	-0.0908987	0.00800151	-0.189799	0.0755038
Aged	M	FAD5X_A_tx	FAD5X_B_veh	Pdia6	14	40.0514	4.64765e-08	0.0165869	0.108766	-0.0755921	0.89402
Aged	M	FAD5X_B_veh	WT_C_veh	Pdia6	14	40.0514	4.64765e-08	0.261857	0.354036	0.169678	1.08712e-06
Aged	M	FAD5X_A_tx	FAD5X_B_veh	Pex5l	20	0.77227	0.474086	0.0509118	0.154269	-0.0524452	0.44449
Aged	M	FAD5X_B_veh	WT_C_veh	Pex5l	20	0.77227	0.474086	-0.024702	0.078655	-0.128059	0.821359
Aged	M	FAD5X_A_tx	FAD5X_B_veh	Agl	34	1.94343	0.167023	-0.0270725	0.0421082	-0.0962531	0.59498
Aged	M	FAD5X_B_veh	WT_C_veh	Agl	34	1.94343	0.167023	0.0541399	0.123321	-0.0150407	0.144425
Aged	M	FAD5X_A_tx	FAD5X_B_veh	mKIAA1031;Zc3h7b	1	0.489048	0.620353	-0.126354	0.220023	-0.47273	0.632505
Aged	M	FAD5X_B_veh	WT_C_veh	mKIAA1031;Zc3h7b	1	0.489048	0.620353	0.108553	0.45493	-0.237823	0.711582
Aged	M	FAD5X_A_tx	FAD5X_B_veh	Farp1	13	21.1433	7.53926e-06	-0.0681197	0.032877	-0.169116	0.229695
Aged	M	FAD5X_B_veh	WT_C_veh	Farp1	13	21.1433	7.53926e-06	0.247012	0.348008	0.146015	1.01072e-05
Aged	M	FAD5X_A_tx	FAD5X_B_veh	Usp32	3	0.646523	0.533978	0.191665	0.685486	-0.302156	0.598227
Aged	M	FAD5X_B_veh	WT_C_veh	Usp32	3	0.646523	0.533978	-0.00970614	0.471142	-0.490554	0.998574
Aged	M	FAD5X_A_tx	FAD5X_B_veh	Srp72	9	5.27077	0.0134843	0.042416	0.181041	-0.0962086	0.725728
Aged	M	FAD5X_B_veh	WT_C_veh	Srp72	9	5.27077	0.0134843	0.120066	0.258691	-0.0185585	0.0978443
Aged	M	FAD5X_A_tx	FAD5X_B_veh	Lamc1	19	1.62274	0.220104	0.0868985	0.219341	-0.0455443	0.247296
Aged	M	FAD5X_B_veh	WT_C_veh	Lamc1	19	1.62274	0.220104	-0.0805813	0.0518615	-0.213024	0.297443
Aged	M	FAD5X_A_tx	FAD5X_B_veh	Gucy1a2	17	0.37491	0.691659	-0.0185511	0.0796778	-0.11678	0.88397
Aged	M	FAD5X_B_veh	WT_C_veh	Gucy1a2	17	0.37491	0.691659	0.0338548	0.132084	-0.0643741	0.666951
Aged	M	FAD5X_A_tx	FAD5X_B_veh	Sf1	7	0.472232	0.644967	0.0792796	1.87387	-1.71531	0.989939
Aged	M	FAD5X_B_veh	WT_C_veh	Sf1	7	0.472232	0.644967	0.406717	2.29838	-1.48494	0.794077
Aged	M	FAD5X_A_tx	FAD5X_B_veh	Hectd1	5	0.890092	0.427937	0.217661	0.677443	-0.242121	0.463689
Aged	M	FAD5X_B_veh	WT_C_veh	Hectd1	5	0.890092	0.427937	-0.218543	0.232644	-0.66973	0.448018
Aged	M	FAD5X_A_tx	FAD5X_B_veh	Camk2a	37	2.39969	0.114098	-0.0515647	0.0622465	-0.165376	0.501524
Aged	M	FAD5X_B_veh	WT_C_veh	Camk2a	37	2.39969	0.114098	-0.0411138	0.0726974	-0.154925	0.64139
Aged	M	FAD5X_A_tx	FAD5X_B_veh	Anxa6	38	1.92062	0.170295	0.00115911	0.060708	-0.0583898	0.998683
Aged	M	FAD5X_B_veh	WT_C_veh	Anxa6	38	1.92062	0.170295	0.0377491	0.097298	-0.0217998	0.269847
Aged	M	FAD5X_A_tx	FAD5X_B_veh	Sf3a2	2	0.306789	0.739207	0.0815967	0.639777	-0.476583	0.927645
Aged	M	FAD5X_B_veh	WT_C_veh	Sf3a2	2	0.306789	0.739207	0.0775875	0.649552	-0.494377	0.93734
Aged	M	FAD5X_A_tx	FAD5X_B_veh	Lbhd2	1	0.0431416	0.957857	0.0284171	0.49204	-0.435206	0.987023
Aged	M	FAD5X_B_veh	WT_C_veh	Lbhd2	1	0.0431416	0.957857	0.0221866	0.48581	-0.441437	0.992067
Aged	M	FAD5X_A_tx	FAD5X_B_veh	Tiam1	2	0.0104472	0.989623	-0.0450592	0.90733	-0.997449	0.98937
Aged	M	FAD5X_B_veh	WT_C_veh	Tiam1	2	0.0104472	0.989623	0.0219242	1.06107	-1.01722	0.997874
Aged	M	FAD5X_A_tx	FAD5X_B_veh	Pkn2	2	0.730952	0.492781	-0.00523904	0.192382	-0.202861	0.997558
Aged	M	FAD5X_B_veh	WT_C_veh	Pkn2	2	0.730952	0.492781	-0.075577	0.122044	-0.273198	0.608689
Aged	M	FAD5X_A_tx	FAD5X_B_veh	Vdac2	17	2.03856	0.154096	0.0643446	0.181408	-0.0527193	0.367832
Aged	M	FAD5X_B_veh	WT_C_veh	Vdac2	17	2.03856	0.154096	-0.0929591	0.0241048	-0.210023	0.137092
Aged	M	FAD5X_A_tx	FAD5X_B_veh	Ccdc28a	1	1.64174	0.217539	-0.726572	0.419132	-1.87228	0.268306
Aged	M	FAD5X_B_veh	WT_C_veh	Ccdc28a	1	1.64174	0.217539	0.703542	1.81915	-0.412063	0.272004
Aged	M	FAD5X_A_tx	FAD5X_B_veh	Gps1	13	2.0455	0.153197	0.0434868	0.134499	-0.0475249	0.465476
Aged	M	FAD5X_B_veh	WT_C_veh	Gps1	13	2.0455	0.153197	-0.0732267	0.017785	-0.164238	0.130669
Aged	M	FAD5X_A_tx	FAD5X_B_veh	Spr	13	0.0795009	0.923841	0.0308979	0.295202	-0.233407	0.953672
Aged	M	FAD5X_B_veh	WT_C_veh	Spr	13	0.0795009	0.923841	0.00608505	0.27039	-0.258219	0.998158
Aged	M	FAD5X_A_tx	FAD5X_B_veh	Usp9x	52	2.84234	0.0819516	-0.206026	0.115981	-0.528034	0.261096
Aged	M	FAD5X_B_veh	WT_C_veh	Usp9x	52	2.84234	0.0819516	0.293991	0.608238	-0.0202566	0.0692813
Aged	M	FAD5X_A_tx	FAD5X_B_veh	Aldh1b1	14	0.277602	0.763856	0.245294	1.16469	-0.674097	0.744088
Aged	M	FAD5X_B_veh	WT_C_veh	Aldh1b1	14	0.277602	0.763856	-0.169023	0.892599	-1.23065	0.897995
Aged	M	FAD5X_A_tx	FAD5X_B_veh	Gm20441	1	0.519911	0.602792	-0.144563	0.290019	-0.579146	0.680318
Aged	M	FAD5X_B_veh	WT_C_veh	Gm20441	1	0.519911	0.602792	-0.0092396	0.439595	-0.458074	0.998493
Aged	M	FAD5X_A_tx	FAD5X_B_veh	Igsf8	21	25.9218	1.6414e-06	-0.0336043	0.0584809	-0.125689	0.63571
Aged	M	FAD5X_B_veh	WT_C_veh	Igsf8	21	25.9218	1.6414e-06	-0.197547	-0.105462	-0.289632	5.93145e-05
Aged	M	FAD5X_A_tx	FAD5X_B_veh	Map2	110	0.867441	0.433902	-0.0633351	0.0955942	-0.222264	0.583941
Aged	M	FAD5X_B_veh	WT_C_veh	Map2	110	0.867441	0.433902	0.0804013	0.239331	-0.078528	0.425951
Aged	M	FAD5X_A_tx	FAD5X_B_veh	Serpina3n	3	15.0235	0.000261937	0.135963	0.56917	-0.297244	0.699624
Aged	M	FAD5X_B_veh	WT_C_veh	Serpina3n	3	15.0235	0.000261937	1.26895	1.95817	0.579718	0.000667156
Aged	M	FAD5X_A_tx	FAD5X_B_veh	QNG1	3	0.604008	0.55584	0.0730888	0.333685	-0.187508	0.762099
Aged	M	FAD5X_B_veh	WT_C_veh	QNG1	3	0.604008	0.55584	0.0336487	0.301276	-0.233979	0.946284
Aged	M	FAD5X_A_tx	FAD5X_B_veh	Cars2	3	0.510849	0.610749	-0.220373	0.379987	-0.820734	0.612474
Aged	M	FAD5X_B_veh	WT_C_veh	Cars2	3	0.510849	0.610749	0.187246	0.770201	-0.39571	0.684825
Aged	M	FAD5X_A_tx	FAD5X_B_veh	Arfgef1	5	1.57727	0.229019	-0.0527416	0.239293	-0.344776	0.89329
Aged	M	FAD5X_B_veh	WT_C_veh	Arfgef1	5	1.57727	0.229019	0.194718	0.486753	-0.0973163	0.236974
Aged	M	FAD5X_A_tx	FAD5X_B_veh	Pnma8b	4	0.47038	0.630904	-0.0499929	0.235207	-0.335193	0.899119
Aged	M	FAD5X_B_veh	WT_C_veh	Pnma8b	4	0.47038	0.630904	0.109243	0.394443	-0.175957	0.607755
Aged	M	FAD5X_A_tx	FAD5X_B_veh	Rab11fip2	7	0.84589	0.444713	0.0424737	0.525738	-0.44079	0.972931
Aged	M	FAD5X_B_veh	WT_C_veh	Rab11fip2	7	0.84589	0.444713	-0.223347	0.244572	-0.691265	0.460416
Aged	M	FAD5X_A_tx	FAD5X_B_veh	gag	1	0.887278	0.479825	-0.487287	1.70138	-2.67596	0.726442
Aged	M	FAD5X_B_veh	WT_C_veh	gag	1	0.887278	0.479825	0.894617	3.29218	-1.50295	0.453025
Aged	M	FAD5X_A_tx	FAD5X_B_veh	Atp2b1.1	1	1.27985	0.297985	-0.0196884	0.127376	-0.166752	0.939729
Aged	M	FAD5X_B_veh	WT_C_veh	Atp2b1.1	1	1.27985	0.297985	-0.0646359	0.082428	-0.2117	0.521692
Aged	M	FAD5X_A_tx	FAD5X_B_veh	Pak1	24	2.24874	0.129241	-0.0110714	0.0662326	-0.0883755	0.931358
Aged	M	FAD5X_B_veh	WT_C_veh	Pak1	24	2.24874	0.129241	-0.0469481	0.0303559	-0.124252	0.298681
Aged	M	FAD5X_A_tx	FAD5X_B_veh	Akr1b10	9	0.600293	0.557392	-0.00505608	0.171183	-0.181295	0.997141
Aged	M	FAD5X_B_veh	WT_C_veh	Akr1b10	9	0.600293	0.557392	0.0662638	0.242502	-0.109975	0.618632
Aged	M	FAD5X_A_tx	FAD5X_B_veh	Opcml	15	0.582181	0.599911	0.310757	1.60495	-0.983439	0.692715
Aged	M	FAD5X_B_veh	WT_C_veh	Opcml	15	0.582181	0.599911	-0.240763	0.761718	-1.24324	0.692617
Aged	M	FAD5X_A_tx	FAD5X_B_veh	Tpm1.1	1	4.97389	0.0165121	-0.0195347	0.0429823	-0.0820518	0.715978
Aged	M	FAD5X_B_veh	WT_C_veh	Tpm1.1	1	4.97389	0.0165121	-0.0518675	0.0106495	-0.114385	0.11633
Aged	M	FAD5X_A_tx	FAD5X_B_veh	Ubxn7	1	1.91785	0.177397	0.0517698	0.475079	-0.37154	0.947354
Aged	M	FAD5X_B_veh	WT_C_veh	Ubxn7	1	1.91785	0.177397	0.245785	0.705338	-0.213769	0.376942
Aged	M	FAD5X_A_tx	FAD5X_B_veh	Arfip1	2	1.01241	0.388457	-0.944639	2.19014	-4.07942	0.715804
Aged	M	FAD5X_B_veh	WT_C_veh	Arfip1	2	1.01241	0.388457	1.67431	4.80909	-1.46047	0.368474
Aged	M	FAD5X_A_tx	FAD5X_B_veh	Hnrnpl	26	1.13788	0.338646	-0.0307405	0.035804	-0.097285	0.488467
Aged	M	FAD5X_B_veh	WT_C_veh	Hnrnpl	26	1.13788	0.338646	0.0384028	0.104947	-0.0281417	0.33381
Aged	M	FAD5X_A_tx	FAD5X_B_veh	Ppp1r9a	23	0.32012	0.729387	-0.0143829	0.157893	-0.186659	0.97607
Aged	M	FAD5X_B_veh	WT_C_veh	Ppp1r9a	23	0.32012	0.729387	-0.035693	0.136583	-0.207969	0.862216
Aged	M	FAD5X_A_tx	FAD5X_B_veh	Esd	14	0.745446	0.486133	0.0462338	0.162169	-0.0697017	0.583514
Aged	M	FAD5X_B_veh	WT_C_veh	Esd	14	0.745446	0.486133	-0.052644	0.0632915	-0.168579	0.500036
Aged	M	FAD5X_A_tx	FAD5X_B_veh	Evi5l	3	0.741568	0.506468	0.0810523	0.40495	-0.242845	0.761799
Aged	M	FAD5X_B_veh	WT_C_veh	Evi5l	3	0.741568	0.506468	-0.17525	0.2429	-0.5934	0.486997
Aged	M	FAD5X_A_tx	FAD5X_B_veh	Senp6	1	1.44488	0.285636	0.445268	1.36342	-0.472886	0.403041
Aged	M	FAD5X_B_veh	WT_C_veh	Senp6	1	1.44488	0.285636	0.0700812	0.988236	-0.848073	0.975342
Aged	M	FAD5X_A_tx	FAD5X_B_veh	Rpp14	2	5.73877	0.00987099	-0.207834	-0.049805	-0.365864	0.00871296
Aged	M	FAD5X_B_veh	WT_C_veh	Rpp14	2	5.73877	0.00987099	0.15592	0.31395	-0.00210898	0.0535851
Aged	M	FAD5X_A_tx	FAD5X_B_veh	Aamp	1	0.383712	0.69196	-0.416768	1.40157	-2.2351	0.802453
Aged	M	FAD5X_B_veh	WT_C_veh	Aamp	1	0.383712	0.69196	-0.170419	1.49983	-1.84067	0.956464
Aged	M	FAD5X_A_tx	FAD5X_B_veh	Epn2	12	2.13966	0.141545	-0.0193904	0.0869512	-0.125732	0.891351
Aged	M	FAD5X_B_veh	WT_C_veh	Epn2	12	2.13966	0.141545	-0.0596991	0.0466425	-0.166041	0.353043
Aged	M	FAD5X_A_tx	FAD5X_B_veh	Kif14	1	1.01734	0.383789	-0.0718324	0.124067	-0.267732	0.620017
Aged	M	FAD5X_B_veh	WT_C_veh	Kif14	1	1.01734	0.383789	0.107727	0.303627	-0.0881724	0.355045
Aged	M	FAD5X_A_tx	FAD5X_B_veh	Agrn	16	0.0353045	0.965366	0.00885046	0.128457	-0.110756	0.981148
Aged	M	FAD5X_B_veh	WT_C_veh	Agrn	16	0.0353045	0.965366	0.00249669	0.122103	-0.11711	0.998485
Aged	M	FAD5X_A_tx	FAD5X_B_veh	Capn2	23	2.57346	0.0990203	0.0429462	0.158215	-0.0723222	0.623902
Aged	M	FAD5X_B_veh	WT_C_veh	Capn2	23	2.57346	0.0990203	0.0542472	0.169516	-0.0610212	0.475855
Aged	M	FAD5X_A_tx	FAD5X_B_veh	S1pr1	3	1.6494	0.215055	-0.0379273	0.0808699	-0.156724	0.705721
Aged	M	FAD5X_B_veh	WT_C_veh	S1pr1	3	1.6494	0.215055	0.0850511	0.203848	-0.033746	0.193356
Aged	M	FAD5X_A_tx	FAD5X_B_veh	Cacna2d1	31	62.1515	8.88927e-10	-0.052357	-0.0128353	-0.0918788	0.00823984
Aged	M	FAD5X_B_veh	WT_C_veh	Cacna2d1	31	62.1515	8.88927e-10	-0.108964	-0.069442	-0.148486	1.72591e-06
Aged	M	FAD5X_A_tx	FAD5X_B_veh	Bin1	30	8.12395	0.00228016	0.0569512	0.153502	-0.0395995	0.318674
Aged	M	FAD5X_B_veh	WT_C_veh	Bin1	30	8.12395	0.00228016	-0.151158	-0.0546078	-0.247709	0.00197257
Aged	M	FAD5X_A_tx	FAD5X_B_veh	Sec22b	9	1.25565	0.304522	0.0331796	0.107911	-0.0415519	0.515008
Aged	M	FAD5X_B_veh	WT_C_veh	Sec22b	9	1.25565	0.304522	0.00902656	0.0837581	-0.065705	0.950629
Aged	M	FAD5X_A_tx	FAD5X_B_veh	Dpysl2	49	5.57091	0.0110284	0.00509461	0.0570275	-0.0468382	0.967126
Aged	M	FAD5X_B_veh	WT_C_veh	Dpysl2	49	5.57091	0.0110284	-0.0597643	-0.00783148	-0.111697	0.0221916
Aged	M	FAD5X_A_tx	FAD5X_B_veh	Rundc3a	9	27.4647	1.04623e-06	0.00204313	0.174145	-0.170058	0.99951
Aged	M	FAD5X_B_veh	WT_C_veh	Rundc3a	9	27.4647	1.04623e-06	0.418661	0.590762	0.246559	1.0905e-05
Aged	M	FAD5X_A_tx	FAD5X_B_veh	Emd	7	0.821024	0.453016	0.0075323	0.129822	-0.114757	0.986896
Aged	M	FAD5X_B_veh	WT_C_veh	Emd	7	0.821024	0.453016	0.0469621	0.169252	-0.0753276	0.606237
Aged	M	FAD5X_A_tx	FAD5X_B_veh	Gtpbp1	4	0.248531	0.782106	0.0398871	0.25081	-0.171036	0.883682
Aged	M	FAD5X_B_veh	WT_C_veh	Gtpbp1	4	0.248531	0.782106	-0.0586015	0.152321	-0.269524	0.767168
Aged	M	FAD5X_A_tx	FAD5X_B_veh	Alyref	4	0.563105	0.577432	0.0260461	0.150105	-0.0980126	0.858815
Aged	M	FAD5X_B_veh	WT_C_veh	Alyref	4	0.563105	0.577432	0.0229507	0.147009	-0.101108	0.888363
Aged	M	FAD5X_A_tx	FAD5X_B_veh	Clta.1	1	4.90455	0.0173214	-0.0454252	0.124263	-0.215113	0.781692
Aged	M	FAD5X_B_veh	WT_C_veh	Clta.1	1	4.90455	0.0173214	-0.145286	0.0244014	-0.314974	0.102609
Aged	M	FAD5X_A_tx	FAD5X_B_veh	Pten	2	0.76165	0.478816	-0.0812651	0.176304	-0.338834	0.711396
Aged	M	FAD5X_B_veh	WT_C_veh	Pten	2	0.76165	0.478816	-0.0344936	0.223075	-0.292062	0.939691
Aged	M	FAD5X_A_tx	FAD5X_B_veh	Stxbp1	68	19.0111	1.60404e-05	-0.0596985	0.0208796	-0.140277	0.173719
Aged	M	FAD5X_B_veh	WT_C_veh	Stxbp1	68	19.0111	1.60404e-05	-0.122325	-0.0417474	-0.202904	0.00262409
Aged	M	FAD5X_A_tx	FAD5X_B_veh	Endog	3	0.428316	0.656924	0.0667332	0.258868	-0.125401	0.66284
Aged	M	FAD5X_B_veh	WT_C_veh	Endog	3	0.428316	0.656924	-0.0180085	0.174126	-0.210143	0.969943
Aged	M	FAD5X_A_tx	FAD5X_B_veh	Ephb6	1	0.17508	0.840662	0.0819666	0.432916	-0.268983	0.826528
Aged	M	FAD5X_B_veh	WT_C_veh	Ephb6	1	0.17508	0.840662	-0.0399971	0.310952	-0.390946	0.955306
Aged	M	FAD5X_A_tx	FAD5X_B_veh	Metap2	8	5.15829	0.0145536	0.00706652	0.143974	-0.129841	0.990778
Aged	M	FAD5X_B_veh	WT_C_veh	Metap2	8	5.15829	0.0145536	0.140639	0.277547	0.00373131	0.0433437
Aged	M	FAD5X_A_tx	FAD5X_B_veh	Kifc2	1	0.0606323	0.941434	-0.095537	1.22458	-1.41565	0.980102
Aged	M	FAD5X_B_veh	WT_C_veh	Kifc2	1	0.0606323	0.941434	-0.0977786	1.37815	-1.57371	0.983294
Aged	M	FAD5X_A_tx	FAD5X_B_veh	Kng1	3	8.25139	0.00226796	0.483911	0.808104	0.159718	0.00314836
Aged	M	FAD5X_B_veh	WT_C_veh	Kng1	3	8.25139	0.00226796	-0.1327	0.191493	-0.456892	0.565651
Aged	M	FAD5X_A_tx	FAD5X_B_veh	Capn5	7	0.205606	0.8157	-0.0477184	0.155476	-0.250912	0.826898
Aged	M	FAD5X_B_veh	WT_C_veh	Capn5	7	0.205606	0.8157	0.0436526	0.246847	-0.159541	0.852734
Aged	M	FAD5X_A_tx	FAD5X_B_veh	Dld	25	0.115335	0.891603	-0.000623499	0.04119	-0.042437	0.999227
Aged	M	FAD5X_B_veh	WT_C_veh	Dld	25	0.115335	0.891603	-0.00623883	0.0355747	-0.0480523	0.925744
Aged	M	FAD5X_A_tx	FAD5X_B_veh	Ube3a	13	1.696	0.20653	0.025841	0.163972	-0.11229	0.886005
Aged	M	FAD5X_B_veh	WT_C_veh	Ube3a	13	1.696	0.20653	-0.0954949	0.0426357	-0.233625	0.214349
Aged	M	FAD5X_A_tx	FAD5X_B_veh	Dctn1	54	4.60709	0.0213196	-0.0291908	0.00701382	-0.0653954	0.12966
Aged	M	FAD5X_B_veh	WT_C_veh	Dctn1	54	4.60709	0.0213196	0.0433614	0.0795661	0.00715682	0.017074
Aged	M	FAD5X_A_tx	FAD5X_B_veh	Prkcsh	8	7.69356	0.00292892	0.0601994	0.191948	-0.0715489	0.495841
Aged	M	FAD5X_B_veh	WT_C_veh	Prkcsh	8	7.69356	0.00292892	0.128788	0.260536	-0.0029603	0.0561674
Aged	M	FAD5X_A_tx	FAD5X_B_veh	Serpinb9	2	1.21665	0.318283	0.118028	0.355734	-0.119678	0.433268
Aged	M	FAD5X_B_veh	WT_C_veh	Serpinb9	2	1.21665	0.318283	0.0121831	0.242341	-0.217975	0.990085
Aged	M	FAD5X_A_tx	FAD5X_B_veh	Prdx4	6	2.8317	0.0804801	0.342341	0.891608	-0.206926	0.281153
Aged	M	FAD5X_B_veh	WT_C_veh	Prdx4	6	2.8317	0.0804801	0.13143	0.680696	-0.417837	0.820977
Aged	M	FAD5X_A_tx	FAD5X_B_veh	Diaph1	5	1.48043	0.249343	-0.180626	0.13051	-0.491762	0.329688
Aged	M	FAD5X_B_veh	WT_C_veh	Diaph1	5	1.48043	0.249343	0.195125	0.506261	-0.11601	0.277007
Aged	M	FAD5X_A_tx	FAD5X_B_veh	Eftud2	8	3.2619	0.0574604	0.00279809	0.0859733	-0.0803771	0.996071
Aged	M	FAD5X_B_veh	WT_C_veh	Eftud2	8	3.2619	0.0574604	0.0683096	0.151485	-0.0148656	0.12097
Aged	M	FAD5X_A_tx	FAD5X_B_veh	Ercc2	1	0.110023	0.896352	-0.0387159	0.326558	-0.40399	0.961212
Aged	M	FAD5X_B_veh	WT_C_veh	Ercc2	1	0.110023	0.896352	0.0637747	0.408159	-0.280609	0.886713
Aged	M	FAD5X_A_tx	FAD5X_B_veh	RO60	6	1.2027	0.319378	0.108977	0.286583	-0.0686285	0.291703
Aged	M	FAD5X_B_veh	WT_C_veh	RO60	6	1.2027	0.319378	-0.0713477	0.106258	-0.248953	0.579017
Aged	M	FAD5X_A_tx	FAD5X_B_veh	Faah	6	0.503467	0.611228	0.0570793	0.232343	-0.118184	0.695981
Aged	M	FAD5X_B_veh	WT_C_veh	Faah	6	0.503467	0.611228	-0.0656245	0.109639	-0.240888	0.621034
Aged	M	FAD5X_A_tx	FAD5X_B_veh	Aip	6	0.451899	0.642195	-0.0500311	0.101578	-0.20164	0.689393
Aged	M	FAD5X_B_veh	WT_C_veh	Aip	6	0.451899	0.642195	0.0513651	0.202974	-0.100244	0.675934
Aged	M	FAD5X_A_tx	FAD5X_B_veh	Flot1	18	1.76537	0.194515	-0.00427317	0.069505	-0.0780513	0.988403
Aged	M	FAD5X_B_veh	WT_C_veh	Flot1	18	1.76537	0.194515	0.0478944	0.121673	-0.0258837	0.254209
Aged	M	FAD5X_A_tx	FAD5X_B_veh	Numbl	13	0.753107	0.482658	-0.0411859	0.0431161	-0.125488	0.450176
Aged	M	FAD5X_B_veh	WT_C_veh	Numbl	13	0.753107	0.482658	0.0232811	0.107583	-0.061021	0.76958
Aged	M	FAD5X_A_tx	FAD5X_B_veh	Mras	7	0.488217	0.620213	0.0140844	0.169504	-0.141335	0.971872
Aged	M	FAD5X_B_veh	WT_C_veh	Mras	7	0.488217	0.620213	0.0412648	0.196684	-0.114155	0.784802
Aged	M	FAD5X_A_tx	FAD5X_B_veh	Sdcbp	4	5.37669	0.0135323	0.158503	0.538079	-0.221073	0.551138
Aged	M	FAD5X_B_veh	WT_C_veh	Sdcbp	4	5.37669	0.0135323	0.293029	0.650897	-0.0648387	0.121356
Aged	M	FAD5X_A_tx	FAD5X_B_veh	Atox1	5	2.43597	0.110754	0.15258	0.327441	-0.0222807	0.0948475
Aged	M	FAD5X_B_veh	WT_C_veh	Atox1	5	2.43597	0.110754	-0.0709105	0.10395	-0.245771	0.573186
Aged	M	FAD5X_A_tx	FAD5X_B_veh	Degs1	1	0.557755	0.584705	0.263521	1.04375	-0.516709	0.658777
Aged	M	FAD5X_B_veh	WT_C_veh	Degs1	1	0.557755	0.584705	0.073326	1.0806	-0.933947	0.980215
Aged	M	FAD5X_A_tx	FAD5X_B_veh	Pex5	4	1.8703	0.177765	0.0362172	0.226791	-0.154356	0.882605
Aged	M	FAD5X_B_veh	WT_C_veh	Pex5	4	1.8703	0.177765	0.0971853	0.287759	-0.0933882	0.42036
Aged	M	FAD5X_A_tx	FAD5X_B_veh	Snap23	4	6.51687	0.00598822	0.0433851	0.270715	-0.183945	0.881678
Aged	M	FAD5X_B_veh	WT_C_veh	Snap23	4	6.51687	0.00598822	0.243326	0.470656	0.0159955	0.0344478
Aged	M	FAD5X_A_tx	FAD5X_B_veh	Psmb1	16	6.76888	0.0051175	0.00471819	0.0505883	-0.0411519	0.963924
Aged	M	FAD5X_B_veh	WT_C_veh	Psmb1	16	6.76888	0.0051175	0.0527573	0.0986274	0.00688719	0.0222723
Aged	M	FAD5X_A_tx	FAD5X_B_veh	Ndufb11	7	1.03533	0.371776	-0.0853583	0.0639698	-0.234686	0.340449
Aged	M	FAD5X_B_veh	WT_C_veh	Ndufb11	7	1.03533	0.371776	0.0434164	0.192745	-0.105912	0.74834
Aged	M	FAD5X_A_tx	FAD5X_B_veh	Ptgds	4	2.49823	0.105263	0.0583463	0.223592	-0.106899	0.653968
Aged	M	FAD5X_B_veh	WT_C_veh	Ptgds	4	2.49823	0.105263	0.0787698	0.244015	-0.0864754	0.4671
Aged	M	FAD5X_A_tx	FAD5X_B_veh	Sypl1	3	7.13622	0.00408605	0.257686	0.480199	0.035172	0.0213135
Aged	M	FAD5X_B_veh	WT_C_veh	Sypl1	3	7.13622	0.00408605	-0.321466	-0.0989528	-0.54398	0.00406731
Aged	M	FAD5X_A_tx	FAD5X_B_veh	Gsto1	8	1.5407	0.236471	0.104658	0.338929	-0.129614	0.510911
Aged	M	FAD5X_B_veh	WT_C_veh	Gsto1	8	1.5407	0.236471	0.0452087	0.27948	-0.189063	0.879205
Aged	M	FAD5X_A_tx	FAD5X_B_veh	Man2b1	1	10.6342	0.00268768	-0.0355116	0.185646	-0.256669	0.902414
Aged	M	FAD5X_B_veh	WT_C_veh	Man2b1	1	10.6342	0.00268768	0.511104	0.827109	0.1951	0.00294692
Aged	M	FAD5X_A_tx	FAD5X_B_veh	Casq2	1	0.864849	0.437894	-0.197606	0.186764	-0.581975	0.406861
Aged	M	FAD5X_B_veh	WT_C_veh	Casq2	1	0.864849	0.437894	0.109191	0.460071	-0.241689	0.711244
Aged	M	FAD5X_A_tx	FAD5X_B_veh	Sod3	1	0.69359	0.524628	-0.335143	1.58612	-2.2564	0.879117
Aged	M	FAD5X_B_veh	WT_C_veh	Sod3	1	0.69359	0.524628	0.75583	2.67709	-1.16543	0.538584
Aged	M	FAD5X_A_tx	FAD5X_B_veh	Rpl21	5	0.959229	0.398643	0.0503484	0.185661	-0.0849639	0.624651
Aged	M	FAD5X_B_veh	WT_C_veh	Rpl21	5	0.959229	0.398643	0.0172004	0.152513	-0.118112	0.945481
Aged	M	FAD5X_A_tx	FAD5X_B_veh	Gclm	4	5.65447	0.0104347	0.123076	0.249315	-0.00316324	0.0569199
Aged	M	FAD5X_B_veh	WT_C_veh	Gclm	4	5.65447	0.0104347	0.0265204	0.152759	-0.0997187	0.858653
Aged	M	FAD5X_A_tx	FAD5X_B_veh	Amacr	1	2.73979	0.0914619	0.257	1.15195	-0.637954	0.7475
Aged	M	FAD5X_B_veh	WT_C_veh	Amacr	1	2.73979	0.0914619	0.49128	1.36003	-0.377475	0.340778
Aged	M	FAD5X_A_tx	FAD5X_B_veh	Agpat1	4	6.76433	0.00513195	0.105452	0.203163	0.00774112	0.0328411
Aged	M	FAD5X_B_veh	WT_C_veh	Agpat1	4	6.76433	0.00513195	-0.139256	-0.0415451	-0.236967	0.00456693
Aged	M	FAD5X_A_tx	FAD5X_B_veh	Cnih2	1	1.11027	0.347239	0.133533	0.406113	-0.139047	0.448289
Aged	M	FAD5X_B_veh	WT_C_veh	Cnih2	1	1.11027	0.347239	0.000274233	0.272854	-0.272306	0.999996
Aged	M	FAD5X_A_tx	FAD5X_B_veh	Dpysl4	30	9.26658	0.0012043	-0.0288512	0.0331886	-0.0908909	0.483954
Aged	M	FAD5X_B_veh	WT_C_veh	Dpysl4	30	9.26658	0.0012043	-0.0683777	-0.00633796	-0.130417	0.0289988
Aged	M	FAD5X_A_tx	FAD5X_B_veh	Scarb2	6	7.46613	0.00335108	0.209463	0.38038	0.0385448	0.0145858
Aged	M	FAD5X_B_veh	WT_C_veh	Scarb2	6	7.46613	0.00335108	0.0135601	0.184478	-0.157358	0.978362
Aged	M	FAD5X_A_tx	FAD5X_B_veh	Grcc10	5	1.52141	0.240511	-0.0227025	0.0241622	-0.0695673	0.456029
Aged	M	FAD5X_B_veh	WT_C_veh	Grcc10	5	1.52141	0.240511	-0.00650723	0.0403575	-0.053372	0.935331
Aged	M	FAD5X_A_tx	FAD5X_B_veh	Phb2	22	0.132513	0.876586	-0.0101782	0.042386	-0.0627424	0.878438
Aged	M	FAD5X_B_veh	WT_C_veh	Phb2	22	0.132513	0.876586	0.00280858	0.0553728	-0.0497556	0.990121
Aged	M	FAD5X_A_tx	FAD5X_B_veh	Ncam2	27	8.11536	0.00229146	-0.0840248	-0.00560547	-0.162444	0.0342412
Aged	M	FAD5X_B_veh	WT_C_veh	Ncam2	27	8.11536	0.00229146	-0.0301059	0.0483134	-0.108525	0.606414
Aged	M	FAD5X_A_tx	FAD5X_B_veh	Atp5if1	3	0.801761	0.461216	-0.170451	0.21962	-0.560523	0.525487
Aged	M	FAD5X_B_veh	WT_C_veh	Atp5if1	3	0.801761	0.461216	0.0148282	0.404899	-0.375243	0.994986
Aged	M	FAD5X_A_tx	FAD5X_B_veh	Gosr2	2	0.31049	0.736396	-0.059298	0.163205	-0.281801	0.782209
Aged	M	FAD5X_B_veh	WT_C_veh	Gosr2	2	0.31049	0.736396	0.0646739	0.287177	-0.157829	0.747145
Aged	M	FAD5X_A_tx	FAD5X_B_veh	Cx3cl1	2	0.944022	0.404262	0.178141	0.534827	-0.178545	0.434903
Aged	M	FAD5X_B_veh	WT_C_veh	Cx3cl1	2	0.944022	0.404262	-0.0344194	0.322267	-0.391105	0.968172
Aged	M	FAD5X_A_tx	FAD5X_B_veh	Cdk2ap1	1	1.45882	0.334353	0.0213503	0.751562	-0.708861	0.99404
Aged	M	FAD5X_B_veh	WT_C_veh	Cdk2ap1	1	1.45882	0.334353	-0.472776	0.559899	-1.50545	0.333948
Aged	M	FAD5X_A_tx	FAD5X_B_veh	Ddt	11	1.97098	0.163162	-0.0863661	0.332384	-0.505116	0.863363
Aged	M	FAD5X_B_veh	WT_C_veh	Ddt	11	1.97098	0.163162	-0.215577	0.203173	-0.634327	0.413744
Aged	M	FAD5X_A_tx	FAD5X_B_veh	Psmd4	10	2.16161	0.13897	0.0189741	0.0841936	-0.0462454	0.748073
Aged	M	FAD5X_B_veh	WT_C_veh	Psmd4	10	2.16161	0.13897	0.0311115	0.096331	-0.034108	0.466607
Aged	M	FAD5X_A_tx	FAD5X_B_veh	Ptpn9	7	0.347973	0.709934	-0.0625026	0.147481	-0.272487	0.738132
Aged	M	FAD5X_B_veh	WT_C_veh	Ptpn9	7	0.347973	0.709934	0.0607248	0.270709	-0.149259	0.750629
Aged	M	FAD5X_A_tx	FAD5X_B_veh	Exoc7	12	0.425177	0.658912	0.0256406	0.156309	-0.105028	0.875394
Aged	M	FAD5X_B_veh	WT_C_veh	Exoc7	12	0.425177	0.658912	-0.04794	0.0827286	-0.178608	0.632691
Aged	M	FAD5X_A_tx	FAD5X_B_veh	Dhx15	19	0.862954	0.435711	0.00393667	0.0834243	-0.075551	0.991506
Aged	M	FAD5X_B_veh	WT_C_veh	Dhx15	19	0.862954	0.435711	0.032001	0.111489	-0.0474867	0.577682
Aged	M	FAD5X_A_tx	FAD5X_B_veh	Purb	12	1.93558	0.168142	-0.0341629	0.0885157	-0.156841	0.766242
Aged	M	FAD5X_B_veh	WT_C_veh	Purb	12	1.93558	0.168142	-0.0550358	0.0676428	-0.177714	0.508118
Aged	M	FAD5X_A_tx	FAD5X_B_veh	Slc6a6	1	0.317049	0.750044	0.0361884	0.979802	-0.907425	0.986007
Aged	M	FAD5X_B_veh	WT_C_veh	Slc6a6	1	0.317049	0.750044	0.134443	1.07806	-0.80917	0.832335
Aged	M	FAD5X_A_tx	FAD5X_B_veh	Srsf5	7	5.65731	0.0104152	-0.0786006	0.00982008	-0.167021	0.0876054
Aged	M	FAD5X_B_veh	WT_C_veh	Srsf5	7	5.65731	0.0104152	0.11742	0.205841	0.0289997	0.00808726
Aged	M	FAD5X_A_tx	FAD5X_B_veh	Kpna4	8	1.59796	0.224914	-0.058661	0.0548106	-0.172133	0.410821
Aged	M	FAD5X_B_veh	WT_C_veh	Kpna4	8	1.59796	0.224914	0.0788808	0.192352	-0.0345908	0.210979
Aged	M	FAD5X_A_tx	FAD5X_B_veh	Kpna3	10	3.34428	0.053933	0.0671054	0.17403	-0.039819	0.27652
Aged	M	FAD5X_B_veh	WT_C_veh	Kpna3	10	3.34428	0.053933	0.0344013	0.141326	-0.0725231	0.70197
Aged	M	FAD5X_A_tx	FAD5X_B_veh	Kpna6	9	1.49344	0.246499	0.050084	0.124986	-0.0248178	0.235167
Aged	M	FAD5X_B_veh	WT_C_veh	Kpna6	9	1.49344	0.246499	-0.0181455	0.0567562	-0.0930473	0.816975
Aged	M	FAD5X_A_tx	FAD5X_B_veh	Capn1	1	3.37264	0.0536804	-0.015934	0.154216	-0.186084	0.969796
Aged	M	FAD5X_B_veh	WT_C_veh	Capn1	1	3.37264	0.0536804	0.150738	0.316418	-0.0149426	0.0788753
Aged	M	FAD5X_A_tx	FAD5X_B_veh	Nrp2	3	0.250847	0.780337	-0.106637	0.317971	-0.531244	0.804862
Aged	M	FAD5X_B_veh	WT_C_veh	Nrp2	3	0.250847	0.780337	0.0149841	0.439591	-0.409623	0.995678
Aged	M	FAD5X_A_tx	FAD5X_B_veh	Anp32a	7	0.918603	0.413848	0.00813727	0.0896806	-0.0734061	0.966005
Aged	M	FAD5X_B_veh	WT_C_veh	Anp32a	7	0.918603	0.413848	-0.0403274	0.0412159	-0.121871	0.441724
Aged	M	FAD5X_A_tx	FAD5X_B_veh	Exoc4	17	3.09852	0.0652245	0.027706	0.0932961	-0.0378841	0.547452
Aged	M	FAD5X_B_veh	WT_C_veh	Exoc4	17	3.09852	0.0652245	0.0330288	0.0986189	-0.0325613	0.429169
Aged	M	FAD5X_A_tx	FAD5X_B_veh	Efnb3	5	3.16543	0.0619146	0.159665	0.319167	0.000161664	0.0497368
Aged	M	FAD5X_B_veh	WT_C_veh	Efnb3	5	3.16543	0.0619146	-0.0943868	0.065116	-0.25389	0.31646
Aged	M	FAD5X_A_tx	FAD5X_B_veh	Pld3	10	29.3015	6.26299e-07	-0.0293102	0.0899234	-0.148544	0.812144
Aged	M	FAD5X_B_veh	WT_C_veh	Pld3	10	29.3015	6.26299e-07	0.315927	0.435161	0.196693	3.14932e-06
Aged	M	FAD5X_A_tx	FAD5X_B_veh	Folh1	4	1.12749	0.341852	0.122111	0.354486	-0.110265	0.399366
Aged	M	FAD5X_B_veh	WT_C_veh	Folh1	4	1.12749	0.341852	-0.0139386	0.218436	-0.246314	0.987568
Aged	M	FAD5X_A_tx	FAD5X_B_veh	Dhodh	5	0.0265467	0.973839	-0.0100984	0.471366	-0.491563	0.998436
Aged	M	FAD5X_B_veh	WT_C_veh	Dhodh	5	0.0265467	0.973839	0.0406362	0.522101	-0.440828	0.975007
Aged	M	FAD5X_A_tx	FAD5X_B_veh	Prrt1	4	0.0719148	0.930828	-0.0168179	0.166393	-0.200029	0.97115
Aged	M	FAD5X_B_veh	WT_C_veh	Prrt1	4	0.0719148	0.930828	0.0276159	0.210827	-0.155595	0.924281
Aged	M	FAD5X_A_tx	FAD5X_B_veh	Clcn6	10	136.804	3.87943e-13	0.0320035	0.157738	-0.0937309	0.800178
Aged	M	FAD5X_B_veh	WT_C_veh	Clcn6	10	136.804	3.87943e-13	0.666008	0.791742	0.540274	3.86953e-09
Aged	M	FAD5X_A_tx	FAD5X_B_veh	Ech1	6	4.22944	0.0279124	0.113087	0.304645	-0.078471	0.318096
Aged	M	FAD5X_B_veh	WT_C_veh	Ech1	6	4.22944	0.0279124	0.0941282	0.285686	-0.0974297	0.446179
Aged	M	FAD5X_A_tx	FAD5X_B_veh	Fkbp8	8	2.05011	0.152604	0.00837923	0.0918434	-0.0750849	0.965601
Aged	M	FAD5X_B_veh	WT_C_veh	Fkbp8	8	2.05011	0.152604	0.0504788	0.133943	-0.0329854	0.301517
Aged	M	FAD5X_A_tx	FAD5X_B_veh	Slc27a2	1	0.0771732	0.925979	-0.0267805	0.490808	-0.544369	0.990733
Aged	M	FAD5X_B_veh	WT_C_veh	Slc27a2	1	0.0771732	0.925979	-0.0480941	0.469495	-0.565683	0.970451
Aged	M	FAD5X_A_tx	FAD5X_B_veh	Cdk14	1	0.148275	0.863048	-0.0290344	0.258458	-0.316526	0.965197
Aged	M	FAD5X_B_veh	WT_C_veh	Cdk14	1	0.148275	0.863048	-0.0292628	0.258229	-0.316755	0.964658
Aged	M	FAD5X_A_tx	FAD5X_B_veh	Stx1a	23	7.91652	0.00257078	-0.0460644	0.124581	-0.216709	0.778497
Aged	M	FAD5X_B_veh	WT_C_veh	Stx1a	23	7.91652	0.00257078	-0.194302	-0.0236574	-0.364947	0.0237378
Aged	M	FAD5X_A_tx	FAD5X_B_veh	Rabep1	13	0.901202	0.420553	-0.0625938	0.06706	-0.192248	0.458378
Aged	M	FAD5X_B_veh	WT_C_veh	Rabep1	13	0.901202	0.420553	0.0106357	0.140289	-0.119018	0.976887
Aged	M	FAD5X_A_tx	FAD5X_B_veh	Psmd14	5	0.580572	0.567923	-0.00676056	0.0655954	-0.0791165	0.970128
Aged	M	FAD5X_B_veh	WT_C_veh	Psmd14	5	0.580572	0.567923	0.0288484	0.101204	-0.0435076	0.58365
Aged	M	FAD5X_A_tx	FAD5X_B_veh	Adam10	5	0.646434	0.533577	-0.0675262	0.186977	-0.32203	0.785058
Aged	M	FAD5X_B_veh	WT_C_veh	Adam10	5	0.646434	0.533577	0.115149	0.369652	-0.139355	0.502452
Aged	M	FAD5X_A_tx	FAD5X_B_veh	Npc1	1	1.61771	0.23876	0.0921168	0.49658	-0.312347	0.818735
Aged	M	FAD5X_B_veh	WT_C_veh	Npc1	1	1.61771	0.23876	0.205617	0.636776	-0.225542	0.436329
Aged	M	FAD5X_A_tx	FAD5X_B_veh	Scamp3	5	0.140812	0.869429	-0.0242106	0.210434	-0.258855	0.963704
Aged	M	FAD5X_B_veh	WT_C_veh	Scamp3	5	0.140812	0.869429	0.0493815	0.284026	-0.185263	0.858193
Aged	M	FAD5X_A_tx	FAD5X_B_veh	Pmm1	10	1.33307	0.284141	-0.0432831	0.0413514	-0.127918	0.418377
Aged	M	FAD5X_B_veh	WT_C_veh	Pmm1	10	1.33307	0.284141	-0.00372684	0.0809076	-0.0883613	0.993279
Aged	M	FAD5X_A_tx	FAD5X_B_veh	Slc32a1	15	1.66457	0.212238	-0.0799995	0.0686112	-0.22861	0.38245
Aged	M	FAD5X_B_veh	WT_C_veh	Slc32a1	15	1.66457	0.212238	-0.014915	0.133696	-0.163526	0.965621
Aged	M	FAD5X_A_tx	FAD5X_B_veh	Anxa3	13	63.5534	7.21406e-10	-0.00954692	0.191461	-0.210555	0.992186
Aged	M	FAD5X_B_veh	WT_C_veh	Anxa3	13	63.5534	7.21406e-10	0.751203	0.952211	0.550195	1.1056e-08
Aged	M	FAD5X_A_tx	FAD5X_B_veh	Ap1b1	27	7.24359	0.00382917	0.00452007	0.0553328	-0.0462927	0.972881
Aged	M	FAD5X_B_veh	WT_C_veh	Ap1b1	27	7.24359	0.00382917	-0.0660878	-0.0152751	-0.116901	0.00948
Aged	M	FAD5X_A_tx	FAD5X_B_veh	Mgll	17	4.42374	0.0242791	0.000545385	0.0964753	-0.0953846	0.999888
Aged	M	FAD5X_B_veh	WT_C_veh	Mgll	17	4.42374	0.0242791	0.0936066	0.189537	-0.00232333	0.0566751
Aged	M	FAD5X_A_tx	FAD5X_B_veh	Syt3	6	0.0463233	0.954826	-0.00187281	0.147214	-0.15096	0.999451
Aged	M	FAD5X_B_veh	WT_C_veh	Syt3	6	0.0463233	0.954826	-0.0138016	0.135285	-0.162888	0.970666
Aged	M	FAD5X_A_tx	FAD5X_B_veh	Myadm	3	2.70409	0.0891186	-0.0343354	0.115357	-0.184028	0.834099
Aged	M	FAD5X_B_veh	WT_C_veh	Myadm	3	2.70409	0.0891186	-0.0916899	0.0580027	-0.241383	0.292885
Aged	M	FAD5X_A_tx	FAD5X_B_veh	Ndufa1	2	0.727458	0.494398	-0.03563	0.103333	-0.174593	0.797586
Aged	M	FAD5X_B_veh	WT_C_veh	Ndufa1	2	0.727458	0.494398	-0.0266025	0.112361	-0.165566	0.880996
Aged	M	FAD5X_A_tx	FAD5X_B_veh	Nudc	19	9.7404	0.000933968	0.0894803	0.167256	0.0117042	0.0222303
Aged	M	FAD5X_B_veh	WT_C_veh	Nudc	19	9.7404	0.000933968	0.0350611	0.112837	-0.042715	0.504891
Aged	M	FAD5X_A_tx	FAD5X_B_veh	Pnn	1	1.85213	0.193353	0.55185	1.90771	-0.804013	0.550011
Aged	M	FAD5X_B_veh	WT_C_veh	Pnn	1	1.85213	0.193353	0.432973	1.89747	-1.03153	0.724605
Aged	M	FAD5X_A_tx	FAD5X_B_veh	Hnrnph1	15	1.2093	0.317484	-0.00531332	0.0651816	-0.0758083	0.980448
Aged	M	FAD5X_B_veh	WT_C_veh	Hnrnph1	15	1.2093	0.317484	0.0388038	0.109299	-0.0316912	0.366821
Aged	M	FAD5X_A_tx	FAD5X_B_veh	Api5	9	5.40138	0.0123491	-0.0213452	0.0923985	-0.135089	0.885339
Aged	M	FAD5X_B_veh	WT_C_veh	Api5	9	5.40138	0.0123491	0.133779	0.247523	0.0200356	0.0192683
Aged	M	FAD5X_A_tx	FAD5X_B_veh	Bcat2	2	1.22951	0.333106	-0.303739	0.321623	-0.929101	0.410771
Aged	M	FAD5X_B_veh	WT_C_veh	Bcat2	2	1.22951	0.333106	-0.00748589	0.521041	-0.536013	0.999169
Aged	M	FAD5X_A_tx	FAD5X_B_veh	Timm44	8	0.944187	0.404201	-0.0307097	0.0636533	-0.125073	0.696338
Aged	M	FAD5X_B_veh	WT_C_veh	Timm44	8	0.944187	0.404201	-0.0170305	0.0773325	-0.111393	0.893426
Aged	M	FAD5X_A_tx	FAD5X_B_veh	Cops5	7	5.49109	0.0116299	0.111638	0.209951	0.0133241	0.0241488
Aged	M	FAD5X_B_veh	WT_C_veh	Cops5	7	5.49109	0.0116299	-0.117378	-0.0190646	-0.215692	0.0174394
Aged	M	FAD5X_A_tx	FAD5X_B_veh	Slc1a4	8	68.9908	3.32567e-10	-0.00561136	0.146132	-0.157355	0.995255
Aged	M	FAD5X_B_veh	WT_C_veh	Slc1a4	8	68.9908	3.32567e-10	0.589802	0.741546	0.438058	5.47596e-09
Aged	M	FAD5X_A_tx	FAD5X_B_veh	Calu	12	10.4772	0.000636173	0.0247633	0.140181	-0.090654	0.853082
Aged	M	FAD5X_B_veh	WT_C_veh	Calu	12	10.4772	0.000636173	0.158752	0.274169	0.0433344	0.00612509
Aged	M	FAD5X_A_tx	FAD5X_B_veh	Lsm2	1	0.289846	0.751469	0.251459	1.82663	-1.32372	0.91439
Aged	M	FAD5X_B_veh	WT_C_veh	Lsm2	1	0.289846	0.751469	0.205809	1.78098	-1.36937	0.941719
Aged	M	FAD5X_A_tx	FAD5X_B_veh	Cdk5r2	1	0.367993	0.709422	-0.199228	1.01793	-1.41639	0.859346
Aged	M	FAD5X_B_veh	WT_C_veh	Cdk5r2	1	0.367993	0.709422	-0.121566	0.967094	-1.21023	0.930789
Aged	M	FAD5X_A_tx	FAD5X_B_veh	Fxn	1	0.988933	0.425396	-0.40399	1.4115	-2.21948	0.78168
Aged	M	FAD5X_B_veh	WT_C_veh	Fxn	1	0.988933	0.425396	-0.113307	1.70218	-1.9288	0.980054
Aged	M	FAD5X_A_tx	FAD5X_B_veh	Pitpnm1	20	0.912334	0.41625	-0.0136386	0.0729116	-0.100189	0.917572
Aged	M	FAD5X_B_veh	WT_C_veh	Pitpnm1	20	0.912334	0.41625	0.0444618	0.131012	-0.0420884	0.415242
Aged	M	FAD5X_A_tx	FAD5X_B_veh	Rab33b	5	0.248778	0.781917	0.115013	0.629595	-0.399569	0.841708
Aged	M	FAD5X_B_veh	WT_C_veh	Rab33b	5	0.248778	0.781917	-0.13701	0.377572	-0.651592	0.783741
Aged	M	FAD5X_A_tx	FAD5X_B_veh	Gamt	1	1.65681	0.213674	-0.230814	0.0930337	-0.554662	0.196005
Aged	M	FAD5X_B_veh	WT_C_veh	Gamt	1	1.65681	0.213674	0.164871	0.488719	-0.158976	0.42154
Aged	M	FAD5X_A_tx	FAD5X_B_veh	Mrpl23	1	1.326	0.28902	0.0474251	0.828918	-0.734068	0.986991
Aged	M	FAD5X_B_veh	WT_C_veh	Mrpl23	1	1.326	0.28902	0.415781	1.2229	-0.391342	0.407728
Aged	M	FAD5X_A_tx	FAD5X_B_veh	Sdc4	1	37.8299	7.58177e-08	-0.0398821	0.159873	-0.239637	0.871324
Aged	M	FAD5X_B_veh	WT_C_veh	Sdc4	1	37.8299	7.58177e-08	0.593353	0.793108	0.393599	5.37267e-07
Aged	M	FAD5X_A_tx	FAD5X_B_veh	Cavin1	4	1.27394	0.299569	0.023417	0.211358	-0.164524	0.947557
Aged	M	FAD5X_B_veh	WT_C_veh	Cavin1	4	1.27394	0.299569	-0.109992	0.077949	-0.297933	0.324093
Aged	M	FAD5X_A_tx	FAD5X_B_veh	Ddost	12	16.1461	4.83666e-05	0.0226257	0.0907486	-0.0454973	0.686141
Aged	M	FAD5X_B_veh	WT_C_veh	Ddost	12	16.1461	4.83666e-05	0.113304	0.181427	0.0451813	0.0010935
Aged	M	FAD5X_A_tx	FAD5X_B_veh	Ap3d1	35	2.13914	0.141607	-0.051379	0.0146678	-0.117426	0.147491
Aged	M	FAD5X_B_veh	WT_C_veh	Ap3d1	35	2.13914	0.141607	0.0436353	0.109682	-0.0224114	0.242842
Aged	M	FAD5X_A_tx	FAD5X_B_veh	Srpk2	8	0.890525	0.424726	-0.0350193	0.0657844	-0.135823	0.662724
Aged	M	FAD5X_B_veh	WT_C_veh	Srpk2	8	0.890525	0.424726	-0.0138004	0.0870032	-0.114604	0.937069
Aged	M	FAD5X_A_tx	FAD5X_B_veh	Dffa	1	0.83288	0.452794	-0.110422	0.276091	-0.496935	0.745446
Aged	M	FAD5X_B_veh	WT_C_veh	Dffa	1	0.83288	0.452794	0.171965	0.516689	-0.172759	0.422253
Aged	M	FAD5X_A_tx	FAD5X_B_veh	Tpd52l1	1	1.9994	0.15928	0.19113	0.546865	-0.164605	0.383799
Aged	M	FAD5X_B_veh	WT_C_veh	Tpd52l1	1	1.9994	0.15928	-0.280269	0.0754657	-0.636004	0.141025
Aged	M	FAD5X_A_tx	FAD5X_B_veh	Rgs7	16	6.22699	0.00719476	-0.0394642	0.048816	-0.127744	0.510471
Aged	M	FAD5X_B_veh	WT_C_veh	Rgs7	16	6.22699	0.00719476	-0.0750096	0.0132706	-0.16329	0.105846
Aged	M	FAD5X_A_tx	FAD5X_B_veh	Csnk2a2	9	1.23746	0.309539	-0.0173655	0.0624537	-0.0971847	0.849297
Aged	M	FAD5X_B_veh	WT_C_veh	Csnk2a2	9	1.23746	0.309539	-0.0289869	0.0508323	-0.108806	0.638441
Aged	M	FAD5X_A_tx	FAD5X_B_veh	Gucy1b1	19	2.7812	0.0837841	-0.0434639	0.042092	-0.12902	0.423028
Aged	M	FAD5X_B_veh	WT_C_veh	Gucy1b1	19	2.7812	0.0837841	-0.0314016	0.0541543	-0.116957	0.632462
Aged	M	FAD5X_A_tx	FAD5X_B_veh	Hmgb3	1	1.28289	0.299087	-0.124952	0.154674	-0.404577	0.507052
Aged	M	FAD5X_B_veh	WT_C_veh	Hmgb3	1	1.28289	0.299087	0.17062	0.443507	-0.102266	0.276278
Aged	M	FAD5X_A_tx	FAD5X_B_veh	Cd200	7	5.57415	0.0110047	0.0201877	0.151085	-0.11071	0.920889
Aged	M	FAD5X_B_veh	WT_C_veh	Cd200	7	5.57415	0.0110047	-0.154232	-0.0233345	-0.28513	0.0190411
Aged	M	FAD5X_A_tx	FAD5X_B_veh	Reps1	8	0.413347	0.666463	0.118484	0.466353	-0.229385	0.673173
Aged	M	FAD5X_B_veh	WT_C_veh	Reps1	8	0.413347	0.666463	-0.0314264	0.316443	-0.379296	0.972044
Aged	M	FAD5X_A_tx	FAD5X_B_veh	Pakap	11	0.179569	0.836843	-0.00661484	0.108969	-0.122198	0.988676
Aged	M	FAD5X_B_veh	WT_C_veh	Pakap	11	0.179569	0.836843	-0.0184113	0.0971721	-0.133995	0.915859
Aged	M	FAD5X_A_tx	FAD5X_B_veh	Smarce1	1	0.369012	0.695616	-0.0277356	0.152091	-0.207562	0.92088
Aged	M	FAD5X_B_veh	WT_C_veh	Smarce1	1	0.369012	0.695616	0.0609826	0.240809	-0.118844	0.675444
Aged	M	FAD5X_A_tx	FAD5X_B_veh	Dnajb6	6	0.530985	0.595373	0.0579234	0.199922	-0.0840753	0.56953
Aged	M	FAD5X_B_veh	WT_C_veh	Dnajb6	6	0.530985	0.595373	-0.0376892	0.104309	-0.179688	0.784925
Aged	M	FAD5X_A_tx	FAD5X_B_veh	Prkag1	1	1.63542	0.235456	0.828237	2.30614	-0.649663	0.327474
Aged	M	FAD5X_B_veh	WT_C_veh	Prkag1	1	1.63542	0.235456	0.138292	1.98156	-1.70497	0.978196
Aged	M	FAD5X_A_tx	FAD5X_B_veh	Banf1	2	3.65947	0.0463921	0.17298	0.576795	-0.230834	0.530268
Aged	M	FAD5X_B_veh	WT_C_veh	Banf1	2	3.65947	0.0463921	-0.412544	-0.00103694	-0.824051	0.049366
Aged	M	FAD5X_A_tx	FAD5X_B_veh	Tnk2	1	0.733478	0.504382	-0.199293	0.483604	-0.882189	0.711439
Aged	M	FAD5X_B_veh	WT_C_veh	Tnk2	1	0.733478	0.504382	-0.0522822	0.630614	-0.735179	0.976068
Aged	M	FAD5X_A_tx	FAD5X_B_veh	Crym	18	0.0895305	0.914692	-0.00555065	0.185312	-0.196413	0.997062
Aged	M	FAD5X_B_veh	WT_C_veh	Crym	18	0.0895305	0.914692	-0.0230607	0.167802	-0.213923	0.9506
Aged	M	FAD5X_A_tx	FAD5X_B_veh	Get3	11	2.89014	0.0768327	-0.0455445	0.035486	-0.126575	0.352202
Aged	M	FAD5X_B_veh	WT_C_veh	Get3	11	2.89014	0.0768327	0.0775163	0.158547	-0.00351416	0.0625068
Aged	M	FAD5X_A_tx	FAD5X_B_veh	Slk	16	1.44802	0.256577	-0.0600617	0.0322871	-0.15241	0.252995
Aged	M	FAD5X_B_veh	WT_C_veh	Slk	16	1.44802	0.256577	0.0193111	0.11166	-0.0730377	0.859851
Aged	M	FAD5X_A_tx	FAD5X_B_veh	Cntnap1	39	3.45894	0.0494105	0.0467002	0.141073	-0.047673	0.441311
Aged	M	FAD5X_B_veh	WT_C_veh	Cntnap1	39	3.45894	0.0494105	-0.0982651	-0.00389195	-0.192638	0.0402506
Aged	M	FAD5X_A_tx	FAD5X_B_veh	Trappc3	4	2.2851	0.125402	-0.00105513	0.115359	-0.117469	0.999714
Aged	M	FAD5X_B_veh	WT_C_veh	Trappc3	4	2.2851	0.125402	0.0824995	0.198913	-0.0339142	0.199382
Aged	M	FAD5X_A_tx	FAD5X_B_veh	Cacna1b	9	0.670926	0.521857	-0.137562	0.161764	-0.436888	0.490204
Aged	M	FAD5X_B_veh	WT_C_veh	Cacna1b	9	0.670926	0.521857	0.0735347	0.364997	-0.217928	0.802176
Aged	M	FAD5X_A_tx	FAD5X_B_veh	Pgrmc1	9	1.50564	0.243868	-0.0506994	0.0410288	-0.142428	0.363942
Aged	M	FAD5X_B_veh	WT_C_veh	Pgrmc1	9	1.50564	0.243868	0.059944	0.151672	-0.0317843	0.24989
Aged	M	FAD5X_A_tx	FAD5X_B_veh	Entpd2	5	5.85814	0.00912882	-0.0678422	0.147438	-0.283122	0.711961
Aged	M	FAD5X_B_veh	WT_C_veh	Entpd2	5	5.85814	0.00912882	0.274117	0.489397	0.0588365	0.0110987
Aged	M	FAD5X_A_tx	FAD5X_B_veh	Bckdk	2	0.3895	0.682682	0.128604	0.501437	-0.244228	0.661323
Aged	M	FAD5X_B_veh	WT_C_veh	Bckdk	2	0.3895	0.682682	-0.0549125	0.330147	-0.439972	0.930468
Aged	M	FAD5X_A_tx	FAD5X_B_veh	Copb2	10	12.8742	0.000198659	0.00860217	0.101248	-0.0840439	0.970495
Aged	M	FAD5X_B_veh	WT_C_veh	Copb2	10	12.8742	0.000198659	0.149726	0.242372	0.0570801	0.00145429
Aged	M	FAD5X_A_tx	FAD5X_B_veh	Nck2	7	6.22101	0.00722228	0.14771	0.275761	0.0196587	0.0218587
Aged	M	FAD5X_B_veh	WT_C_veh	Nck2	7	6.22101	0.00722228	-0.167853	-0.039802	-0.295904	0.00893499
Aged	M	FAD5X_A_tx	FAD5X_B_veh	Snca	12	4.62809	0.0210066	-0.067376	0.0264312	-0.161183	0.191474
Aged	M	FAD5X_B_veh	WT_C_veh	Snca	12	4.62809	0.0210066	-0.0377337	0.0560734	-0.131541	0.578207
Aged	M	FAD5X_A_tx	FAD5X_B_veh	Tpmt	3	1.7699	0.193756	0.0999852	0.277008	-0.0770375	0.348794
Aged	M	FAD5X_B_veh	WT_C_veh	Tpmt	3	1.7699	0.193756	0.0157478	0.192771	-0.161275	0.972879
Aged	M	FAD5X_A_tx	FAD5X_B_veh	Akap7	2	0.485243	0.621982	-0.0137156	0.112335	-0.139766	0.959725
Aged	M	FAD5X_B_veh	WT_C_veh	Akap7	2	0.485243	0.621982	-0.0315506	0.0945002	-0.157601	0.806019
Aged	M	FAD5X_A_tx	FAD5X_B_veh	Impact	11	1.84383	0.181835	0.0684052	0.20575	-0.0689394	0.436823
Aged	M	FAD5X_B_veh	WT_C_veh	Impact	11	1.84383	0.181835	0.0273763	0.164721	-0.109968	0.871718
Aged	M	FAD5X_A_tx	FAD5X_B_veh	Syngr1	2	0.948229	0.402699	-0.00132514	0.0802051	-0.0828554	0.999081
Aged	M	FAD5X_B_veh	WT_C_veh	Syngr1	2	0.948229	0.402699	-0.0361921	0.0453381	-0.117722	0.515118
Aged	M	FAD5X_A_tx	FAD5X_B_veh	Strn	19	0.657549	0.528007	-0.0602439	0.0943291	-0.214817	0.597422
Aged	M	FAD5X_B_veh	WT_C_veh	Strn	19	0.657549	0.528007	0.00350965	0.158083	-0.151063	0.998208
Aged	M	FAD5X_A_tx	FAD5X_B_veh	Nipsnap1	17	2.95494	0.0729979	0.0110394	0.101079	-0.0790005	0.949173
Aged	M	FAD5X_B_veh	WT_C_veh	Nipsnap1	17	2.95494	0.0729979	-0.0776724	0.0123675	-0.167712	0.099493
Aged	M	FAD5X_A_tx	FAD5X_B_veh	Sap18	3	1.51868	0.241087	-0.024919	0.151238	-0.201076	0.932972
Aged	M	FAD5X_B_veh	WT_C_veh	Sap18	3	1.51868	0.241087	0.11294	0.289097	-0.0632174	0.262369
Aged	M	FAD5X_A_tx	FAD5X_B_veh	Eif6	3	4.14108	0.0297573	0.00868337	0.180373	-0.163007	0.991144
Aged	M	FAD5X_B_veh	WT_C_veh	Eif6	3	4.14108	0.0297573	0.157581	0.329271	-0.0141087	0.0759825
Aged	M	FAD5X_A_tx	FAD5X_B_veh	Acot1	3	1.73343	0.225772	-0.0536287	0.520527	-0.627785	0.964631
Aged	M	FAD5X_B_veh	WT_C_veh	Acot1	3	1.73343	0.225772	0.375821	0.981035	-0.229393	0.251619
Aged	M	FAD5X_A_tx	FAD5X_B_veh	Rpl35a	4	4.6201	0.0211251	-0.0409895	0.183953	-0.265932	0.891484
Aged	M	FAD5X_B_veh	WT_C_veh	Rpl35a	4	4.6201	0.0211251	0.245541	0.470483	0.0205986	0.0307176
Aged	M	FAD5X_A_tx	FAD5X_B_veh	Atp2a2	56	3.173	0.0615519	0.00680821	0.111776	-0.0981598	0.985481
Aged	M	FAD5X_B_veh	WT_C_veh	Atp2a2	56	3.173	0.0615519	-0.0906786	0.0142894	-0.195647	0.0989099
Aged	M	FAD5X_A_tx	FAD5X_B_veh	Supt5h	3	2.04196	0.153655	-0.113963	0.241045	-0.468972	0.703061
Aged	M	FAD5X_B_veh	WT_C_veh	Supt5h	3	2.04196	0.153655	0.280617	0.635626	-0.0743914	0.139377
Aged	M	FAD5X_A_tx	FAD5X_B_veh	Ilk	5	1.74335	0.198244	0.097992	0.30851	-0.112527	0.483319
Aged	M	FAD5X_B_veh	WT_C_veh	Ilk	5	1.74335	0.198244	0.0457504	0.256269	-0.164768	0.849598
Aged	M	FAD5X_A_tx	FAD5X_B_veh	Psmb5	16	1.09969	0.350593	-0.00338768	0.0441374	-0.0509127	0.982493
Aged	M	FAD5X_B_veh	WT_C_veh	Psmb5	16	1.09969	0.350593	0.0249333	0.0724584	-0.0225917	0.400506
Aged	M	FAD5X_A_tx	FAD5X_B_veh	Pkig	1	1.44817	0.256541	-0.103783	0.154638	-0.362204	0.579193
Aged	M	FAD5X_B_veh	WT_C_veh	Pkig	1	1.44817	0.256541	0.174954	0.433375	-0.0834672	0.227337
Aged	M	FAD5X_A_tx	FAD5X_B_veh	Dpm1	3	3.47808	0.0486968	-0.134087	0.0331928	-0.301366	0.132487
Aged	M	FAD5X_B_veh	WT_C_veh	Dpm1	3	3.47808	0.0486968	0.169207	0.336487	0.00192793	0.0470798
Aged	M	FAD5X_A_tx	FAD5X_B_veh	Pip5k1c	29	9.60358	0.0010045	-0.050896	0.0300975	-0.131889	0.275669
Aged	M	FAD5X_B_veh	WT_C_veh	Pip5k1c	29	9.60358	0.0010045	-0.0803581	0.000635354	-0.161352	0.0520802
Aged	M	FAD5X_A_tx	FAD5X_B_veh	Stmn3	3	2.11663	0.144303	-0.285337	0.0649672	-0.635641	0.124808
Aged	M	FAD5X_B_veh	WT_C_veh	Stmn3	3	2.11663	0.144303	0.135664	0.485969	-0.21464	0.601224
Aged	M	FAD5X_A_tx	FAD5X_B_veh	Pik3c2g	1	5.75219	0.0940661	-2.01079	1.27009	-5.29167	0.159838
Aged	M	FAD5X_B_veh	WT_C_veh	Pik3c2g	1	5.75219	0.0940661	2.50451	5.59775	-0.58874	0.0849005
Aged	M	FAD5X_A_tx	FAD5X_B_veh	Pip4k2a	11	2.26592	0.127411	0.0187328	0.0936043	-0.0561388	0.806158
Aged	M	FAD5X_B_veh	WT_C_veh	Pip4k2a	11	2.26592	0.127411	-0.060658	0.0142135	-0.13553	0.127359
Aged	M	FAD5X_A_tx	FAD5X_B_veh	Eif3d	10	2.30094	0.123769	0.0748076	0.185377	-0.0357619	0.227749
Aged	M	FAD5X_B_veh	WT_C_veh	Eif3d	10	2.30094	0.123769	0.00555548	0.116125	-0.105014	0.991259
Aged	M	FAD5X_B_veh	WT_C_veh	Aif1	1	1.93383	0.298865	1.64748	6.74048	-3.44552	0.29884
Aged	M	FAD5X_A_tx	FAD5X_B_veh	Atp9a	7	26.8643	1.24392e-06	-0.0140561	0.140171	-0.168283	0.971555
Aged	M	FAD5X_B_veh	WT_C_veh	Atp9a	7	26.8643	1.24392e-06	0.379801	0.534029	0.225574	9.16716e-06
Aged	M	FAD5X_A_tx	FAD5X_B_veh	Pgam2	3	0.417748	0.663643	-0.0876861	0.318147	-0.493519	0.851185
Aged	M	FAD5X_B_veh	WT_C_veh	Pgam2	3	0.417748	0.663643	-0.0489133	0.35692	-0.454746	0.950836
Aged	M	FAD5X_A_tx	FAD5X_B_veh	Eef1b	6	0.791708	0.46556	0.0432915	0.15567	-0.0690874	0.604381
Aged	M	FAD5X_B_veh	WT_C_veh	Eef1b	6	0.791708	0.46556	0.00539846	0.117777	-0.10698	0.992007
Aged	M	FAD5X_A_tx	FAD5X_B_veh	Hmox2	15	1.06372	0.362264	-0.051359	0.0492814	-0.151999	0.419868
Aged	M	FAD5X_B_veh	WT_C_veh	Hmox2	15	1.06372	0.362264	0.0519342	0.152575	-0.0487061	0.41208
Aged	M	FAD5X_A_tx	FAD5X_B_veh	Ptp4a2	1	4.26766	0.0314858	-0.166851	0.0944926	-0.428194	0.257459
Aged	M	FAD5X_B_veh	WT_C_veh	Ptp4a2	1	4.26766	0.0314858	-0.141562	0.130453	-0.413577	0.395871
Aged	M	FAD5X_A_tx	FAD5X_B_veh	Grk6	1	0.73197	0.502985	-0.444178	0.965959	-1.85431	0.680724
Aged	M	FAD5X_B_veh	WT_C_veh	Grk6	1	0.73197	0.502985	0.589359	1.9995	-0.820778	0.517158
Aged	M	FAD5X_A_tx	FAD5X_B_veh	Itgb5	1	6.60999	0.0104598	0.0790306	0.470106	-0.312044	0.856409
Aged	M	FAD5X_B_veh	WT_C_veh	Itgb5	1	6.60999	0.0104598	0.570716	1.06776	0.0736682	0.0243897
Aged	M	FAD5X_A_tx	FAD5X_B_veh	Nmt1	14	0.827445	0.450318	0.0216014	0.135862	-0.0926596	0.883744
Aged	M	FAD5X_B_veh	WT_C_veh	Nmt1	14	0.827445	0.450318	0.0328102	0.147071	-0.0814508	0.753615
Aged	M	FAD5X_A_tx	FAD5X_B_veh	Nmt2	4	0.786752	0.467718	-0.0609669	0.114335	-0.236269	0.662139
Aged	M	FAD5X_B_veh	WT_C_veh	Nmt2	4	0.786752	0.467718	0.0862292	0.261531	-0.089073	0.445466
Aged	M	FAD5X_A_tx	FAD5X_B_veh	Gpx4	10	0.047312	0.953887	0.00596169	0.0952114	-0.083288	0.984608
Aged	M	FAD5X_B_veh	WT_C_veh	Gpx4	10	0.047312	0.953887	-0.0109266	0.0783231	-0.100176	0.949317
Aged	M	FAD5X_A_tx	FAD5X_B_veh	Nptx2	5	1.21241	0.337715	0.21064	0.779096	-0.357816	0.584156
Aged	M	FAD5X_B_veh	WT_C_veh	Nptx2	5	1.21241	0.337715	0.0880071	0.56844	-0.392426	0.871933
Aged	M	FAD5X_A_tx	FAD5X_B_veh	Ctss	2	0.0949556	0.766937	0.101017	0.876184	-0.67415	0.766937
Aged	M	FAD5X_A_tx	FAD5X_B_veh	Emc8	3	1.08239	0.356154	0.0241959	0.248937	-0.200546	0.960553
Aged	M	FAD5X_B_veh	WT_C_veh	Emc8	3	1.08239	0.356154	0.0933679	0.318109	-0.131374	0.558037
Aged	M	FAD5X_A_tx	FAD5X_B_veh	Tspan6	1	0.579617	0.579718	-0.534903	0.893491	-1.9633	0.568753
Aged	M	FAD5X_B_veh	WT_C_veh	Tspan6	1	0.579617	0.579718	0.106397	1.99598	-1.78319	0.986488
Aged	M	FAD5X_A_tx	FAD5X_B_veh	Fzd1	1	0.479238	0.62557	-0.0829789	0.13369	-0.299648	0.607853
Aged	M	FAD5X_B_veh	WT_C_veh	Fzd1	1	0.479238	0.62557	0.0337371	0.250406	-0.182932	0.91943
Aged	M	FAD5X_A_tx	FAD5X_B_veh	Fhl2	3	0.29704	0.745948	0.00727262	0.274789	-0.260244	0.997432
Aged	M	FAD5X_B_veh	WT_C_veh	Fhl2	3	0.29704	0.745948	0.0635065	0.331023	-0.20401	0.823504
Aged	M	FAD5X_A_tx	FAD5X_B_veh	Psma3	7	3.45435	0.0495835	-0.0392042	0.0287052	-0.107114	0.333567
Aged	M	FAD5X_B_veh	WT_C_veh	Psma3	7	3.45435	0.0495835	0.0710495	0.138959	0.00314006	0.0391948
Aged	M	FAD5X_A_tx	FAD5X_B_veh	Stx7	7	21.8152	6.00471e-06	0.0180936	0.0833973	-0.0472101	0.768274
Aged	M	FAD5X_B_veh	WT_C_veh	Stx7	7	21.8152	6.00471e-06	0.131003	0.196307	0.0656998	0.000136848
Aged	M	FAD5X_A_tx	FAD5X_B_veh	Gnaz	16	14.7515	8.63968e-05	-0.0152884	0.0518851	-0.0824619	0.836418
Aged	M	FAD5X_B_veh	WT_C_veh	Gnaz	16	14.7515	8.63968e-05	-0.110821	-0.0436475	-0.177995	0.00118636
Aged	M	FAD5X_A_tx	FAD5X_B_veh	Sfn	1	1.38162	0.349793	-0.0491465	2.68008	-2.77837	0.997733
Aged	M	FAD5X_B_veh	WT_C_veh	Sfn	1	1.38162	0.349793	1.18547	3.9147	-1.54376	0.363903
Aged	M	FAD5X_A_tx	FAD5X_B_veh	Vamp4	2	2.36106	0.11778	0.124263	0.354941	-0.106415	0.381968
Aged	M	FAD5X_B_veh	WT_C_veh	Vamp4	2	2.36106	0.11778	0.0591922	0.28987	-0.171486	0.797304
Aged	M	FAD5X_A_tx	FAD5X_B_veh	Ubr1	1	0.11622	0.891465	-0.258753	1.27879	-1.7963	0.890545
Aged	M	FAD5X_B_veh	WT_C_veh	Ubr1	1	0.11622	0.891465	0.0733855	1.6941	-1.54733	0.991549
Aged	M	FAD5X_A_tx	FAD5X_B_veh	Snx3	4	2.75204	0.0857591	0.00618912	0.0950124	-0.0826342	0.983264
Aged	M	FAD5X_B_veh	WT_C_veh	Snx3	4	2.75204	0.0857591	0.0649138	0.153737	-0.0239094	0.181441
Aged	M	FAD5X_A_tx	FAD5X_B_veh	Snx12	6	2.66929	0.0916457	0.0362637	0.115813	-0.0432858	0.497407
Aged	M	FAD5X_B_veh	WT_C_veh	Snx12	6	2.66929	0.0916457	0.0321438	0.111693	-0.0474057	0.57541
Aged	M	FAD5X_A_tx	FAD5X_B_veh	Clcn7	1	7.03153	0.0144866	-0.543501	-0.134104	-0.952898	0.012188
Aged	M	FAD5X_B_veh	WT_C_veh	Clcn7	1	7.03153	0.0144866	0.426324	0.975587	-0.12294	0.130918
Aged	M	FAD5X_A_tx	FAD5X_B_veh	Hsd17b12	9	1.34282	0.281684	0.00258739	0.156032	-0.150858	0.999011
Aged	M	FAD5X_B_veh	WT_C_veh	Hsd17b12	9	1.34282	0.281684	0.0812816	0.234727	-0.0721635	0.393755
Aged	M	FAD5X_A_tx	FAD5X_B_veh	Smpd2	1	4.79617	0.0569797	-0.959641	0.218328	-2.13761	0.102131
Aged	M	FAD5X_B_veh	WT_C_veh	Smpd2	1	4.79617	0.0569797	-0.573324	1.28921	-2.43586	0.634752
Aged	M	FAD5X_A_tx	FAD5X_B_veh	Cask.1	1	5.50054	0.0115569	-0.0777293	-0.018765	-0.136694	0.00855836
Aged	M	FAD5X_B_veh	WT_C_veh	Cask.1	1	5.50054	0.0115569	0.0400941	0.0990583	-0.0188702	0.224606
Aged	M	FAD5X_A_tx	FAD5X_B_veh	Pfdn2	6	2.7517	0.0857824	0.0356225	0.149159	-0.0779136	0.714042
Aged	M	FAD5X_B_veh	WT_C_veh	Pfdn2	6	2.7517	0.0857824	0.06253	0.176066	-0.0510061	0.366436
Aged	M	FAD5X_A_tx	FAD5X_B_veh	Znf326	1	0.0712885	0.931407	0.0320231	0.245173	-0.181127	0.924757
Aged	M	FAD5X_B_veh	WT_C_veh	Znf326	1	0.0712885	0.931407	-0.0188491	0.194301	-0.231999	0.973195
Aged	M	FAD5X_A_tx	FAD5X_B_veh	Sorl1	3	6.43953	0.0062869	-0.00653986	0.250824	-0.263904	0.997756
Aged	M	FAD5X_B_veh	WT_C_veh	Sorl1	3	6.43953	0.0062869	0.30762	0.564984	0.050256	0.0173069
Aged	M	FAD5X_A_tx	FAD5X_B_veh	Wdr1	33	0.892309	0.424025	0.00784153	0.0511347	-0.0354516	0.892706
Aged	M	FAD5X_B_veh	WT_C_veh	Wdr1	33	0.892309	0.424025	0.0134863	0.0567795	-0.0298068	0.717421
Aged	M	FAD5X_A_tx	FAD5X_B_veh	Mtx2	9	0.494054	0.616757	-0.0188203	0.0617499	-0.0993906	0.828556
Aged	M	FAD5X_B_veh	WT_C_veh	Mtx2	9	0.494054	0.616757	-0.0106907	0.0698795	-0.0912609	0.940759
Aged	M	FAD5X_A_tx	FAD5X_B_veh	Adcy1	2	0.300127	0.746601	0.0668818	1.0133	-0.879539	0.980153
Aged	M	FAD5X_B_veh	WT_C_veh	Adcy1	2	0.300127	0.746601	-0.25214	0.725319	-1.2296	0.770273
Aged	M	FAD5X_A_tx	FAD5X_B_veh	Dhcr7	1	2.18662	0.136098	-0.0725428	0.288539	-0.433624	0.86983
Aged	M	FAD5X_B_veh	WT_C_veh	Dhcr7	1	2.18662	0.136098	0.281987	0.643069	-0.079094	0.145493
Aged	M	FAD5X_A_tx	FAD5X_B_veh	Capns1	7	5.64151	0.0105244	0.00105384	0.112317	-0.110209	0.999688
Aged	M	FAD5X_B_veh	WT_C_veh	Capns1	7	5.64151	0.0105244	0.122412	0.233675	0.0111488	0.0293098
Aged	M	FAD5X_A_tx	FAD5X_B_veh	Dync1i1	9	9.6856	0.000961548	0.0342647	0.131786	-0.0632563	0.656635
Aged	M	FAD5X_B_veh	WT_C_veh	Dync1i1	9	9.6856	0.000961548	-0.157672	-0.0601514	-0.255193	0.00144819
Aged	M	FAD5X_A_tx	FAD5X_B_veh	Plin4	2	2.92249	0.0782335	0.496653	1.06717	-0.0738606	0.0947968
Aged	M	FAD5X_B_veh	WT_C_veh	Plin4	2	2.92249	0.0782335	-0.0710069	0.558823	-0.700837	0.955892
Aged	M	FAD5X_A_tx	FAD5X_B_veh	Pde8a	1	0.412068	0.668057	-0.0574692	0.141105	-0.256043	0.745949
Aged	M	FAD5X_B_veh	WT_C_veh	Pde8a	1	0.412068	0.668057	0.0669983	0.265572	-0.131576	0.672989
Aged	M	FAD5X_A_tx	FAD5X_B_veh	Cntfr	7	3.00683	0.0700779	-0.012808	0.195523	-0.221139	0.986945
Aged	M	FAD5X_B_veh	WT_C_veh	Cntfr	7	3.00683	0.0700779	-0.16061	0.0477213	-0.368942	0.152176
Aged	M	FAD5X_A_tx	FAD5X_B_veh	Shoc2	1	0.310178	0.73696	0.235261	0.995683	-0.525161	0.715935
Aged	M	FAD5X_B_veh	WT_C_veh	Shoc2	1	0.310178	0.73696	-0.127884	0.674816	-0.930583	0.914065
Aged	M	FAD5X_A_tx	FAD5X_B_veh	Ppt1	10	13.6247	0.000141334	-0.00492399	0.0881427	-0.0979907	0.990313
Aged	M	FAD5X_B_veh	WT_C_veh	Ppt1	10	13.6247	0.000141334	0.162615	0.255682	0.0695484	0.000656703
Aged	M	FAD5X_A_tx	FAD5X_B_veh	Zfr	8	0.0660312	0.936286	-0.0188103	0.186322	-0.223942	0.97121
Aged	M	FAD5X_B_veh	WT_C_veh	Zfr	8	0.0660312	0.936286	-0.00839569	0.196736	-0.213528	0.994191
Aged	M	FAD5X_A_tx	FAD5X_B_veh	Ddc	8	0.832136	0.448358	0.155934	0.470076	-0.158207	0.43916
Aged	M	FAD5X_B_veh	WT_C_veh	Ddc	8	0.832136	0.448358	-0.121912	0.19223	-0.436053	0.599988
Aged	M	FAD5X_A_tx	FAD5X_B_veh	Cops3	12	0.0381958	0.962588	-0.00875525	0.0943783	-0.111889	0.975269
Aged	M	FAD5X_B_veh	WT_C_veh	Cops3	12	0.0381958	0.962588	-0.00104341	0.10209	-0.104177	0.999644
Aged	M	FAD5X_A_tx	FAD5X_B_veh	Cops4	22	0.21959	0.804587	-0.00326646	0.0654455	-0.0719784	0.992171
Aged	M	FAD5X_B_veh	WT_C_veh	Cops4	22	0.21959	0.804587	0.0165793	0.0852912	-0.0521327	0.818284
Aged	M	FAD5X_A_tx	FAD5X_B_veh	Cops6	11	2.09423	0.147042	0.0488927	0.133598	-0.035813	0.333681
Aged	M	FAD5X_B_veh	WT_C_veh	Cops6	11	2.09423	0.147042	0.0127639	0.0974696	-0.0719417	0.924326
Aged	M	FAD5X_A_tx	FAD5X_B_veh	Hnrnpa2b1	27	3.1183	0.0642266	-0.0503346	0.0356426	-0.136312	0.323865
Aged	M	FAD5X_B_veh	WT_C_veh	Hnrnpa2b1	27	3.1183	0.0642266	0.0854279	0.171405	-0.000549258	0.0516883
Aged	M	FAD5X_A_tx	FAD5X_B_veh	Comt	9	4.24151	0.0276702	0.0125631	0.130397	-0.105271	0.961298
Aged	M	FAD5X_B_veh	WT_C_veh	Comt	9	4.24151	0.0276702	0.105412	0.223246	-0.0124221	0.0852215
Aged	M	FAD5X_A_tx	FAD5X_B_veh	Cacng2	2	1.13197	0.340468	-0.08398	0.0623325	-0.230292	0.337581
Aged	M	FAD5X_B_veh	WT_C_veh	Cacng2	2	1.13197	0.340468	0.0679488	0.214261	-0.0783637	0.48488
Aged	M	FAD5X_A_tx	FAD5X_B_veh	Gosr1	1	1.5023	0.273544	-0.629084	1.03585	-2.29402	0.56335
Aged	M	FAD5X_B_veh	WT_C_veh	Gosr1	1	1.5023	0.273544	0.988263	2.58024	-0.603716	0.245707
Aged	M	FAD5X_A_tx	FAD5X_B_veh	Lamtor3	1	15.691	0.000169063	0.313456	0.650977	-0.0240656	0.07089
Aged	M	FAD5X_B_veh	WT_C_veh	Lamtor3	1	15.691	0.000169063	0.355125	0.692647	0.017604	0.038503
Aged	M	FAD5X_A_tx	FAD5X_B_veh	Dgka	1	2.80348	0.100226	-0.173985	0.115594	-0.463565	0.281947
Aged	M	FAD5X_B_veh	WT_C_veh	Dgka	1	2.80348	0.100226	-0.0283666	0.278096	-0.334829	0.967034
Aged	M	FAD5X_A_tx	FAD5X_B_veh	Psmc3	20	3.74986	0.0396873	0.0169197	0.0699321	-0.0360928	0.705868
Aged	M	FAD5X_B_veh	WT_C_veh	Psmc3	20	3.74986	0.0396873	0.0361716	0.089184	-0.0168409	0.222456
Aged	M	FAD5X_A_tx	FAD5X_B_veh	Pcdha6	1	0.155665	0.857307	0.100112	0.612638	-0.412414	0.867148
Aged	M	FAD5X_B_veh	WT_C_veh	Pcdha6	1	0.155665	0.857307	-0.00881637	0.479858	-0.497491	0.998772
Aged	M	FAD5X_A_tx	FAD5X_B_veh	Clpp	4	1.73048	0.20046	0.0295207	0.197816	-0.138775	0.898989
Aged	M	FAD5X_B_veh	WT_C_veh	Clpp	4	1.73048	0.20046	0.0835101	0.251806	-0.0847853	0.439399
Aged	M	FAD5X_A_tx	FAD5X_B_veh	Hcn2	11	1.27541	0.299173	0.0196166	0.147594	-0.108361	0.921813
Aged	M	FAD5X_B_veh	WT_C_veh	Hcn2	11	1.27541	0.299173	-0.0763233	0.0516544	-0.204301	0.311108
Aged	M	FAD5X_A_tx	FAD5X_B_veh	Hcn1	5	0.483338	0.623117	-0.0495167	0.0918537	-0.190887	0.658321
Aged	M	FAD5X_B_veh	WT_C_veh	Hcn1	5	0.483338	0.623117	0.00743926	0.14881	-0.133931	0.990417
Aged	M	FAD5X_A_tx	FAD5X_B_veh	Ctbp1	14	3.84592	0.0369524	-0.0166222	0.038479	-0.0717234	0.732166
Aged	M	FAD5X_B_veh	WT_C_veh	Ctbp1	14	3.84592	0.0369524	-0.0390333	0.0160679	-0.0941345	0.19962
Aged	M	FAD5X_A_tx	FAD5X_B_veh	Hsd17b7	1	0.485322	0.62377	-0.0649736	0.469898	-0.599845	0.948038
Aged	M	FAD5X_B_veh	WT_C_veh	Hsd17b7	1	0.485322	0.62377	0.199192	0.734063	-0.33568	0.6139
Aged	M	FAD5X_A_tx	FAD5X_B_veh	Bsn	106	4.79101	0.0187418	-0.0255684	0.061176	-0.112313	0.742426
Aged	M	FAD5X_B_veh	WT_C_veh	Bsn	106	4.79101	0.0187418	-0.0714291	0.0153154	-0.158173	0.119754
Aged	M	FAD5X_A_tx	FAD5X_B_veh	Gdap1	11	1.04408	0.368814	0.025526	0.0955109	-0.044459	0.636005
Aged	M	FAD5X_B_veh	WT_C_veh	Gdap1	11	1.04408	0.368814	-0.0400977	0.0298872	-0.110083	0.338829
Aged	M	FAD5X_A_tx	FAD5X_B_veh	Scrg1	1	3.72191	0.0405243	0.166275	0.456635	-0.124086	0.339192
Aged	M	FAD5X_B_veh	WT_C_veh	Scrg1	1	3.72191	0.0405243	0.128021	0.418381	-0.162339	0.519607
Aged	M	FAD5X_A_tx	FAD5X_B_veh	Tom1	11	30.3497	4.72194e-07	-0.00496418	0.0666111	-0.0765395	0.983417
Aged	M	FAD5X_B_veh	WT_C_veh	Tom1	11	30.3497	4.72194e-07	0.186284	0.257859	0.114708	4.1096e-06
Aged	M	FAD5X_A_tx	FAD5X_B_veh	Dcx	1	7.6918	0.00813436	1.04043	2.3412	-0.260354	0.122761
Aged	M	FAD5X_B_veh	WT_C_veh	Dcx	1	7.6918	0.00813436	1.223	2.74198	-0.295981	0.119968
Aged	M	FAD5X_A_tx	FAD5X_B_veh	Stam2	1	0.0454921	0.955807	-0.407346	5.7209	-6.5356	0.979158
Aged	M	FAD5X_B_veh	WT_C_veh	Stam2	1	0.0454921	0.955807	-0.133272	3.87861	-4.14515	0.994741
Aged	M	FAD5X_A_tx	FAD5X_B_veh	Shd	1	0.757106	0.480856	0.170961	0.531293	-0.189372	0.470313
Aged	M	FAD5X_B_veh	WT_C_veh	Shd	1	0.757106	0.480856	-0.132467	0.227866	-0.492799	0.631546
Aged	M	FAD5X_A_tx	FAD5X_B_veh	Idh1	24	26.0417	1.58389e-06	-0.0116248	0.0676281	-0.0908776	0.928136
Aged	M	FAD5X_B_veh	WT_C_veh	Idh1	24	26.0417	1.58389e-06	0.194542	0.273795	0.11529	9.596e-06
Aged	M	FAD5X_A_tx	FAD5X_B_veh	Akap10	4	2.61676	0.133554	-0.240666	0.646282	-1.12762	0.727621
Aged	M	FAD5X_B_veh	WT_C_veh	Akap10	4	2.61676	0.133554	-0.32858	0.5895	-1.24666	0.584227
Aged	M	FAD5X_A_tx	FAD5X_B_veh	Arl6	4	0.336598	0.71781	0.0702488	0.335568	-0.195071	0.785843
Aged	M	FAD5X_B_veh	WT_C_veh	Arl6	4	0.336598	0.71781	0.00243819	0.267758	-0.262881	0.999706
Aged	M	FAD5X_A_tx	FAD5X_B_veh	Rbbp9	9	1.03134	0.373136	0.0158446	0.0891841	-0.057495	0.851211
Aged	M	FAD5X_B_veh	WT_C_veh	Rbbp9	9	1.03134	0.373136	0.0231844	0.0965239	-0.0501551	0.710466
Aged	M	FAD5X_A_tx	FAD5X_B_veh	Syn1	48	7.11833	0.00413067	-0.0429601	0.0276588	-0.113579	0.29754
Aged	M	FAD5X_B_veh	WT_C_veh	Syn1	48	7.11833	0.00413067	-0.0560188	0.0146001	-0.126638	0.137613
Aged	M	FAD5X_A_tx	FAD5X_B_veh	Lin7b	2	0.292333	0.751688	0.021635	0.696033	-0.652763	0.995971
Aged	M	FAD5X_B_veh	WT_C_veh	Lin7b	2	0.292333	0.751688	-0.197006	0.550108	-0.94412	0.766037
Aged	M	FAD5X_A_tx	FAD5X_B_veh	Lin7c	4	5.13152	0.0148215	0.0201754	0.121489	-0.0811385	0.871942
Aged	M	FAD5X_B_veh	WT_C_veh	Lin7c	4	5.13152	0.0148215	0.0941666	0.19548	-0.00714734	0.0716986
Aged	M	FAD5X_A_tx	FAD5X_B_veh	Gnpda1	9	4.48382	0.0232627	0.0579823	0.188711	-0.0727468	0.515686
Aged	M	FAD5X_B_veh	WT_C_veh	Gnpda1	9	4.48382	0.0232627	0.0869834	0.217712	-0.0437457	0.238307
Aged	M	FAD5X_A_tx	FAD5X_B_veh	Gcat	8	18.8743	1.68673e-05	0.0684269	0.209218	-0.0723644	0.453768
Aged	M	FAD5X_B_veh	WT_C_veh	Gcat	8	18.8743	1.68673e-05	0.240537	0.381328	0.0997455	0.000831236
Aged	M	FAD5X_A_tx	FAD5X_B_veh	Olfm1	9	3.56045	0.0457505	-0.0504743	0.105848	-0.206797	0.700223
Aged	M	FAD5X_B_veh	WT_C_veh	Olfm1	9	3.56045	0.0457505	-0.102408	0.0539144	-0.25873	0.248294
Aged	M	FAD5X_A_tx	FAD5X_B_veh	Lgmn	3	20.641	8.96548e-06	0.0169089	0.316426	-0.282608	0.988979
Aged	M	FAD5X_B_veh	WT_C_veh	Lgmn	3	20.641	8.96548e-06	0.623722	0.923239	0.324205	8.64218e-05
Aged	M	FAD5X_A_tx	FAD5X_B_veh	Tpp1	5	1.53519	0.237619	-0.0360247	0.118724	-0.190773	0.829604
Aged	M	FAD5X_B_veh	WT_C_veh	Tpp1	5	1.53519	0.237619	0.104393	0.259141	-0.0503551	0.229578
Aged	M	FAD5X_A_tx	FAD5X_B_veh	Itm2b	7	72.1361	2.17588e-10	0.191192	0.373816	0.00856886	0.0390528
Aged	M	FAD5X_B_veh	WT_C_veh	Itm2b	7	72.1361	2.17588e-10	0.596902	0.779525	0.414278	1.12086e-07
Aged	M	FAD5X_A_tx	FAD5X_B_veh	Coro1a	21	1.216	0.315572	-0.0684324	0.0492401	-0.186105	0.328481
Aged	M	FAD5X_B_veh	WT_C_veh	Coro1a	21	1.216	0.315572	0.0173578	0.13503	-0.100315	0.927354
Aged	M	FAD5X_A_tx	FAD5X_B_veh	Pde4a	1	0.212474	0.813001	0.50253	2.79522	-1.79016	0.810238
Aged	M	FAD5X_B_veh	WT_C_veh	Pde4a	1	0.212474	0.813001	-0.297215	1.47869	-2.07312	0.88332
Aged	M	FAD5X_A_tx	FAD5X_B_veh	Rbm3	5	2.26849	0.127141	-0.0707996	0.181464	-0.323063	0.763081
Aged	M	FAD5X_B_veh	WT_C_veh	Rbm3	5	2.26849	0.127141	0.206707	0.45897	-0.0455572	0.122024
Aged	M	FAD5X_A_tx	FAD5X_B_veh	Lancl1	11	11.2381	0.000433765	-0.00625636	0.061788	-0.0743007	0.971057
Aged	M	FAD5X_B_veh	WT_C_veh	Lancl1	11	11.2381	0.000433765	-0.102529	-0.0344851	-0.170574	0.00280785
Aged	M	FAD5X_A_tx	FAD5X_B_veh	Vti1a	3	0.0298793	0.970602	0.011165	0.202725	-0.180395	0.988257
Aged	M	FAD5X_B_veh	WT_C_veh	Vti1a	3	0.0298793	0.970602	0.00606196	0.197622	-0.185498	0.996523
Aged	M	FAD5X_A_tx	FAD5X_B_veh	Mtco1	2	0.310766	0.73605	-0.0158172	0.203273	-0.234907	0.982046
Aged	M	FAD5X_B_veh	WT_C_veh	Mtco1	2	0.310766	0.73605	-0.0464273	0.172663	-0.265518	0.856385
Aged	M	FAD5X_A_tx	FAD5X_B_veh	Mtco2	7	0.0443246	0.956729	-0.0155123	0.119325	-0.150349	0.955097
Aged	M	FAD5X_B_veh	WT_C_veh	Mtco2	7	0.0443246	0.956729	0.00554752	0.140384	-0.129289	0.99413
Aged	M	FAD5X_A_tx	FAD5X_B_veh	mt	1	0.586083	0.569591	0.0367435	0.508632	-0.435144	0.977401
Aged	M	FAD5X_B_veh	WT_C_veh	mt	1	0.586083	0.569591	-0.195122	0.299799	-0.690042	0.56982
Aged	M	FAD5X_A_tx	FAD5X_B_veh	Hprt1	13	2.27048	0.126931	0.0268704	0.103366	-0.0496248	0.656771
Aged	M	FAD5X_B_veh	WT_C_veh	Hprt1	13	2.27048	0.126931	-0.0639495	0.0125457	-0.140445	0.11292
Aged	M	FAD5X_A_tx	FAD5X_B_veh	Ca2	20	0.550206	0.584565	0.0371268	0.141458	-0.0672048	0.649707
Aged	M	FAD5X_B_veh	WT_C_veh	Ca2	20	0.550206	0.584565	-0.0397328	0.0645987	-0.144064	0.611159
Aged	M	FAD5X_A_tx	FAD5X_B_veh	C3	5	0.356002	0.726556	0.413765	2.48984	-1.66231	0.711737
Aged	M	FAD5X_B_veh	WT_C_veh	C3	5	0.356002	0.726556	-0.148533	1.92754	-2.22461	0.952683
Aged	M	FAD5X_A_tx	FAD5X_B_veh	C4b	7	2.03476	0.175657	0.247747	0.620255	-0.124761	0.175657
Aged	M	FAD5X_A_tx	FAD5X_B_veh	Thy1	8	20.3229	1.00194e-05	-0.0494643	0.0364737	-0.135402	0.33564
Aged	M	FAD5X_B_veh	WT_C_veh	Thy1	8	20.3229	1.00194e-05	-0.147805	-0.0618669	-0.233743	0.000775505
Aged	M	FAD5X_A_tx	FAD5X_B_veh	Ighm	10	0.710329	0.502411	-0.0699409	0.388204	-0.528086	0.922417
Aged	M	FAD5X_B_veh	WT_C_veh	Ighm	10	0.710329	0.502411	-0.13083	0.327316	-0.588975	0.755937
Aged	M	FAD5X_A_tx	FAD5X_B_veh	B2m	1	5.3232	0.0204719	0.348238	1.09379	-0.397311	0.455494
Aged	M	FAD5X_B_veh	WT_C_veh	B2m	1	5.3232	0.0204719	0.994891	2.12206	-0.132273	0.0866861
Aged	M	FAD5X_A_tx	FAD5X_B_veh	H2	1	0.173031	0.686218	0.0586731	0.372955	-0.255609	0.686218
Aged	M	FAD5X_A_tx	FAD5X_B_veh	H2.1	1	15.3464	0.00037842	0.490263	0.842482	0.138043	0.00734078
Aged	M	FAD5X_B_veh	WT_C_veh	H2.1	1	15.3464	0.00037842	0.842031	1.56957	0.11449	0.0233197
Aged	M	FAD5X_A_tx	FAD5X_B_veh	Hba	1	2.29806	0.124065	-0.0745021	0.231835	-0.380839	0.815697
Aged	M	FAD5X_B_veh	WT_C_veh	Hba	1	2.29806	0.124065	-0.165284	0.141053	-0.471621	0.380844
Aged	M	FAD5X_A_tx	FAD5X_B_veh	H3	1	2.1126	0.144791	0.115517	0.378084	-0.147049	0.521024
Aged	M	FAD5X_B_veh	WT_C_veh	H3	1	2.1126	0.144791	-0.214754	0.0478129	-0.47732	0.12288
Aged	M	FAD5X_A_tx	FAD5X_B_veh	Col4a1	2	6.26361	0.00702864	0.233792	0.676424	-0.20884	0.395776
Aged	M	FAD5X_B_veh	WT_C_veh	Col4a1	2	6.26361	0.00702864	0.346519	0.789151	-0.0961126	0.144247
Aged	M	FAD5X_A_tx	FAD5X_B_veh	Mt2	1	0.0589722	0.943094	-0.169527	1.21685	-1.55591	0.938203
Aged	M	FAD5X_B_veh	WT_C_veh	Mt2	1	0.0589722	0.943094	0.112551	1.69102	-1.46591	0.97844
Aged	M	FAD5X_A_tx	FAD5X_B_veh	Mtnd1	2	2.73268	0.0870987	-0.149192	0.157213	-0.455596	0.452501
Aged	M	FAD5X_B_veh	WT_C_veh	Mtnd1	2	2.73268	0.0870987	0.284838	0.591243	-0.0215664	0.0716407
Aged	M	FAD5X_A_tx	FAD5X_B_veh	mt.1	1	0.101716	0.904436	0.0484684	0.917741	-0.820804	0.986128
Aged	M	FAD5X_B_veh	WT_C_veh	mt.1	1	0.101716	0.904436	-0.126115	0.678675	-0.930905	0.89674
Aged	M	FAD5X_A_tx	FAD5X_B_veh	mt.2	1	0.00628195	0.99374	-0.00681284	0.192843	-0.206469	0.995958
Aged	M	FAD5X_B_veh	WT_C_veh	mt.2	1	0.00628195	0.99374	-0.000913771	0.198742	-0.20057	0.999927
Aged	M	FAD5X_A_tx	FAD5X_B_veh	Mtnd4	2	0.614831	0.549766	0.00542462	0.208592	-0.197742	0.997523
Aged	M	FAD5X_B_veh	WT_C_veh	Mtnd4	2	0.614831	0.549766	0.0709634	0.27413	-0.132203	0.659823
Aged	M	FAD5X_A_tx	FAD5X_B_veh	Mtnd5	6	0.435375	0.652477	-0.0253429	0.103807	-0.154493	0.875392
Aged	M	FAD5X_B_veh	WT_C_veh	Mtnd5	6	0.435375	0.652477	-0.0194238	0.109726	-0.148574	0.924604
Aged	M	FAD5X_A_tx	FAD5X_B_veh	Mtatp8	1	1.55565	0.233394	0.58195	1.49969	-0.335786	0.269641
Aged	M	FAD5X_B_veh	WT_C_veh	Mtatp8	1	1.55565	0.233394	-0.556162	0.361574	-1.4739	0.300144
Aged	M	FAD5X_A_tx	FAD5X_B_veh	Gfap	49	181.71	2.09591e-14	0.103765	0.420901	-0.21337	0.693668
Aged	M	FAD5X_B_veh	WT_C_veh	Gfap	49	181.71	2.09591e-14	1.92962	2.24675	1.61248	3.24095e-06
Aged	M	FAD5X_A_tx	FAD5X_B_veh	Mbp	23	2.71031	0.088675	0.109551	0.30243	-0.0833293	0.344904
Aged	M	FAD5X_B_veh	WT_C_veh	Mbp	23	2.71031	0.088675	-0.178418	0.0144616	-0.371298	0.0733051
Aged	M	FAD5X_A_tx	FAD5X_B_veh	Slc4a1	4	2.95997	0.0727093	0.458772	0.932548	-0.0150035	0.0588832
Aged	M	FAD5X_B_veh	WT_C_veh	Slc4a1	4	2.95997	0.0727093	-0.266353	0.207422	-0.740129	0.352045
Aged	M	FAD5X_A_tx	FAD5X_B_veh	Prnp	6	1.79587	0.189475	-0.0444564	0.0829584	-0.171871	0.660401
Aged	M	FAD5X_B_veh	WT_C_veh	Prnp	6	1.79587	0.189475	-0.0454599	0.081955	-0.172875	0.648269
Aged	M	FAD5X_A_tx	FAD5X_B_veh	Aldoc	36	17.6924	2.62955e-05	-0.00426188	0.0706234	-0.0791472	0.988801
Aged	M	FAD5X_B_veh	WT_C_veh	Aldoc	36	17.6924	2.62955e-05	0.148968	0.223854	0.074083	0.000151432
Aged	M	FAD5X_A_tx	FAD5X_B_veh	Aldoa	32	9.93181	0.000844197	-0.056769	-0.0147458	-0.0987922	0.00707419
Aged	M	FAD5X_B_veh	WT_C_veh	Aldoa	32	9.93181	0.000844197	-0.00802841	0.0339948	-0.0500516	0.881445
Aged	M	FAD5X_A_tx	FAD5X_B_veh	Prkaca	5	2.41231	0.112923	-0.00365343	0.12894	-0.136246	0.997362
Aged	M	FAD5X_B_veh	WT_C_veh	Prkaca	5	2.41231	0.112923	-0.0937536	0.0388394	-0.226347	0.200727
Aged	M	FAD5X_A_tx	FAD5X_B_veh	Got1	30	2.90135	0.0761542	-0.00564741	0.0437284	-0.0550232	0.955605
Aged	M	FAD5X_B_veh	WT_C_veh	Got1	30	2.90135	0.0761542	-0.0356908	0.013685	-0.0850666	0.187757
Aged	M	FAD5X_A_tx	FAD5X_B_veh	Got2	34	0.288826	0.75194	-0.0132256	0.0305707	-0.0570219	0.7317
Aged	M	FAD5X_B_veh	WT_C_veh	Got2	34	0.288826	0.75194	0.00811379	0.0519101	-0.0356825	0.888066
Aged	M	FAD5X_A_tx	FAD5X_B_veh	Src	15	0.021367	0.97888	-0.00605451	0.126247	-0.138356	0.992743
Aged	M	FAD5X_B_veh	WT_C_veh	Src	15	0.021367	0.97888	-0.00407564	0.128226	-0.136377	0.996704
Aged	M	FAD5X_A_tx	FAD5X_B_veh	Kit	1	0.193725	0.825275	-0.0276139	0.24015	-0.295378	0.96374
Aged	M	FAD5X_B_veh	WT_C_veh	Kit	1	0.193725	0.825275	-0.0343468	0.233417	-0.302111	0.944515
Aged	M	FAD5X_A_tx	FAD5X_B_veh	Itgam	5	0.0321115	0.864818	0.0540111	0.828802	-0.72078	0.864818
Aged	M	FAD5X_A_tx	FAD5X_B_veh	Myl1;Myl3	1	1.28284	0.29719	-0.515905	0.480732	-1.51254	0.409902
Aged	M	FAD5X_B_veh	WT_C_veh	Myl1;Myl3	1	1.28284	0.29719	-0.0165954	0.980041	-1.01323	0.999036
Aged	M	FAD5X_A_tx	FAD5X_B_veh	Ldha	27	6.11257	0.00774199	-0.00331699	0.0551425	-0.0617764	0.988868
Aged	M	FAD5X_B_veh	WT_C_veh	Ldha	27	6.11257	0.00774199	-0.0653527	-0.00689325	-0.123812	0.0266056
Aged	M	FAD5X_A_tx	FAD5X_B_veh	Gpi	39	1.63849	0.217107	-0.0294185	0.0222844	-0.0811215	0.343656
Aged	M	FAD5X_B_veh	WT_C_veh	Gpi	39	1.63849	0.217107	-0.00235518	0.0493478	-0.0540581	0.992809
Aged	M	FAD5X_A_tx	FAD5X_B_veh	Ctsl	2	18.3373	2.05917e-05	0.0593776	0.215247	-0.096492	0.610986
Aged	M	FAD5X_B_veh	WT_C_veh	Ctsl	2	18.3373	2.05917e-05	0.273377	0.429246	0.117507	0.000630971
Aged	M	FAD5X_A_tx	FAD5X_B_veh	Me1	26	9.3925	0.00112498	-0.0132172	0.0925432	-0.118978	0.94725
Aged	M	FAD5X_B_veh	WT_C_veh	Me1	26	9.3925	0.00112498	0.157906	0.263667	0.0521459	0.00304861
Aged	M	FAD5X_A_tx	FAD5X_B_veh	Enpp1	1	1.21415	0.360772	0.51641	3.34393	-2.31111	0.845198
Aged	M	FAD5X_B_veh	WT_C_veh	Enpp1	1	1.21415	0.360772	0.902235	3.72975	-1.92528	0.615236
Aged	M	FAD5X_A_tx	FAD5X_B_veh	Gap43	20	0.887708	0.425834	-0.0673096	0.120521	-0.25514	0.645853
Aged	M	FAD5X_B_veh	WT_C_veh	Gap43	20	0.887708	0.425834	-0.0228691	0.164961	-0.2107	0.949857
Aged	M	FAD5X_A_tx	FAD5X_B_veh	Cfh	1	5.13621	0.019991	0.455562	0.982036	-0.070912	0.0952185
Aged	M	FAD5X_B_veh	WT_C_veh	Cfh	1	5.13621	0.019991	0.192745	0.76576	-0.380269	0.664445
Aged	M	FAD5X_A_tx	FAD5X_B_veh	Sparc	1	9.66302	0.00230893	0.150835	0.51356	-0.211889	0.536415
Aged	M	FAD5X_B_veh	WT_C_veh	Sparc	1	9.66302	0.00230893	0.4688	0.849228	0.0883711	0.0157752
Aged	M	FAD5X_A_tx	FAD5X_B_veh	Ttr	5	0.84024	0.448764	-0.374166	1.51778	-2.26612	0.868788
Aged	M	FAD5X_B_veh	WT_C_veh	Ttr	5	0.84024	0.448764	-0.311974	1.55109	-2.17504	0.90385
Aged	M	FAD5X_A_tx	FAD5X_B_veh	Anxa2	14	1.57122	0.230232	0.0204578	0.264364	-0.223448	0.97585
Aged	M	FAD5X_B_veh	WT_C_veh	Anxa2	14	1.57122	0.230232	0.12979	0.373696	-0.114116	0.390556
Aged	M	FAD5X_A_tx	FAD5X_B_veh	Alb	61	0.616245	0.54903	0.0840983	0.295449	-0.127252	0.584865
Aged	M	FAD5X_B_veh	WT_C_veh	Alb	61	0.616245	0.54903	-0.0809077	0.130443	-0.292258	0.608104
Aged	M	FAD5X_A_tx	FAD5X_B_veh	Serpina1a	3	6.2647	0.00702377	-0.299678	0.0994913	-0.698847	0.166389
Aged	M	FAD5X_B_veh	WT_C_veh	Serpina1a	3	6.2647	0.00702377	-0.224968	0.174201	-0.624137	0.35031
Aged	M	FAD5X_A_tx	FAD5X_B_veh	Hsp90aa1	53	5.44633	0.0119828	0.0512539	0.12751	-0.0250021	0.231892
Aged	M	FAD5X_B_veh	WT_C_veh	Hsp90aa1	53	5.44633	0.0119828	0.0423436	0.1186	-0.0339124	0.360695
Aged	M	FAD5X_A_tx	FAD5X_B_veh	Pdia4	16	19.1105	1.54673e-05	0.0744081	0.207877	-0.0590608	0.357914
Aged	M	FAD5X_B_veh	WT_C_veh	Pdia4	16	19.1105	1.54673e-05	0.222667	0.356136	0.0891982	0.00106038
Aged	M	FAD5X_A_tx	FAD5X_B_veh	Aprt	4	1.57815	0.228842	0.070553	0.281364	-0.140258	0.682251
Aged	M	FAD5X_B_veh	WT_C_veh	Aprt	4	1.57815	0.228842	0.0689062	0.279717	-0.141905	0.694176
Aged	M	FAD5X_A_tx	FAD5X_B_veh	Spta1	1	0.0225319	0.977758	0.0224531	0.308887	-0.263981	0.976702
Aged	M	FAD5X_B_veh	WT_C_veh	Spta1	1	0.0225319	0.977758	-0.0101464	0.320599	-0.340892	0.99639
Aged	M	FAD5X_A_tx	FAD5X_B_veh	Fcgr2	1	11.1891	0.00281019	0.43567	1.28329	-0.411949	0.372999
Aged	M	FAD5X_B_veh	WT_C_veh	Fcgr2	1	11.1891	0.00281019	2.29941	3.88516	0.713664	0.00672668
Aged	M	FAD5X_A_tx	FAD5X_B_veh	Hsp90b1	39	23.6596	3.29053e-06	0.0907825	0.176064	0.00550118	0.035549
Aged	M	FAD5X_B_veh	WT_C_veh	Hsp90b1	39	23.6596	3.29053e-06	0.12683	0.212111	0.0415486	0.00315734
Aged	M	FAD5X_A_tx	FAD5X_B_veh	Col4a2	3	2.52785	0.102755	0.0340548	0.43158	-0.36347	0.974822
Aged	M	FAD5X_B_veh	WT_C_veh	Col4a2	3	2.52785	0.102755	0.273681	0.671205	-0.123844	0.21691
Aged	M	FAD5X_A_tx	FAD5X_B_veh	S100a10	1	0.569799	0.573767	-0.28355	0.50488	-1.07198	0.64387
Aged	M	FAD5X_B_veh	WT_C_veh	S100a10	1	0.569799	0.573767	0.0119249	0.800355	-0.776505	0.999204
Aged	M	FAD5X_A_tx	FAD5X_B_veh	Apoe	20	192.926	1.12492e-14	0.0891654	0.443627	-0.265297	0.804298
Aged	M	FAD5X_B_veh	WT_C_veh	Apoe	20	192.926	1.12492e-14	2.24031	2.59477	1.88585	9.88026e-06
Aged	M	FAD5X_A_tx	FAD5X_B_veh	Sod1	11	0.870643	0.432616	0.0938307	0.277064	-0.0894024	0.41746
Aged	M	FAD5X_B_veh	WT_C_veh	Sod1	11	0.870643	0.432616	-0.0705164	0.112717	-0.253749	0.60497
Aged	M	FAD5X_A_tx	FAD5X_B_veh	Mdh2	31	3.78763	0.0385866	-0.0382572	-0.000535837	-0.0759787	0.0464233
Aged	M	FAD5X_B_veh	WT_C_veh	Mdh2	31	3.78763	0.0385866	0.00859209	0.0463135	-0.0291293	0.836181
Aged	M	FAD5X_A_tx	FAD5X_B_veh	Camk4	10	1.47155	0.251301	-0.0659344	0.120923	-0.252792	0.654321
Aged	M	FAD5X_B_veh	WT_C_veh	Camk4	10	1.47155	0.251301	-0.0532442	0.133613	-0.240101	0.756839
Aged	M	FAD5X_A_tx	FAD5X_B_veh	Nefl	39	2.04709	0.152993	0.100647	0.281032	-0.0797384	0.357335
Aged	M	FAD5X_B_veh	WT_C_veh	Nefl	39	2.04709	0.152993	-0.143255	0.0371306	-0.32364	0.137048
Aged	M	FAD5X_A_tx	FAD5X_B_veh	Nefm	61	2.39488	0.114549	0.0932393	0.278608	-0.0921299	0.42996
Aged	M	FAD5X_B_veh	WT_C_veh	Nefm	61	2.39488	0.114549	-0.16147	0.0238988	-0.34684	0.0955393
Aged	M	FAD5X_A_tx	FAD5X_B_veh	Nras	2	3.43507	0.0503166	-0.00385373	0.133082	-0.14079	0.997249
Aged	M	FAD5X_B_veh	WT_C_veh	Nras	2	3.43507	0.0503166	-0.115922	0.0210143	-0.252858	0.107434
Aged	M	FAD5X_A_tx	FAD5X_B_veh	Gnai2	24	0.3762	0.690797	0.00526562	0.0804829	-0.0699517	0.983108
Aged	M	FAD5X_B_veh	WT_C_veh	Gnai2	24	0.3762	0.690797	0.018066	0.0932833	-0.0571513	0.819767
Aged	M	FAD5X_A_tx	FAD5X_B_veh	Itgb1	11	5.29328	0.0132808	-0.0325303	0.186175	-0.251235	0.926187
Aged	M	FAD5X_B_veh	WT_C_veh	Itgb1	11	5.29328	0.0132808	0.250958	0.469664	0.0322534	0.0226046
Aged	M	FAD5X_A_tx	FAD5X_B_veh	P4hb	23	27.4807	1.04147e-06	0.0324959	0.0967087	-0.0317169	0.425714
Aged	M	FAD5X_B_veh	WT_C_veh	P4hb	23	27.4807	1.04147e-06	0.136082	0.200295	0.0718695	6.93056e-05
Aged	M	FAD5X_A_tx	FAD5X_B_veh	Cck	1	3.08376	0.0659803	-0.176841	0.37163	-0.725313	0.700922
Aged	M	FAD5X_B_veh	WT_C_veh	Cck	1	3.08376	0.0659803	0.52327	1.07174	-0.0252018	0.0633323
Aged	M	FAD5X_A_tx	FAD5X_B_veh	Alpl	3	0.474635	0.638571	-0.0101257	0.669108	-0.689359	0.999
Aged	M	FAD5X_B_veh	WT_C_veh	Alpl	3	0.474635	0.638571	-0.184094	0.495139	-0.863327	0.728128
Aged	M	FAD5X_A_tx	FAD5X_B_veh	Ncl	18	3.21355	0.0596474	0.0271837	0.0942938	-0.0399263	0.573895
Aged	M	FAD5X_B_veh	WT_C_veh	Ncl	18	3.21355	0.0596474	0.0359976	0.103108	-0.0311125	0.384956
Aged	M	FAD5X_A_tx	FAD5X_B_veh	Pgk1	43	3.58647	0.0448609	0.000369151	0.0627757	-0.0620374	0.999878
Aged	M	FAD5X_B_veh	WT_C_veh	Pgk1	43	3.58647	0.0448609	-0.0552175	0.00718904	-0.117624	0.0893899
Aged	M	FAD5X_A_tx	FAD5X_B_veh	Ace	3	1.42735	0.26131	0.252625	0.644883	-0.139633	0.259406
Aged	M	FAD5X_B_veh	WT_C_veh	Ace	3	1.42735	0.26131	-0.0792119	0.313046	-0.47147	0.868587
Aged	M	FAD5X_A_tx	FAD5X_B_veh	Fth1	3	1.67	0.211241	0.217969	0.635757	-0.199819	0.404411
Aged	M	FAD5X_B_veh	WT_C_veh	Fth1	3	1.67	0.211241	-0.297751	0.120037	-0.715539	0.196037
Aged	M	FAD5X_A_tx	FAD5X_B_veh	Sod2	16	0.694872	0.509764	0.0325672	0.102582	-0.0374476	0.483803
Aged	M	FAD5X_B_veh	WT_C_veh	Sod2	16	0.694872	0.509764	-0.0219186	0.0480962	-0.0919335	0.715095
Aged	M	FAD5X_A_tx	FAD5X_B_veh	Apoa2	2	0.828147	0.450024	0.300352	0.887677	-0.286974	0.418408
Aged	M	FAD5X_B_veh	WT_C_veh	Apoa2	2	0.828147	0.450024	-0.18391	0.403416	-0.771235	0.714983
Aged	M	FAD5X_A_tx	FAD5X_B_veh	Nudt10;Nudt11	2	2.40749	0.11337	-0.00805757	0.135411	-0.151526	0.989092
Aged	M	FAD5X_B_veh	WT_C_veh	Nudt10;Nudt11	2	2.40749	0.11337	0.107933	0.251402	-0.0355357	0.165257
Aged	M	FAD5X_A_tx	FAD5X_B_veh	Chmp6	5	3.17896	0.0612677	-0.0142182	0.117447	-0.145883	0.960319
Aged	M	FAD5X_B_veh	WT_C_veh	Chmp6	5	3.17896	0.0612677	-0.100637	0.0310281	-0.232302	0.156709
Aged	M	FAD5X_A_tx	FAD5X_B_veh	H2az1;H2az2	5	0.433157	0.65387	0.0477418	0.199845	-0.104361	0.713857
Aged	M	FAD5X_B_veh	WT_C_veh	H2az1;H2az2	5	0.433157	0.65387	-0.00209506	0.150008	-0.154198	0.99934
Aged	M	FAD5X_A_tx	FAD5X_B_veh	Lrrc4b	8	3.53962	0.0464766	-0.0834405	0.0848006	-0.251682	0.439754
Aged	M	FAD5X_B_veh	WT_C_veh	Lrrc4b	8	3.53962	0.0464766	0.177116	0.345357	0.00887495	0.0378575
Aged	M	FAD5X_A_tx	FAD5X_B_veh	Wipf3	8	0.238308	0.789968	0.0144379	0.238771	-0.209895	0.985703
Aged	M	FAD5X_B_veh	WT_C_veh	Wipf3	8	0.238308	0.789968	-0.0576776	0.166656	-0.282011	0.7966
Aged	M	FAD5X_A_tx	FAD5X_B_veh	Clec2l	2	8.30948	0.00236179	-0.128494	0.310381	-0.567369	0.742556
Aged	M	FAD5X_B_veh	WT_C_veh	Clec2l	2	8.30948	0.00236179	-0.450064	-0.0111889	-0.888939	0.0438248
Aged	M	FAD5X_A_tx	FAD5X_B_veh	Ly6c1	1	1.83739	0.182841	0.17926	0.511441	-0.15292	0.380716
Aged	M	FAD5X_B_veh	WT_C_veh	Ly6c1	1	1.83739	0.182841	0.0473512	0.379532	-0.28483	0.931977
Aged	M	FAD5X_A_tx	FAD5X_B_veh	Ndufb1	2	0.686645	0.513726	-0.0790724	0.121296	-0.279441	0.589896
Aged	M	FAD5X_B_veh	WT_C_veh	Ndufb1	2	0.686645	0.513726	0.0856897	0.286058	-0.114679	0.539507
Aged	M	FAD5X_A_tx	FAD5X_B_veh	Calm1;Calm2;Calm3	15	0.765921	0.476908	0.0112709	0.131696	-0.109154	0.970029
Aged	M	FAD5X_B_veh	WT_C_veh	Calm1;Calm2;Calm3	15	0.765921	0.476908	-0.0545028	0.0659225	-0.174928	0.502243
Aged	M	FAD5X_A_tx	FAD5X_B_veh	Lynx1	3	4.13516	0.0298856	-0.174972	0.109885	-0.459829	0.290981
Aged	M	FAD5X_B_veh	WT_C_veh	Lynx1	3	4.13516	0.0298856	-0.129104	0.155753	-0.413961	0.5013
Aged	M	FAD5X_A_tx	FAD5X_B_veh	Eef1a1	12	7.54148	0.00320428	-0.0587796	0.0838074	-0.201367	0.562928
Aged	M	FAD5X_B_veh	WT_C_veh	Eef1a1	12	7.54148	0.00320428	0.208725	0.351312	0.066138	0.00362946
Aged	M	FAD5X_A_tx	FAD5X_B_veh	Nid1	13	1.59537	0.225424	0.00553565	0.334737	-0.323666	0.999017
Aged	M	FAD5X_B_veh	WT_C_veh	Nid1	13	1.59537	0.225424	-0.196602	0.1326	-0.525804	0.310155
Aged	M	FAD5X_A_tx	FAD5X_B_veh	Alad	9	1.17375	0.327832	-0.0152102	0.0638699	-0.0942903	0.879947
Aged	M	FAD5X_B_veh	WT_C_veh	Alad	9	1.17375	0.327832	0.0463994	0.125479	-0.0326807	0.322334
Aged	M	FAD5X_A_tx	FAD5X_B_veh	Ctsb	13	28.7689	7.25009e-07	0.0836165	0.204184	-0.0369514	0.212418
Aged	M	FAD5X_B_veh	WT_C_veh	Ctsb	13	28.7689	7.25009e-07	0.245926	0.366494	0.125358	0.000111716
Aged	M	FAD5X_A_tx	FAD5X_B_veh	Eif4a2	14	0.0729193	0.9299	0.000612612	0.0641968	-0.0629716	0.999677
Aged	M	FAD5X_B_veh	WT_C_veh	Eif4a2	14	0.0729193	0.9299	0.00763131	0.0712155	-0.0559529	0.951238
Aged	M	FAD5X_A_tx	FAD5X_B_veh	Mapt.1	1	0.792072	0.465402	-0.0463263	0.0638734	-0.156526	0.550526
Aged	M	FAD5X_B_veh	WT_C_veh	Mapt.1	1	0.792072	0.465402	0.00122119	0.111421	-0.108979	0.999573
Aged	M	FAD5X_A_tx	FAD5X_B_veh	Txn	7	0.523128	0.599854	0.0618944	0.217774	-0.0939853	0.586162
Aged	M	FAD5X_B_veh	WT_C_veh	Txn	7	0.523128	0.599854	-0.046441	0.109439	-0.202321	0.737726
Aged	M	FAD5X_A_tx	FAD5X_B_veh	Gstm1.1	1	0.233722	0.793522	0.0371302	0.225309	-0.151048	0.874109
Aged	M	FAD5X_B_veh	WT_C_veh	Gstm1.1	1	0.233722	0.793522	0.00828062	0.196459	-0.179898	0.993288
Aged	M	FAD5X_A_tx	FAD5X_B_veh	Tcea1	6	4.34125	0.0257544	-0.0898717	0.0608424	-0.240586	0.311194
Aged	M	FAD5X_B_veh	WT_C_veh	Tcea1	6	4.34125	0.0257544	0.176422	0.327136	0.0257078	0.0198782
Aged	M	FAD5X_A_tx	FAD5X_B_veh	Rras	2	0.774896	0.472924	0.0595946	0.211765	-0.0925762	0.594519
Aged	M	FAD5X_B_veh	WT_C_veh	Rras	2	0.774896	0.472924	0.00468444	0.156855	-0.147486	0.996709
Aged	M	FAD5X_A_tx	FAD5X_B_veh	Slc3a2	25	5.02292	0.0159648	0.00504317	0.0836904	-0.0736041	0.985806
Aged	M	FAD5X_B_veh	WT_C_veh	Slc3a2	25	5.02292	0.0159648	0.0791008	0.157748	0.000453587	0.0485188
Aged	M	FAD5X_A_tx	FAD5X_B_veh	H2bc12;H2bc14;H2bc18;H2bc3;H2bc4;H2bc7;H2bc9;Hist1h2bp	13	1.90928	0.171949	0.0165099	0.172122	-0.139102	0.961667
Aged	M	FAD5X_B_veh	WT_C_veh	H2bc12;H2bc14;H2bc18;H2bc3;H2bc4;H2bc7;H2bc9;Hist1h2bp	13	1.90928	0.171949	0.089861	0.245473	-0.0657509	0.333366
Aged	M	FAD5X_A_tx	FAD5X_B_veh	H1	1	6.00284	0.00830964	0.198498	0.455414	-0.0584173	0.151034
Aged	M	FAD5X_B_veh	WT_C_veh	H1	1	6.00284	0.00830964	-0.354366	-0.0974502	-0.611282	0.00598798
Aged	M	FAD5X_A_tx	FAD5X_B_veh	Sub1	5	0.768547	0.475738	0.0144239	0.12513	-0.0962824	0.942813
Aged	M	FAD5X_B_veh	WT_C_veh	Sub1	5	0.768547	0.475738	0.0354583	0.146165	-0.075248	0.70416
Aged	M	FAD5X_A_tx	FAD5X_B_veh	Col1a1	3	1.22436	0.313206	-0.137559	0.269211	-0.544328	0.676893
Aged	M	FAD5X_B_veh	WT_C_veh	Col1a1	3	1.22436	0.313206	-0.0985653	0.308204	-0.505335	0.816901
Aged	M	FAD5X_A_tx	FAD5X_B_veh	Gpx1	8	0.419406	0.662584	0.00493916	0.0966443	-0.086766	0.989963
Aged	M	FAD5X_B_veh	WT_C_veh	Gpx1	8	0.419406	0.662584	0.024562	0.116267	-0.0671432	0.781496
Aged	M	FAD5X_A_tx	FAD5X_B_veh	Fabp3	11	2.45404	0.109129	0.00719562	0.13113	-0.116739	0.988347
Aged	M	FAD5X_B_veh	WT_C_veh	Fabp3	11	2.45404	0.109129	-0.0942197	0.0297145	-0.218154	0.159582
Aged	M	FAD5X_A_tx	FAD5X_B_veh	Lamp1	3	171.119	3.903e-14	0.110057	0.188098	0.0320162	0.00498912
Aged	M	FAD5X_B_veh	WT_C_veh	Lamp1	3	171.119	3.903e-14	0.404476	0.482517	0.326435	7.60544e-07
Aged	M	FAD5X_A_tx	FAD5X_B_veh	Hsp90ab1	35	9.95618	0.000833461	0.0322359	0.119113	-0.0546415	0.626256
Aged	M	FAD5X_B_veh	WT_C_veh	Hsp90ab1	35	9.95618	0.000833461	0.106649	0.193526	0.0197712	0.0144162
Aged	M	FAD5X_A_tx	FAD5X_B_veh	Dmd	5	3.60384	0.0442772	0.00452852	0.163637	-0.15458	0.997186
Aged	M	FAD5X_B_veh	WT_C_veh	Dmd	5	3.60384	0.0442772	0.137994	0.297102	-0.0211139	0.0972932
Aged	M	FAD5X_A_tx	FAD5X_B_veh	Camk2a.1	1	0.963751	0.396989	-0.124934	0.103002	-0.35287	0.369803
Aged	M	FAD5X_B_veh	WT_C_veh	Camk2a.1	1	0.963751	0.396989	0.0569219	0.284858	-0.171014	0.806805
Aged	M	FAD5X_A_tx	FAD5X_B_veh	Itgb2	6	1.26673	0.280732	0.25566	0.746396	-0.235077	0.280732
Aged	M	FAD5X_A_tx	FAD5X_B_veh	Itpr1	43	0.545361	0.587269	0.113968	0.400306	-0.172369	0.584693
Aged	M	FAD5X_B_veh	WT_C_veh	Itpr1	43	0.545361	0.587269	-0.0356757	0.250662	-0.322013	0.947561
Aged	M	FAD5X_A_tx	FAD5X_B_veh	Cd79a	1	5.12043	0.0201792	0.840641	1.83166	-0.150382	0.10302
Aged	M	FAD5X_B_veh	WT_C_veh	Cd79a	1	5.12043	0.0201792	-1.24649	-0.221636	-2.27135	0.0167934
Aged	M	FAD5X_A_tx	FAD5X_B_veh	Tcp1	35	5.31877	0.0130544	0.0136956	0.0537193	-0.0263282	0.670739
Aged	M	FAD5X_B_veh	WT_C_veh	Tcp1	35	5.31877	0.0130544	0.0337415	0.0737652	-0.00628231	0.109231
Aged	M	FAD5X_A_tx	FAD5X_B_veh	App	30	170.09	4.15415e-14	0.0326714	0.380001	-0.314658	0.96973
Aged	M	FAD5X_B_veh	WT_C_veh	App	30	170.09	4.15415e-14	2.0899	2.43723	1.74257	6.9425e-09
Aged	M	FAD5X_A_tx	FAD5X_B_veh	Mdk	3	1.70075	0.213225	0.316976	0.838279	-0.204327	0.213225
Aged	M	FAD5X_A_tx	FAD5X_B_veh	Pfkl	21	3.10071	0.0651131	-0.03085	0.0300712	-0.0917713	0.425264
Aged	M	FAD5X_B_veh	WT_C_veh	Pfkl	21	3.10071	0.0651131	-0.025573	0.0353482	-0.0864942	0.551457
Aged	M	FAD5X_A_tx	FAD5X_B_veh	Chrm1	2	0.959296	0.398619	-0.200526	0.228229	-0.629282	0.480096
Aged	M	FAD5X_B_veh	WT_C_veh	Chrm1	2	0.959296	0.398619	0.00926436	0.43802	-0.419491	0.998377
Aged	M	FAD5X_A_tx	FAD5X_B_veh	Calb1	20	3.43787	0.0502095	0.144462	0.283844	0.00507931	0.0412884
Aged	M	FAD5X_B_veh	WT_C_veh	Calb1	20	3.43787	0.0502095	-0.0669744	0.0724081	-0.206357	0.461618
Aged	M	FAD5X_A_tx	FAD5X_B_veh	Cox5a	8	0.934475	0.407834	-0.0386407	0.0540268	-0.131308	0.555697
Aged	M	FAD5X_B_veh	WT_C_veh	Cox5a	8	0.934475	0.407834	-0.00505789	0.0876096	-0.0977254	0.989694
Aged	M	FAD5X_A_tx	FAD5X_B_veh	Pdcd6	5	0.340432	0.715145	-0.0289203	0.0668298	-0.12467	0.731611
Aged	M	FAD5X_B_veh	WT_C_veh	Pdcd6	5	0.340432	0.715145	0.0264879	0.122238	-0.0692622	0.768897
Aged	M	FAD5X_A_tx	FAD5X_B_veh	Prkar1b	7	0.579891	0.568291	0.00886682	0.100815	-0.0830815	0.968215
Aged	M	FAD5X_B_veh	WT_C_veh	Prkar1b	7	0.579891	0.568291	0.0267684	0.118717	-0.0651799	0.747782
Aged	M	FAD5X_A_tx	FAD5X_B_veh	Cntn1	64	33.9333	1.89266e-07	-0.0305196	0.00356877	-0.064608	0.0849178
Aged	M	FAD5X_B_veh	WT_C_veh	Cntn1	64	33.9333	1.89266e-07	-0.0717493	-0.037661	-0.105838	7.55657e-05
Aged	M	FAD5X_A_tx	FAD5X_B_veh	Scg5	2	2.48535	0.106374	0.251862	0.553864	-0.0501392	0.113996
Aged	M	FAD5X_B_veh	WT_C_veh	Scg5	2	2.48535	0.106374	-0.0658646	0.236137	-0.367866	0.848622
Aged	M	FAD5X_A_tx	FAD5X_B_veh	Rpl7a	14	2.21804	0.132581	0.0535739	0.14481	-0.0376618	0.321787
Aged	M	FAD5X_B_veh	WT_C_veh	Rpl7a	14	2.21804	0.132581	0.0150091	0.106245	-0.0762265	0.910537
Aged	M	FAD5X_A_tx	FAD5X_B_veh	Gsn	20	19.0857	1.56081e-05	-0.0147745	0.0650004	-0.0945494	0.888133
Aged	M	FAD5X_B_veh	WT_C_veh	Gsn	20	19.0857	1.56081e-05	0.17007	0.249845	0.0902952	6.42582e-05
Aged	M	FAD5X_A_tx	FAD5X_B_veh	Ca1	6	0.520628	0.601287	0.0780885	0.414129	-0.257952	0.830154
Aged	M	FAD5X_B_veh	WT_C_veh	Ca1	6	0.520628	0.601287	-0.136493	0.199547	-0.472534	0.572183
Aged	M	FAD5X_A_tx	FAD5X_B_veh	Gpd1	19	3.57154	0.045369	0.0616673	0.149893	-0.026558	0.207655
Aged	M	FAD5X_B_veh	WT_C_veh	Gpd1	19	3.57154	0.045369	-0.0931971	-0.00497184	-0.181422	0.0371358
Aged	M	FAD5X_A_tx	FAD5X_B_veh	S100a6	3	3.12496	0.0670949	0.0215034	0.611819	-0.568812	0.995291
Aged	M	FAD5X_B_veh	WT_C_veh	S100a6	3	3.12496	0.0670949	0.539345	1.19104	-0.112345	0.11598
Aged	M	FAD5X_A_tx	FAD5X_B_veh	Atp1b1	24	5.15245	0.0146116	-0.029906	0.0506272	-0.110439	0.625793
Aged	M	FAD5X_B_veh	WT_C_veh	Atp1b1	24	5.15245	0.0146116	-0.0645933	0.0159399	-0.145127	0.132185
Aged	M	FAD5X_A_tx	FAD5X_B_veh	C1qb	6	243.7	9.74972e-16	0.0985955	0.333252	-0.136061	0.550853
Aged	M	FAD5X_B_veh	WT_C_veh	C1qb	6	243.7	9.74972e-16	1.64767	1.88232	1.41301	5.27168e-06
Aged	M	FAD5X_A_tx	FAD5X_B_veh	Rpl27a	6	6.68531	0.00538989	0.0438245	0.125956	-0.0383072	0.388639
Aged	M	FAD5X_B_veh	WT_C_veh	Rpl27a	6	6.68531	0.00538989	0.0673132	0.149445	-0.0148186	0.121929
Aged	M	FAD5X_A_tx	FAD5X_B_veh	Rps16	11	2.26359	0.127658	0.0492907	0.145347	-0.0467657	0.416014
Aged	M	FAD5X_B_veh	WT_C_veh	Rps16	11	2.26359	0.127658	0.0257916	0.121848	-0.0702648	0.780547
Aged	M	FAD5X_A_tx	FAD5X_B_veh	Rpl7	14	1.58081	0.22831	0.0103296	0.114217	-0.093558	0.966245
Aged	M	FAD5X_B_veh	WT_C_veh	Rpl7	14	1.58081	0.22831	0.0543844	0.158272	-0.0495032	0.402035
Aged	M	FAD5X_A_tx	FAD5X_B_veh	Mdh1	20	9.36103	0.00114425	-0.0145047	0.0377342	-0.0667437	0.767418
Aged	M	FAD5X_B_veh	WT_C_veh	Mdh1	20	9.36103	0.00114425	-0.0652625	-0.0130235	-0.117501	0.0127363
Aged	M	FAD5X_A_tx	FAD5X_B_veh	Rpsa	13	10.5371	0.000616966	0.0399938	0.0871518	-0.00716432	0.106653
Aged	M	FAD5X_B_veh	WT_C_veh	Rpsa	13	10.5371	0.000616966	0.0406185	0.0877766	-0.00653953	0.100123
Aged	M	FAD5X_A_tx	FAD5X_B_veh	Calr	27	14.7926	8.48928e-05	0.020826	0.0987882	-0.0571361	0.7825
Aged	M	FAD5X_B_veh	WT_C_veh	Calr	27	14.7926	8.48928e-05	0.126788	0.204751	0.0488262	0.00136756
Aged	M	FAD5X_A_tx	FAD5X_B_veh	Atp1b2	13	4.3988	0.0247151	0.0560904	0.19004	-0.0778594	0.553022
Aged	M	FAD5X_B_veh	WT_C_veh	Atp1b2	13	4.3988	0.0247151	0.0907149	0.224665	-0.0432349	0.227133
Aged	M	FAD5X_A_tx	FAD5X_B_veh	Srp54	3	5.71531	0.0100244	-0.0802987	0.0791595	-0.239757	0.429157
Aged	M	FAD5X_B_veh	WT_C_veh	Srp54	3	5.71531	0.0100244	0.209719	0.369177	0.0502609	0.00871121
Aged	M	FAD5X_A_tx	FAD5X_B_veh	Hspb1	4	7.93481	0.0025436	0.134669	0.374319	-0.104981	0.352359
Aged	M	FAD5X_B_veh	WT_C_veh	Hspb1	4	7.93481	0.0025436	0.218076	0.457726	-0.0215736	0.0789982
Aged	M	FAD5X_A_tx	FAD5X_B_veh	Psmd3	20	2.09728	0.146666	0.00770597	0.0685093	-0.0530973	0.945797
Aged	M	FAD5X_B_veh	WT_C_veh	Psmd3	20	2.09728	0.146666	0.0361534	0.0969567	-0.0246499	0.313166
Aged	M	FAD5X_A_tx	FAD5X_B_veh	Lmnb1	22	0.133565	0.875675	0.0142711	0.116751	-0.0882092	0.934967
Aged	M	FAD5X_B_veh	WT_C_veh	Lmnb1	22	0.133565	0.875675	0.00480542	0.107286	-0.0976748	0.992382
Aged	M	FAD5X_A_tx	FAD5X_B_veh	Anxa6.1	1	0.679626	0.517132	0.0540279	0.21505	-0.106994	0.680938
Aged	M	FAD5X_B_veh	WT_C_veh	Anxa6.1	1	0.679626	0.517132	0.0122978	0.173319	-0.148724	0.979931
Aged	M	FAD5X_A_tx	FAD5X_B_veh	Rplp0	13	7.94644	0.00252648	0.0372301	0.1029	-0.0284402	0.346193
Aged	M	FAD5X_B_veh	WT_C_veh	Rplp0	13	7.94644	0.00252648	0.0595389	0.125209	-0.00613146	0.0803156
Aged	M	FAD5X_A_tx	FAD5X_B_veh	Map1b	94	2.66629	0.0918678	-0.0432896	0.0333942	-0.119973	0.349159
Aged	M	FAD5X_B_veh	WT_C_veh	Map1b	94	2.66629	0.0918678	-0.0216479	0.055036	-0.0983318	0.760693
Aged	M	FAD5X_A_tx	FAD5X_B_veh	Glul	28	1.86007	0.179327	-0.0318229	0.0395403	-0.103186	0.512113
Aged	M	FAD5X_B_veh	WT_C_veh	Glul	28	1.86007	0.179327	0.0547791	0.126142	-0.0165841	0.154448
Aged	M	FAD5X_A_tx	FAD5X_B_veh	Cdh2	17	2.74642	0.0861456	-0.0494904	0.0420319	-0.141013	0.379288
Aged	M	FAD5X_B_veh	WT_C_veh	Cdh2	17	2.74642	0.0861456	0.0853691	0.176891	-0.00615317	0.0705169
Aged	M	FAD5X_A_tx	FAD5X_B_veh	Ntrk2	11	19.4281	1.37816e-05	0.00744652	0.0930102	-0.0781172	0.974027
Aged	M	FAD5X_B_veh	WT_C_veh	Ntrk2	11	19.4281	1.37816e-05	0.171248	0.256812	0.0856844	0.000140745
Aged	M	FAD5X_A_tx	FAD5X_B_veh	Bpgm	6	2.26338	0.12768	0.088764	0.268616	-0.0910875	0.443143
Aged	M	FAD5X_B_veh	WT_C_veh	Bpgm	6	2.26338	0.12768	0.0524212	0.232273	-0.12743	0.747274
Aged	M	FAD5X_A_tx	FAD5X_B_veh	Cd44	1	4.94993	0.112535	-0.650749	0.280091	-1.58159	0.112535
Aged	M	FAD5X_A_tx	FAD5X_B_veh	Kcnc1	3	0.0338401	0.966776	-0.0247995	0.324543	-0.374142	0.982635
Aged	M	FAD5X_B_veh	WT_C_veh	Kcnc1	3	0.0338401	0.966776	0.0357289	0.385072	-0.313614	0.964325
Aged	M	FAD5X_A_tx	FAD5X_B_veh	Nme1	18	1.76736	0.194181	-0.0937464	0.0572344	-0.244727	0.283694
Aged	M	FAD5X_B_veh	WT_C_veh	Nme1	18	1.76736	0.194181	0.104893	0.255874	-0.0460878	0.211343
Aged	M	FAD5X_A_tx	FAD5X_B_veh	Gstm2	1	7.80487e-05	0.999922	-0.00299578	0.6424	-0.648391	0.99992
Aged	M	FAD5X_B_veh	WT_C_veh	Gstm2	1	7.80487e-05	0.999922	0.00228391	0.626374	-0.621806	0.99995
Aged	M	FAD5X_A_tx	FAD5X_B_veh	H1.1	1	2.48696	0.106234	0.142983	0.42416	-0.138193	0.422341
Aged	M	FAD5X_B_veh	WT_C_veh	H1.1	1	2.48696	0.106234	-0.249611	0.0315654	-0.530787	0.0881204
Aged	M	FAD5X_A_tx	FAD5X_B_veh	Chgb	10	0.806278	0.459279	0.0495887	0.216631	-0.117453	0.739305
Aged	M	FAD5X_B_veh	WT_C_veh	Chgb	10	0.806278	0.459279	0.0286149	0.195657	-0.138427	0.903407
Aged	M	FAD5X_A_tx	FAD5X_B_veh	Lgals1	6	9.6034	0.0010046	0.0728768	0.270637	-0.124883	0.630176
Aged	M	FAD5X_B_veh	WT_C_veh	Lgals1	6	9.6034	0.0010046	0.237826	0.435586	0.0400663	0.0166065
Aged	M	FAD5X_A_tx	FAD5X_B_veh	Prkce	25	5.27684	0.0134292	0.00496255	0.0817871	-0.071862	0.985598
Aged	M	FAD5X_B_veh	WT_C_veh	Prkce	25	5.27684	0.0134292	-0.0848319	-0.0080073	-0.161656	0.0286736
Aged	M	FAD5X_A_tx	FAD5X_B_veh	Ldhb	29	3.55843	0.0458205	-0.00657024	0.0934585	-0.106599	0.985113
Aged	M	FAD5X_B_veh	WT_C_veh	Ldhb	29	3.55843	0.0458205	-0.083965	0.0160637	-0.183994	0.111118
Aged	M	FAD5X_A_tx	FAD5X_B_veh	Slc4a3	6	2.09408	0.14706	0.00214262	0.0865848	-0.0822995	0.997763
Aged	M	FAD5X_B_veh	WT_C_veh	Slc4a3	6	2.09408	0.14706	0.0556445	0.140087	-0.0287977	0.244506
Aged	M	FAD5X_A_tx	FAD5X_B_veh	Cnp	44	6.63339	0.00556707	0.0556456	0.216044	-0.104753	0.663463
Aged	M	FAD5X_B_veh	WT_C_veh	Cnp	44	6.63339	0.00556707	-0.218003	-0.0576047	-0.378402	0.00674101
Aged	M	FAD5X_A_tx	FAD5X_B_veh	Mmut	12	1.1295	0.341229	-0.0053733	0.0793013	-0.0900479	0.986097
Aged	M	FAD5X_B_veh	WT_C_veh	Mmut	12	1.1295	0.341229	0.0446733	0.129348	-0.0400012	0.396571
Aged	M	FAD5X_A_tx	FAD5X_B_veh	Kcna1	5	2.5756	0.0988488	0.107684	0.256949	-0.0415817	0.188894
Aged	M	FAD5X_B_veh	WT_C_veh	Kcna1	5	2.5756	0.0988488	-0.127698	0.0215678	-0.276963	0.102948
Aged	M	FAD5X_A_tx	FAD5X_B_veh	Kcna3	1	4.05444	0.0324365	0.0831775	0.22613	-0.0597748	0.326631
Aged	M	FAD5X_B_veh	WT_C_veh	Kcna3	1	4.05444	0.0324365	-0.165734	-0.0189247	-0.312543	0.0251726
Aged	M	FAD5X_A_tx	FAD5X_B_veh	Ass1	16	0.364885	0.6984	0.035405	0.204553	-0.133743	0.8596
Aged	M	FAD5X_B_veh	WT_C_veh	Ass1	16	0.364885	0.6984	0.017567	0.186715	-0.151581	0.963237
Aged	M	FAD5X_A_tx	FAD5X_B_veh	Ctsa	2	6.44534	0.00730052	0.339345	0.686931	-0.00824191	0.0563947
Aged	M	FAD5X_B_veh	WT_C_veh	Ctsa	2	6.44534	0.00730052	0.133156	0.492142	-0.22583	0.620986
Aged	M	FAD5X_A_tx	FAD5X_B_veh	Gapdh	35	5.77606	0.00963229	-0.0958694	-0.0243701	-0.167369	0.00750238
Aged	M	FAD5X_B_veh	WT_C_veh	Gapdh	35	5.77606	0.00963229	0.0432259	0.114725	-0.0282733	0.301778
Aged	M	FAD5X_A_tx	FAD5X_B_veh	Lamp2	3	60.6475	1.11715e-09	0.0877864	0.296277	-0.120704	0.549505
Aged	M	FAD5X_B_veh	WT_C_veh	Lamp2	3	60.6475	1.11715e-09	0.702872	0.911362	0.494382	6.64235e-08
Aged	M	FAD5X_A_tx	FAD5X_B_veh	Hmga1	4	1.90182	0.174137	-0.0884512	0.292374	-0.469276	0.829333
Aged	M	FAD5X_B_veh	WT_C_veh	Hmga1	4	1.90182	0.174137	0.291262	0.682362	-0.0998371	0.170051
Aged	M	FAD5X_A_tx	FAD5X_B_veh	Hspa2	20	7.67073	0.00296855	-0.0117157	0.0874185	-0.11085	0.952681
Aged	M	FAD5X_B_veh	WT_C_veh	Hspa2	20	7.67073	0.00296855	0.134021	0.233155	0.0348866	0.00703226
Aged	M	FAD5X_A_tx	FAD5X_B_veh	Eno1	34	2.53267	0.102353	0.0747431	0.24319	-0.0937043	0.515406
Aged	M	FAD5X_B_veh	WT_C_veh	Eno1	34	2.53267	0.102353	-0.150443	0.0180043	-0.318891	0.0858345
Aged	M	FAD5X_A_tx	FAD5X_B_veh	Eno2	36	3.31985	0.0549535	0.119008	0.345269	-0.107253	0.398716
Aged	M	FAD5X_B_veh	WT_C_veh	Eno2	36	3.31985	0.0549535	-0.231685	-0.0054237	-0.457946	0.0441006
Aged	M	FAD5X_A_tx	FAD5X_B_veh	Ptbp1	5	4.45374	0.0237656	-0.0718711	0.124433	-0.268175	0.633866
Aged	M	FAD5X_B_veh	WT_C_veh	Ptbp1	5	4.45374	0.0237656	0.223874	0.420178	0.0275695	0.0235018
Aged	M	FAD5X_A_tx	FAD5X_B_veh	Ap2a1	61	11.1539	0.000452239	-0.00662649	0.0500815	-0.0633345	0.953711
Aged	M	FAD5X_B_veh	WT_C_veh	Ap2a1	61	11.1539	0.000452239	-0.084256	-0.027548	-0.140964	0.00318402
Aged	M	FAD5X_A_tx	FAD5X_B_veh	Ap2a2	44	21.0054	7.90435e-06	0.0031901	0.0577666	-0.0513864	0.98819
Aged	M	FAD5X_B_veh	WT_C_veh	Ap2a2	44	21.0054	7.90435e-06	-0.118192	-0.0636153	-0.172768	5.25285e-05
Aged	M	FAD5X_A_tx	FAD5X_B_veh	Selenbp1	14	3.56223	0.0456891	0.120524	0.23776	0.00328844	0.0431621
Aged	M	FAD5X_B_veh	WT_C_veh	Selenbp1	14	3.56223	0.0456891	-0.0417666	0.0754691	-0.159002	0.649078
Aged	M	FAD5X_A_tx	FAD5X_B_veh	Cox7c	4	0.0537605	0.947783	0.0116409	0.187114	-0.163832	0.984816
Aged	M	FAD5X_B_veh	WT_C_veh	Cox7c	4	0.0537605	0.947783	0.0097615	0.185235	-0.165712	0.989297
Aged	M	FAD5X_A_tx	FAD5X_B_veh	Hk1	67	0.331548	0.721336	-0.00620282	0.0266902	-0.0390959	0.884292
Aged	M	FAD5X_B_veh	WT_C_veh	Hk1	67	0.331548	0.721336	-0.00368146	0.0292116	-0.0365745	0.957444
Aged	M	FAD5X_A_tx	FAD5X_B_veh	Ppia	14	4.57877	0.0217498	-0.0338587	0.0106746	-0.0783921	0.159539
Aged	M	FAD5X_B_veh	WT_C_veh	Ppia	14	4.57877	0.0217498	0.0534503	0.0979837	0.00891699	0.0168299
Aged	M	FAD5X_A_tx	FAD5X_B_veh	Tpi1	24	4.55119	0.0221778	-0.00351701	0.052745	-0.0597791	0.986506
Aged	M	FAD5X_B_veh	WT_C_veh	Tpi1	24	4.55119	0.0221778	-0.0538138	0.0024483	-0.110076	0.0625537
Aged	M	FAD5X_A_tx	FAD5X_B_veh	Slc2a1	5	0.974724	0.393006	0.101419	0.333741	-0.130902	0.526129
Aged	M	FAD5X_B_veh	WT_C_veh	Slc2a1	5	0.974724	0.393006	-0.123129	0.109193	-0.35545	0.393382
Aged	M	FAD5X_A_tx	FAD5X_B_veh	Hspa1b	16	0.335584	0.718517	0.0387157	0.189767	-0.112336	0.797713
Aged	M	FAD5X_B_veh	WT_C_veh	Hspa1b	16	0.335584	0.718517	-0.046962	0.10409	-0.198014	0.718341
Aged	M	FAD5X_A_tx	FAD5X_B_veh	Cd48	1	0.606998	0.517471	1.11319	7.25562	-5.02923	0.517457
Aged	M	FAD5X_A_tx	FAD5X_B_veh	Ctsd	14	115.121	2.22154e-12	0.0895607	0.231035	-0.0519139	0.270755
Aged	M	FAD5X_B_veh	WT_C_veh	Ctsd	14	115.121	2.22154e-12	0.652275	0.79375	0.510801	1.48844e-05
Aged	M	FAD5X_A_tx	FAD5X_B_veh	Bsg	9	0.341951	0.714092	-0.000903609	0.0673093	-0.0691165	0.99939
Aged	M	FAD5X_B_veh	WT_C_veh	Bsg	9	0.341951	0.714092	0.0190598	0.0872727	-0.0491531	0.764879
Aged	M	FAD5X_A_tx	FAD5X_B_veh	Rps6ka1	1	1.33628	0.290621	1.03894	2.83578	-0.757901	0.320782
Aged	M	FAD5X_B_veh	WT_C_veh	Rps6ka1	1	1.33628	0.290621	-0.97307	0.995273	-2.94141	0.428468
Aged	M	FAD5X_A_tx	FAD5X_B_veh	Cfl1	18	1.4019	0.267269	-0.0778085	0.0395494	-0.195166	0.240587
Aged	M	FAD5X_B_veh	WT_C_veh	Cfl1	18	1.4019	0.267269	0.0504466	0.167805	-0.0669112	0.536198
Aged	M	FAD5X_A_tx	FAD5X_B_veh	Gnao1	31	21.2532	7.26126e-06	-0.0522991	0.00645559	-0.111054	0.0870989
Aged	M	FAD5X_B_veh	WT_C_veh	Gnao1	31	21.2532	7.26126e-06	-0.0890125	-0.0302578	-0.147767	0.00267351
Aged	M	FAD5X_A_tx	FAD5X_B_veh	Fasn	92	31.5599	3.43802e-07	-0.0232187	0.0536759	-0.100113	0.731736
Aged	M	FAD5X_B_veh	WT_C_veh	Fasn	92	31.5599	3.43802e-07	0.213212	0.290107	0.136318	1.58165e-06
Aged	M	FAD5X_A_tx	FAD5X_B_veh	Lama1	1	0.396103	0.680789	-0.319846	1.1835	-1.82319	0.842336
Aged	M	FAD5X_B_veh	WT_C_veh	Lama1	1	0.396103	0.680789	-0.149175	1.02437	-1.32272	0.940074
Aged	M	FAD5X_A_tx	FAD5X_B_veh	Gstp1	20	0.918407	0.413923	0.0503421	0.174891	-0.0742072	0.575224
Aged	M	FAD5X_B_veh	WT_C_veh	Gstp1	20	0.918407	0.413923	0.00848174	0.133031	-0.116068	0.984008
Aged	M	FAD5X_A_tx	FAD5X_B_veh	Nefh	35	0.844286	0.443324	0.11298	0.355007	-0.129047	0.481383
Aged	M	FAD5X_B_veh	WT_C_veh	Nefh	35	0.844286	0.443324	-0.10815	0.133877	-0.350177	0.510741
Aged	M	FAD5X_A_tx	FAD5X_B_veh	Rpl13a	5	1.81856	0.185817	-0.0527351	0.0281557	-0.133626	0.251447
Aged	M	FAD5X_B_veh	WT_C_veh	Rpl13a	5	1.81856	0.185817	0.0556826	0.136573	-0.0252081	0.216994
Aged	M	FAD5X_A_tx	FAD5X_B_veh	Cox5b	8	0.751958	0.483178	-0.0329339	0.0480505	-0.113918	0.571434
Aged	M	FAD5X_B_veh	WT_C_veh	Cox5b	8	0.751958	0.483178	0.000441755	0.0814262	-0.0805427	0.999896
Aged	M	FAD5X_A_tx	FAD5X_B_veh	Cox4i1	15	0.186086	0.831496	0.0132741	0.0804149	-0.0538667	0.873645
Aged	M	FAD5X_B_veh	WT_C_veh	Cox4i1	15	0.186086	0.831496	-0.0152955	0.0518453	-0.0824363	0.836135
Aged	M	FAD5X_A_tx	FAD5X_B_veh	Lsp1	3	28.8344	3.44457e-06	-0.0710427	0.248414	-0.3905	0.83741
Aged	M	FAD5X_B_veh	WT_C_veh	Lsp1	3	28.8344	3.44457e-06	1.08598	1.4833	0.688664	5.991e-06
Aged	M	FAD5X_A_tx	FAD5X_B_veh	Hspa5	38	20.731	8.68948e-06	0.0258067	0.0897596	-0.0381463	0.576248
Aged	M	FAD5X_B_veh	WT_C_veh	Hspa5	38	20.731	8.68948e-06	0.11933	0.183283	0.0553767	0.00031964
Aged	M	FAD5X_A_tx	FAD5X_B_veh	Hexb	18	210.723	4.48131e-15	0.0542117	0.230012	-0.121588	0.722139
Aged	M	FAD5X_B_veh	WT_C_veh	Hexb	18	210.723	4.48131e-15	1.1565	1.3323	0.9807	1.8708e-06
Aged	M	FAD5X_A_tx	FAD5X_B_veh	Tmsb10;Tmsb4x	2	0.72958	0.493415	0.12795	0.426209	-0.17031	0.537504
Aged	M	FAD5X_B_veh	WT_C_veh	Tmsb10;Tmsb4x	2	0.72958	0.493415	-0.0183972	0.279863	-0.316657	0.986859
Aged	M	FAD5X_A_tx	FAD5X_B_veh	Prdx3	12	3.05078	0.0677039	-0.0518555	0.0481282	-0.151839	0.40856
Aged	M	FAD5X_B_veh	WT_C_veh	Prdx3	12	3.05078	0.0677039	0.0982289	0.198213	-0.00175475	0.0547616
Aged	M	FAD5X_A_tx	FAD5X_B_veh	Vim	32	24.7388	2.34841e-06	0.13216	0.414606	-0.150285	0.479776
Aged	M	FAD5X_B_veh	WT_C_veh	Vim	32	24.7388	2.34841e-06	0.570361	0.852807	0.287915	0.000126301
Aged	M	FAD5X_A_tx	FAD5X_B_veh	F3	4	21.8017	6.03189e-06	0.0433243	0.167013	-0.0803646	0.658312
Aged	M	FAD5X_B_veh	WT_C_veh	F3	4	21.8017	6.03189e-06	0.242052	0.365741	0.118363	0.000184126
Aged	M	FAD5X_A_tx	FAD5X_B_veh	Map2.1	1	0.820668	0.453166	-0.0306626	0.0406944	-0.102019	0.536419
Aged	M	FAD5X_B_veh	WT_C_veh	Map2.1	1	0.820668	0.453166	0.0334533	0.10481	-0.0379037	0.478466
Aged	M	FAD5X_A_tx	FAD5X_B_veh	Mag	21	8.89721	0.00147437	0.106178	0.268099	-0.0557434	0.247673
Aged	M	FAD5X_B_veh	WT_C_veh	Mag	21	8.89721	0.00147437	-0.266685	-0.104764	-0.428607	0.00120639
Aged	M	FAD5X_A_tx	FAD5X_B_veh	Tpm3.1	1	0.790013	0.466297	0.0277617	0.338593	-0.28307	0.972665
Aged	M	FAD5X_B_veh	WT_C_veh	Tpm3.1	1	0.790013	0.466297	0.110914	0.421746	-0.199917	0.648199
Aged	M	FAD5X_A_tx	FAD5X_B_veh	Ubl4a	5	0.708211	0.503412	0.0451238	0.198248	-0.108001	0.742527
Aged	M	FAD5X_B_veh	WT_C_veh	Ubl4a	5	0.708211	0.503412	-0.0723476	0.0807771	-0.225472	0.473167
Aged	M	FAD5X_A_tx	FAD5X_B_veh	Gna11	9	0.0121522	0.987928	0.00474067	0.0963115	-0.0868301	0.990723
Aged	M	FAD5X_B_veh	WT_C_veh	Gna11	9	0.0121522	0.987928	-0.0052577	0.0863131	-0.0968285	0.988602
Aged	M	FAD5X_A_tx	FAD5X_B_veh	Gnaq	17	12.1069	0.000284556	0.0462758	0.0929545	-0.000402948	0.0522933
Aged	M	FAD5X_B_veh	WT_C_veh	Gnaq	17	12.1069	0.000284556	-0.0912328	-0.0445541	-0.137912	0.000186882
Aged	M	FAD5X_A_tx	FAD5X_B_veh	Abcb1a	5	1.10652	0.348423	0.0307195	0.252433	-0.190994	0.935597
Aged	M	FAD5X_B_veh	WT_C_veh	Abcb1a	5	1.10652	0.348423	0.0882635	0.309977	-0.13345	0.584576
Aged	M	FAD5X_A_tx	FAD5X_B_veh	Cst3	10	40.0811	4.61799e-08	-0.0122882	0.161035	-0.185611	0.982679
Aged	M	FAD5X_B_veh	WT_C_veh	Cst3	10	40.0811	4.61799e-08	0.517563	0.690886	0.34424	4.93771e-07
Aged	M	FAD5X_A_tx	FAD5X_B_veh	Gc	2	1.91817	0.216647	0.232343	1.03752	-0.572837	0.686269
Aged	M	FAD5X_B_veh	WT_C_veh	Gc	2	1.91817	0.216647	0.29289	1.27903	-0.693251	0.671939
Aged	M	FAD5X_A_tx	FAD5X_B_veh	Pcsk2	3	0.661899	0.549851	-0.244605	0.72789	-1.2171	0.732594
Aged	M	FAD5X_B_veh	WT_C_veh	Pcsk2	3	0.661899	0.549851	0.00888861	1.11159	-1.09382	0.999663
Aged	M	FAD5X_A_tx	FAD5X_B_veh	Ache	2	0.230033	0.796688	0.0472385	0.537276	-0.442799	0.967536
Aged	M	FAD5X_B_veh	WT_C_veh	Ache	2	0.230033	0.796688	-0.1169	0.326986	-0.560787	0.783965
Aged	M	FAD5X_A_tx	FAD5X_B_veh	Tgm2	6	2.277	0.126247	0.13288	0.354101	-0.0883419	0.306202
Aged	M	FAD5X_B_veh	WT_C_veh	Tgm2	6	2.277	0.126247	0.0351299	0.256351	-0.186092	0.916352
Aged	M	FAD5X_A_tx	FAD5X_B_veh	Emb	3	1.68204	0.209045	-0.0654445	0.0638989	-0.194788	0.42584
Aged	M	FAD5X_B_veh	WT_C_veh	Emb	3	1.68204	0.209045	-0.0194798	0.109864	-0.148823	0.924404
Aged	M	FAD5X_A_tx	FAD5X_B_veh	Penk	6	1.08967	0.353801	-0.267799	0.19749	-0.733089	0.335672
Aged	M	FAD5X_B_veh	WT_C_veh	Penk	6	1.08967	0.353801	0.104971	0.57026	-0.360318	0.839003
Aged	M	FAD5X_A_tx	FAD5X_B_veh	Fech	13	0.0189525	0.981242	0.00457069	0.0959555	-0.0868141	0.991338
Aged	M	FAD5X_B_veh	WT_C_veh	Fech	13	0.0189525	0.981242	0.00190225	0.0932871	-0.0894826	0.998494
Aged	M	FAD5X_A_tx	FAD5X_B_veh	Serpina1b	4	9.27102	0.0012014	-0.342718	0.00759129	-0.693027	0.0559368
Aged	M	FAD5X_B_veh	WT_C_veh	Serpina1b	4	9.27102	0.0012014	-0.214894	0.135415	-0.565203	0.291869
Aged	M	FAD5X_A_tx	FAD5X_B_veh	Gabrg2	6	0.639233	0.537219	-0.040988	0.0647297	-0.146706	0.600552
Aged	M	FAD5X_B_veh	WT_C_veh	Gabrg2	6	0.639233	0.537219	0.00307138	0.108789	-0.102646	0.997068
Aged	M	FAD5X_A_tx	FAD5X_B_veh	Ap1g1	17	0.996151	0.385353	0.00121712	0.07933	-0.0768957	0.999156
Aged	M	FAD5X_B_veh	WT_C_veh	Ap1g1	17	0.996151	0.385353	-0.0369591	0.0411537	-0.115072	0.472191
Aged	M	FAD5X_A_tx	FAD5X_B_veh	Hmbs	3	0.969142	0.396528	-0.144202	0.14739	-0.435794	0.43814
Aged	M	FAD5X_B_veh	WT_C_veh	Hmbs	3	0.969142	0.396528	0.0280597	0.326852	-0.270733	0.969408
Aged	M	FAD5X_A_tx	FAD5X_B_veh	Eif3a	22	7.53448	0.00321763	-0.0119504	0.0566003	-0.0805011	0.90016
Aged	M	FAD5X_B_veh	WT_C_veh	Eif3a	22	7.53448	0.00321763	0.0937465	0.162297	0.0251957	0.00641641
Aged	M	FAD5X_A_tx	FAD5X_B_veh	Cbx3	6	0.166138	0.847982	-0.00615874	0.0886756	-0.100993	0.985444
Aged	M	FAD5X_B_veh	WT_C_veh	Cbx3	6	0.166138	0.847982	0.0207209	0.115555	-0.0741134	0.848112
Aged	M	FAD5X_A_tx	FAD5X_B_veh	Gja1	16	17.5609	2.76582e-05	-0.0433844	0.109245	-0.196014	0.757859
Aged	M	FAD5X_B_veh	WT_C_veh	Gja1	16	17.5609	2.76582e-05	0.319946	0.472575	0.167317	7.95524e-05
Aged	M	FAD5X_A_tx	FAD5X_B_veh	Pnp	11	26.258	1.4856e-06	0.103262	0.226935	-0.0204114	0.113472
Aged	M	FAD5X_B_veh	WT_C_veh	Pnp	11	26.258	1.4856e-06	0.224268	0.347942	0.100595	0.000439611
Aged	M	FAD5X_A_tx	FAD5X_B_veh	Pcmt1	13	2.15902	0.13927	-0.0443541	0.0382487	-0.126957	0.384224
Aged	M	FAD5X_B_veh	WT_C_veh	Pcmt1	13	2.15902	0.13927	-0.0180254	0.0645774	-0.100628	0.848464
Aged	M	FAD5X_A_tx	FAD5X_B_veh	Glb1	2	6.67304	0.00638047	-0.0740714	0.185956	-0.334099	0.75269
Aged	M	FAD5X_B_veh	WT_C_veh	Glb1	2	6.67304	0.00638047	0.340935	0.592705	0.0891642	0.00737295
Aged	M	FAD5X_A_tx	FAD5X_B_veh	Gria1.1	1	0.050004	0.951333	-0.0132117	0.112186	-0.13861	0.962188
Aged	M	FAD5X_B_veh	WT_C_veh	Gria1.1	1	0.050004	0.951333	0.0145754	0.139973	-0.110823	0.954188
Aged	M	FAD5X_A_tx	FAD5X_B_veh	Gria2.1	1	0.877817	0.429751	-0.0195747	0.101724	-0.140874	0.913749
Aged	M	FAD5X_B_veh	WT_C_veh	Gria2.1	1	0.877817	0.429751	-0.039351	0.0819479	-0.16065	0.697902
Aged	M	FAD5X_A_tx	FAD5X_B_veh	Cryab	8	4.91199	0.0172326	0.116725	0.278484	-0.0450344	0.188756
Aged	M	FAD5X_B_veh	WT_C_veh	Cryab	8	4.91199	0.0172326	0.0704753	0.232234	-0.0912837	0.527429
Aged	M	FAD5X_A_tx	FAD5X_B_veh	Ces1c	6	5.52172	0.0123198	-0.483344	0.0145624	-0.981251	0.0580512
Aged	M	FAD5X_B_veh	WT_C_veh	Ces1c	6	5.52172	0.0123198	-0.11048	0.358951	-0.579911	0.824133
Aged	M	FAD5X_A_tx	FAD5X_B_veh	Cat	14	1.43511	0.259521	0.0159687	0.143989	-0.112052	0.947445
Aged	M	FAD5X_B_veh	WT_C_veh	Cat	14	1.43511	0.259521	0.0611708	0.189191	-0.0668496	0.465469
Aged	M	FAD5X_A_tx	FAD5X_B_veh	Ppib	11	14.277	0.00010601	0.0217689	0.116299	-0.0727611	0.832904
Aged	M	FAD5X_B_veh	WT_C_veh	Ppib	11	14.277	0.00010601	0.153031	0.247561	0.0585014	0.00143026
Aged	M	FAD5X_A_tx	FAD5X_B_veh	Capg	5	144.668	2.19348e-13	0.194155	0.517144	-0.128833	0.305681
Aged	M	FAD5X_B_veh	WT_C_veh	Capg	5	144.668	2.19348e-13	1.69189	2.01488	1.3689	5.90808e-08
Aged	M	FAD5X_A_tx	FAD5X_B_veh	Gsta4	14	0.714893	0.500263	-0.0479781	0.0914754	-0.187432	0.667885
Aged	M	FAD5X_B_veh	WT_C_veh	Gsta4	14	0.714893	0.500263	0.0649155	0.204369	-0.074538	0.48329
Aged	M	FAD5X_A_tx	FAD5X_B_veh	Lta4h	30	2.80681	0.0820905	0.0432212	0.099946	-0.0135036	0.158382
Aged	M	FAD5X_B_veh	WT_C_veh	Lta4h	30	2.80681	0.0820905	0.00175916	0.0584839	-0.0549656	0.99666
Aged	M	FAD5X_A_tx	FAD5X_B_veh	Th	11	0.965096	0.396498	-0.195448	0.321227	-0.712124	0.615096
Aged	M	FAD5X_B_veh	WT_C_veh	Th	11	0.965096	0.396498	-0.0624105	0.454265	-0.579086	0.950625
Aged	M	FAD5X_A_tx	FAD5X_B_veh	Impdh2	7	0.733562	0.491576	0.0210219	0.243954	-0.20191	0.969583
Aged	M	FAD5X_B_veh	WT_C_veh	Impdh2	7	0.733562	0.491576	0.0753331	0.298265	-0.147599	0.677283
Aged	M	FAD5X_A_tx	FAD5X_B_veh	Aldh1a1	21	0.400637	0.674682	0.0805597	0.373537	-0.212418	0.771298
Aged	M	FAD5X_B_veh	WT_C_veh	Aldh1a1	21	0.400637	0.674682	-0.100216	0.192762	-0.393193	0.670934
Aged	M	FAD5X_A_tx	FAD5X_B_veh	M6pr	5	10.8861	0.00051698	0.0924674	0.242444	-0.0575091	0.288454
Aged	M	FAD5X_B_veh	WT_C_veh	M6pr	5	10.8861	0.00051698	0.165254	0.315231	0.0152778	0.029045
Aged	M	FAD5X_A_tx	FAD5X_B_veh	Rps2	18	5.46565	0.0118291	0.0218522	0.0784046	-0.0347002	0.602565
Aged	M	FAD5X_B_veh	WT_C_veh	Rps2	18	5.46565	0.0118291	0.0465359	0.103088	-0.0100165	0.120068
Aged	M	FAD5X_A_tx	FAD5X_B_veh	Timp2	2	2.34529	0.11932	0.041288	0.443901	-0.361325	0.964137
Aged	M	FAD5X_B_veh	WT_C_veh	Timp2	2	2.34529	0.11932	0.26173	0.664342	-0.140883	0.253296
Aged	M	FAD5X_A_tx	FAD5X_B_veh	Tln1	29	24.5051	2.52415e-06	-0.00859944	0.0976497	-0.114849	0.977492
Aged	M	FAD5X_B_veh	WT_C_veh	Tln1	29	24.5051	2.52415e-06	0.249549	0.355798	0.1433	1.77886e-05
Aged	M	FAD5X_A_tx	FAD5X_B_veh	Ezr	19	2.24454	0.129692	0.00842765	0.134645	-0.117789	0.98462
Aged	M	FAD5X_B_veh	WT_C_veh	Ezr	19	2.24454	0.129692	0.083	0.209217	-0.0432171	0.245845
Aged	M	FAD5X_A_tx	FAD5X_B_veh	Msn	29	55.0857	2.7173e-09	0.0244519	0.123674	-0.0747705	0.811309
Aged	M	FAD5X_B_veh	WT_C_veh	Msn	29	55.0857	2.7173e-09	0.328427	0.427649	0.229205	9.06301e-08
Aged	M	FAD5X_A_tx	FAD5X_B_veh	Gabra3	4	2.05017	0.152596	-0.144188	0.0365796	-0.324956	0.134889
Aged	M	FAD5X_B_veh	WT_C_veh	Gabra3	4	2.05017	0.152596	0.0637186	0.244486	-0.117049	0.654893
Aged	M	FAD5X_A_tx	FAD5X_B_veh	Ctnna1	11	13.6725	0.000138348	0.0524103	0.183012	-0.0781912	0.579662
Aged	M	FAD5X_B_veh	WT_C_veh	Ctnna1	11	13.6725	0.000138348	0.191082	0.321683	0.0604804	0.00364575
Aged	M	FAD5X_A_tx	FAD5X_B_veh	Ptma	3	1.1954	0.321487	0.147426	0.387191	-0.0923379	0.290282
Aged	M	FAD5X_B_veh	WT_C_veh	Ptma	3	1.1954	0.321487	-0.0773743	0.16239	-0.317139	0.700491
Aged	M	FAD5X_A_tx	FAD5X_B_veh	U2af2	8	0.517351	0.603171	-0.0154033	0.0664318	-0.0972384	0.884695
Aged	M	FAD5X_B_veh	WT_C_veh	U2af2	8	0.517351	0.603171	0.0329223	0.114757	-0.0489128	0.578126
Aged	M	FAD5X_A_tx	FAD5X_B_veh	Glud1	36	15.4961	6.31432e-05	0.0499273	0.144192	-0.0443371	0.393833
Aged	M	FAD5X_B_veh	WT_C_veh	Glud1	36	15.4961	6.31432e-05	0.13963	0.233894	0.0453657	0.00327129
Aged	M	FAD5X_A_tx	FAD5X_B_veh	Pik3r1	2	3.15697	0.0698795	0.510879	1.19971	-0.177951	0.167001
Aged	M	FAD5X_B_veh	WT_C_veh	Pik3r1	2	3.15697	0.0698795	0.054909	0.703421	-0.593603	0.974073
Aged	M	FAD5X_A_tx	FAD5X_B_veh	Psmd7	10	3.14922	0.0626994	0.00523439	0.0981363	-0.0876675	0.989022
Aged	M	FAD5X_B_veh	WT_C_veh	Psmd7	10	3.14922	0.0626994	0.0736714	0.166573	-0.0192306	0.137772
Aged	M	FAD5X_A_tx	FAD5X_B_veh	Sars1	25	19.666	1.26502e-05	0.0726324	0.113619	0.0316458	0.000564885
Aged	M	FAD5X_B_veh	WT_C_veh	Sars1	25	19.666	1.26502e-05	0.0187371	0.0597237	-0.0222495	0.495511
Aged	M	FAD5X_A_tx	FAD5X_B_veh	Marcks	14	0.345142	0.711886	-0.0388925	0.149746	-0.227531	0.863452
Aged	M	FAD5X_B_veh	WT_C_veh	Marcks	14	0.345142	0.711886	0.0622114	0.25085	-0.126427	0.689711
Aged	M	FAD5X_A_tx	FAD5X_B_veh	Fkbp1a	11	1.40974	0.265419	-0.0513587	0.0420388	-0.144756	0.367526
Aged	M	FAD5X_B_veh	WT_C_veh	Fkbp1a	11	1.40974	0.265419	-0.000455698	0.0929418	-0.0938532	0.999917
Aged	M	FAD5X_A_tx	FAD5X_B_veh	Snrpb;Snrpn	5	0.3257	0.725444	0.0195515	0.139226	-0.100123	0.911709
Aged	M	FAD5X_B_veh	WT_C_veh	Snrpb;Snrpn	5	0.3257	0.725444	0.0163759	0.136051	-0.103299	0.937129
Aged	M	FAD5X_A_tx	FAD5X_B_veh	Cers1	1	0.142825	0.867703	0.0125386	0.43632	-0.411242	0.996959
Aged	M	FAD5X_B_veh	WT_C_veh	Cers1	1	0.142825	0.867703	-0.0808752	0.342906	-0.504656	0.881683
Aged	M	FAD5X_A_tx	FAD5X_B_veh	Map4.2	1	2.65547	0.0926717	0.0981558	0.205846	-0.00953451	0.0784194
Aged	M	FAD5X_B_veh	WT_C_veh	Map4.2	1	2.65547	0.0926717	-0.0644839	0.0432065	-0.172174	0.308342
Aged	M	FAD5X_A_tx	FAD5X_B_veh	Gna13	16	1.95876	0.164862	-0.00547563	0.101826	-0.112777	0.990985
Aged	M	FAD5X_B_veh	WT_C_veh	Gna13	16	1.95876	0.164862	-0.0666734	0.0406278	-0.173975	0.283206
Aged	M	FAD5X_A_tx	FAD5X_B_veh	Plaa	17	0.984491	0.389497	-0.111081	0.0951559	-0.317318	0.382069
Aged	M	FAD5X_B_veh	WT_C_veh	Plaa	17	0.984491	0.389497	0.0877284	0.293965	-0.118508	0.542959
Aged	M	FAD5X_A_tx	FAD5X_B_veh	Rpl3	17	1.2101	0.317254	0.0381836	0.142134	-0.0657668	0.632007
Aged	M	FAD5X_B_veh	WT_C_veh	Rpl3	17	1.2101	0.317254	0.0213737	0.125324	-0.0825766	0.864135
Aged	M	FAD5X_A_tx	FAD5X_B_veh	H2ax	8	0.984926	0.389341	0.0362785	0.20237	-0.129813	0.848202
Aged	M	FAD5X_B_veh	WT_C_veh	H2ax	8	0.984926	0.389341	0.0502113	0.216302	-0.11588	0.731205
Aged	M	FAD5X_A_tx	FAD5X_B_veh	Rasgrf1	11	0.257892	0.774982	-0.0453325	0.131146	-0.221811	0.796927
Aged	M	FAD5X_B_veh	WT_C_veh	Rasgrf1	11	0.257892	0.774982	0.0438121	0.220291	-0.132666	0.808821
Aged	M	FAD5X_A_tx	FAD5X_B_veh	Pdia3	31	36.4954	1.02839e-07	0.0650828	0.126365	0.00380059	0.0360266
Aged	M	FAD5X_B_veh	WT_C_veh	Pdia3	31	36.4954	1.02839e-07	0.127094	0.188376	0.065812	9.09535e-05
Aged	M	FAD5X_A_tx	FAD5X_B_veh	Braf	12	0.101096	0.904263	0.0102864	0.101827	-0.0812545	0.957112
Aged	M	FAD5X_B_veh	WT_C_veh	Braf	12	0.101096	0.904263	-0.0163317	0.0752092	-0.107873	0.895712
Aged	M	FAD5X_A_tx	FAD5X_B_veh	Psmb8	2	4.80405	0.0345003	-0.381919	-0.0440897	-0.719749	0.0277935
Aged	M	FAD5X_B_veh	WT_C_veh	Psmb8	2	4.80405	0.0345003	0.291836	0.638008	-0.0543359	0.100229
Aged	M	FAD5X_A_tx	FAD5X_B_veh	Mt3	1	0.000507506	0.999493	0.0063677	0.548169	-0.535433	0.99952
Aged	M	FAD5X_B_veh	WT_C_veh	Mt3	1	0.000507506	0.999493	-0.00144677	0.540354	-0.543248	0.999975
Aged	M	FAD5X_A_tx	FAD5X_B_veh	Aco1	21	5.94007	0.00865471	-0.00569638	0.0982215	-0.109614	0.989606
Aged	M	FAD5X_B_veh	WT_C_veh	Aco1	21	5.94007	0.00865471	0.120998	0.224916	0.0170802	0.0205792
Aged	M	FAD5X_A_tx	FAD5X_B_veh	Apex1	9	6.08141	0.00789878	-0.0244916	0.0798164	-0.1288	0.826952
Aged	M	FAD5X_B_veh	WT_C_veh	Apex1	9	6.08141	0.00789878	0.131782	0.23609	0.0274738	0.0117492
Aged	M	FAD5X_A_tx	FAD5X_B_veh	Adh5	16	2.77008	0.0845314	-0.0369783	0.0353392	-0.109296	0.418485
Aged	M	FAD5X_B_veh	WT_C_veh	Adh5	16	2.77008	0.0845314	0.0677463	0.140064	-0.00457116	0.0691064
Aged	M	FAD5X_A_tx	FAD5X_B_veh	Slc6a9	5	0.218535	0.805419	0.0470289	0.309899	-0.215841	0.895166
Aged	M	FAD5X_B_veh	WT_C_veh	Slc6a9	5	0.218535	0.805419	0.0154958	0.278366	-0.247375	0.98799
Aged	M	FAD5X_A_tx	FAD5X_B_veh	Adss1	15	13.9927	0.000120052	0.0917754	0.194683	-0.0111318	0.086378
Aged	M	FAD5X_B_veh	WT_C_veh	Adss1	15	13.9927	0.000120052	0.110692	0.213599	0.00778488	0.0334808
Aged	M	FAD5X_A_tx	FAD5X_B_veh	Ca8	5	1.2711	0.338122	1.06763	3.23183	-1.09656	0.367501
Aged	M	FAD5X_B_veh	WT_C_veh	Ca8	5	1.2711	0.338122	-0.351981	1.81222	-2.51618	0.88322
Aged	M	FAD5X_A_tx	FAD5X_B_veh	Nap1l1	5	0.227812	0.798129	0.0121116	0.0985308	-0.0743076	0.934161
Aged	M	FAD5X_B_veh	WT_C_veh	Nap1l1	5	0.227812	0.798129	0.00956802	0.0959872	-0.0768512	0.958335
Aged	M	FAD5X_A_tx	FAD5X_B_veh	Atxn10	15	3.1926	0.0606233	0.0516436	0.214355	-0.111068	0.708547
Aged	M	FAD5X_B_veh	WT_C_veh	Atxn10	15	3.1926	0.0606233	0.0993609	0.262072	-0.0633503	0.294952
Aged	M	FAD5X_A_tx	FAD5X_B_veh	Celf1	5	0.464434	0.634513	-0.0188237	0.167054	-0.204701	0.965009
Aged	M	FAD5X_B_veh	WT_C_veh	Celf1	5	0.464434	0.634513	-0.0462825	0.139595	-0.23216	0.807811
Aged	M	FAD5X_A_tx	FAD5X_B_veh	Nckap1	43	1.73125	0.200326	-0.00977777	0.0548518	-0.0744073	0.923745
Aged	M	FAD5X_B_veh	WT_C_veh	Nckap1	43	1.73125	0.200326	-0.0332474	0.0313822	-0.0978769	0.414264
Aged	M	FAD5X_A_tx	FAD5X_B_veh	Septin4	19	2.47999	0.10684	0.0415454	0.118418	-0.0353275	0.379683
Aged	M	FAD5X_B_veh	WT_C_veh	Septin4	19	2.47999	0.10684	-0.0680374	0.00883544	-0.14491	0.0892763
Aged	M	FAD5X_A_tx	FAD5X_B_veh	Napb	29	7.8673	0.00264552	-0.0309457	0.0267481	-0.0886394	0.38498
Aged	M	FAD5X_B_veh	WT_C_veh	Napb	29	7.8673	0.00264552	-0.0534369	0.00425678	-0.111131	0.0728688
Aged	M	FAD5X_A_tx	FAD5X_B_veh	Mug1	7	3.18976	0.0607565	-0.332202	0.0851049	-0.749508	0.135866
Aged	M	FAD5X_B_veh	WT_C_veh	Mug1	7	3.18976	0.0607565	-0.0250496	0.392257	-0.442356	0.98755
Aged	M	FAD5X_A_tx	FAD5X_B_veh	Marcksl1	2	0.369465	0.695311	-0.142722	0.287506	-0.572951	0.686742
Aged	M	FAD5X_B_veh	WT_C_veh	Marcksl1	2	0.369465	0.695311	0.0504208	0.480649	-0.379808	0.953446
Aged	M	FAD5X_A_tx	FAD5X_B_veh	Kif5c	28	2.75686	0.0854291	0.0334037	0.108075	-0.0412675	0.51001
Aged	M	FAD5X_B_veh	WT_C_veh	Kif5c	28	2.75686	0.0854291	0.0318817	0.106553	-0.0427894	0.540563
Aged	M	FAD5X_A_tx	FAD5X_B_veh	Kif2a	19	0.5539	0.582512	-0.0202618	0.0347783	-0.0753019	0.630767
Aged	M	FAD5X_B_veh	WT_C_veh	Kif2a	19	0.5539	0.582512	0.0205022	0.0755423	-0.0345378	0.624024
Aged	M	FAD5X_A_tx	FAD5X_B_veh	Kif3a	7	0.440295	0.649397	-0.0688808	0.125287	-0.263048	0.651409
Aged	M	FAD5X_B_veh	WT_C_veh	Kif3a	7	0.440295	0.649397	0.057534	0.251701	-0.136634	0.740123
Aged	M	FAD5X_A_tx	FAD5X_B_veh	Grn	4	33.8613	1.92634e-07	0.15176	0.525526	-0.222006	0.572415
Aged	M	FAD5X_B_veh	WT_C_veh	Grn	4	33.8613	1.92634e-07	0.919189	1.29295	0.545423	9.3463e-06
Aged	M	FAD5X_A_tx	FAD5X_B_veh	Prkcd	11	0.39741	0.676787	0.0814827	0.394442	-0.231476	0.79205
Aged	M	FAD5X_B_veh	WT_C_veh	Prkcd	11	0.39741	0.676787	-0.108238	0.204721	-0.421198	0.665102
Aged	M	FAD5X_A_tx	FAD5X_B_veh	Pabpc1	15	5.25709	0.0136097	0.0495908	0.0957224	0.00345917	0.0336009
Aged	M	FAD5X_B_veh	WT_C_veh	Pabpc1	15	5.25709	0.0136097	-0.000641448	0.0454902	-0.0467731	0.999328
Aged	M	FAD5X_A_tx	FAD5X_B_veh	Gnb4	1	1.03893	0.370556	0.3745	1.03384	-0.284838	0.344879
Aged	M	FAD5X_B_veh	WT_C_veh	Gnb4	1	1.03893	0.370556	-0.166186	0.493152	-0.825524	0.803611
Aged	M	FAD5X_A_tx	FAD5X_B_veh	Hexa	10	102.675	6.96617e-12	0.0949884	0.300135	-0.110158	0.486897
Aged	M	FAD5X_B_veh	WT_C_veh	Hexa	10	102.675	6.96617e-12	0.910943	1.11609	0.705796	2.62782e-06
Aged	M	FAD5X_A_tx	FAD5X_B_veh	Vcam1	7	5.48779	0.0116556	-0.0190554	0.228308	-0.266419	0.979586
Aged	M	FAD5X_B_veh	WT_C_veh	Vcam1	7	5.48779	0.0116556	0.279981	0.527345	0.0326175	0.0246421
Aged	M	FAD5X_A_tx	FAD5X_B_veh	Ahsg	3	10.3676	0.000672983	-0.391203	-0.0994348	-0.682971	0.00750431
Aged	M	FAD5X_B_veh	WT_C_veh	Ahsg	3	10.3676	0.000672983	-0.0742231	0.217545	-0.365991	0.800374
Aged	M	FAD5X_A_tx	FAD5X_B_veh	Oat	20	56.2997	2.22419e-09	0.12013	0.215136	0.0251247	0.0116776
Aged	M	FAD5X_B_veh	WT_C_veh	Oat	20	56.2997	2.22419e-09	0.249019	0.344025	0.154014	3.70077e-06
Aged	M	FAD5X_A_tx	FAD5X_B_veh	Vtn	6	120.234	3.85303e-11	0.0071706	0.375184	-0.360843	0.998638
Aged	M	FAD5X_B_veh	WT_C_veh	Vtn	6	120.234	3.85303e-11	2.26926	2.69686	1.84167	1.34281e-07
Aged	M	FAD5X_A_tx	FAD5X_B_veh	Ckmt1	27	1.2218	0.313931	-0.0396459	0.026647	-0.105939	0.309199
Aged	M	FAD5X_B_veh	WT_C_veh	Ckmt1	27	1.2218	0.313931	0.0317269	0.0980199	-0.034566	0.464369
Aged	M	FAD5X_A_tx	FAD5X_B_veh	Fkbp4	22	13.8886	0.000125696	0.125745	0.211455	0.040036	0.00355939
Aged	M	FAD5X_B_veh	WT_C_veh	Fkbp4	22	13.8886	0.000125696	0.035549	0.121258	-0.0501604	0.559078
Aged	M	FAD5X_A_tx	FAD5X_B_veh	Hmgb2	2	0.159691	0.853602	-0.122695	0.488129	-0.733518	0.866189
Aged	M	FAD5X_B_veh	WT_C_veh	Hmgb2	2	0.159691	0.853602	0.118906	0.74815	-0.510339	0.880506
Aged	M	FAD5X_A_tx	FAD5X_B_veh	Ctnnd1	14	2.59416	0.0973744	-0.0078402	0.0875161	-0.103196	0.976782
Aged	M	FAD5X_B_veh	WT_C_veh	Ctnnd1	14	2.59416	0.0973744	-0.066783	0.0285733	-0.162139	0.206465
Aged	M	FAD5X_A_tx	FAD5X_B_veh	Des	1	0.244469	0.785426	0.100742	1.24912	-1.04763	0.973246
Aged	M	FAD5X_B_veh	WT_C_veh	Des	1	0.244469	0.785426	0.200869	1.34924	-0.947504	0.898217
Aged	M	FAD5X_A_tx	FAD5X_B_veh	Aimp1	7	9.83524	0.000888251	0.0290954	0.139758	-0.0815675	0.788455
Aged	M	FAD5X_B_veh	WT_C_veh	Aimp1	7	9.83524	0.000888251	0.143372	0.254035	0.0327089	0.00976072
Aged	M	FAD5X_A_tx	FAD5X_B_veh	Prkar2b	25	2.70499	0.089054	-0.143908	0.0230537	-0.310871	0.0998378
Aged	M	FAD5X_B_veh	WT_C_veh	Prkar2b	25	2.70499	0.089054	0.0342592	0.201221	-0.132703	0.86465
Aged	M	FAD5X_A_tx	FAD5X_B_veh	Slc6a1	7	0.0816289	0.921892	-0.0860167	0.454613	-0.626647	0.916045
Aged	M	FAD5X_B_veh	WT_C_veh	Slc6a1	7	0.0816289	0.921892	0.0378376	0.578468	-0.502792	0.983117
Aged	M	FAD5X_A_tx	FAD5X_B_veh	Slc6a11	15	0.458489	0.638144	0.0289868	0.343191	-0.285217	0.970865
Aged	M	FAD5X_B_veh	WT_C_veh	Slc6a11	15	0.458489	0.638144	0.0797794	0.393983	-0.234424	0.801041
Aged	M	FAD5X_A_tx	FAD5X_B_veh	Akt1	4	0.362989	0.699683	-0.0610594	0.124997	-0.247116	0.692174
Aged	M	FAD5X_B_veh	WT_C_veh	Akt1	4	0.362989	0.699683	0.0475286	0.233585	-0.138528	0.798902
Aged	M	FAD5X_A_tx	FAD5X_B_veh	Dbi	4	24.1851	2.78847e-06	0.0861051	0.261642	-0.0894321	0.447391
Aged	M	FAD5X_B_veh	WT_C_veh	Dbi	4	24.1851	2.78847e-06	0.347025	0.522562	0.171488	0.000163167
Aged	M	FAD5X_A_tx	FAD5X_B_veh	Map2k1	25	4.70359	0.0199219	-0.100694	-0.0171469	-0.184241	0.0163613
Aged	M	FAD5X_B_veh	WT_C_veh	Map2k1	25	4.70359	0.0199219	0.0701297	0.153677	-0.0134175	0.111122
Aged	M	FAD5X_A_tx	FAD5X_B_veh	Cd68	1	1.68933	0.32332	0.952563	4.10321	-2.19808	0.323296
Aged	M	FAD5X_A_tx	FAD5X_B_veh	Scp2.1	1	2.01097	0.157729	-0.0544116	0.0412586	-0.150082	0.343962
Aged	M	FAD5X_B_veh	WT_C_veh	Scp2.1	1	2.01097	0.157729	0.0749222	0.170592	-0.0207481	0.144073
Aged	M	FAD5X_A_tx	FAD5X_B_veh	Slc2a3	8	13.5068	0.000148994	-0.0394297	0.0673882	-0.146248	0.629221
Aged	M	FAD5X_B_veh	WT_C_veh	Slc2a3	8	13.5068	0.000148994	-0.157617	-0.0507987	-0.264435	0.00338446
Aged	M	FAD5X_A_tx	FAD5X_B_veh	Ssb	15	1.73876	0.199032	0.0323426	0.103012	-0.0383273	0.494768
Aged	M	FAD5X_B_veh	WT_C_veh	Ssb	15	1.73876	0.199032	0.0159585	0.0866284	-0.0547114	0.838726
Aged	M	FAD5X_A_tx	FAD5X_B_veh	Chrm4	1	0.632733	0.54053	-0.180101	0.665788	-1.02599	0.855135
Aged	M	FAD5X_B_veh	WT_C_veh	Chrm4	1	0.632733	0.54053	-0.174219	0.67167	-1.02011	0.863714
Aged	M	FAD5X_A_tx	FAD5X_B_veh	Drg1	3	0.652912	0.530323	0.0914489	0.385261	-0.202363	0.717815
Aged	M	FAD5X_B_veh	WT_C_veh	Drg1	3	0.652912	0.530323	-0.132028	0.161784	-0.42584	0.507014
Aged	M	FAD5X_A_tx	FAD5X_B_veh	Serpinc1	1	2.48751	0.198632	-0.412744	3.46211	-4.2876	0.92507
Aged	M	FAD5X_B_veh	WT_C_veh	Serpinc1	1	2.48751	0.198632	1.76537	5.30261	-1.77188	0.286683
Aged	M	FAD5X_A_tx	FAD5X_B_veh	Pvalb	11	3.25031	0.0579764	0.220716	0.515222	-0.073791	0.167349
Aged	M	FAD5X_B_veh	WT_C_veh	Pvalb	11	3.25031	0.0579764	-0.290814	0.00369246	-0.585321	0.0533617
Aged	M	FAD5X_A_tx	FAD5X_B_veh	Kras	8	7.98408	0.00247192	-0.0120837	0.0527154	-0.0768828	0.886685
Aged	M	FAD5X_B_veh	WT_C_veh	Kras	8	7.98408	0.00247192	-0.0778399	-0.0130408	-0.142639	0.0167336
Aged	M	FAD5X_A_tx	FAD5X_B_veh	Wars1	16	1.60891	0.222776	0.0397162	0.109222	-0.0297892	0.340698
Aged	M	FAD5X_B_veh	WT_C_veh	Wars1	16	1.60891	0.222776	-0.0469511	0.0225543	-0.116457	0.228737
Aged	M	FAD5X_A_tx	FAD5X_B_veh	Kif1a	39	34.5542	1.62745e-07	0.00210544	0.0604828	-0.0562719	0.995486
Aged	M	FAD5X_B_veh	WT_C_veh	Kif1a	39	34.5542	1.62745e-07	0.158533	0.216911	0.100156	2.17376e-06
Aged	M	FAD5X_A_tx	FAD5X_B_veh	Kif5a	6	1.12699	0.342007	-0.0118996	0.0738635	-0.0976628	0.935422
Aged	M	FAD5X_B_veh	WT_C_veh	Kif5a	6	1.12699	0.342007	0.0479141	0.133677	-0.037849	0.356427
Aged	M	FAD5X_A_tx	FAD5X_B_veh	Ranbp1	7	1.02056	0.376833	-0.0421719	0.0325576	-0.116901	0.349398
Aged	M	FAD5X_B_veh	WT_C_veh	Ranbp1	7	1.02056	0.376833	0.0280838	0.102813	-0.0466457	0.618914
Aged	M	FAD5X_A_tx	FAD5X_B_veh	Ptk2	10	0.941546	0.405185	-0.00521005	0.176661	-0.187081	0.997149
Aged	M	FAD5X_B_veh	WT_C_veh	Ptk2	10	0.941546	0.405185	-0.0790989	0.102772	-0.26097	0.528576
Aged	M	FAD5X_A_tx	FAD5X_B_veh	Mif	4	1.44687	0.256838	0.000537643	0.124792	-0.123716	0.999935
Aged	M	FAD5X_B_veh	WT_C_veh	Mif	4	1.44687	0.256838	-0.0698688	0.0543852	-0.194123	0.351904
Aged	M	FAD5X_A_tx	FAD5X_B_veh	Ephx2	11	17.1871	3.19714e-05	-0.030915	0.107825	-0.169655	0.842584
Aged	M	FAD5X_B_veh	WT_C_veh	Ephx2	11	17.1871	3.19714e-05	0.283891	0.422632	0.145151	0.000107446
Aged	M	FAD5X_A_tx	FAD5X_B_veh	Apoc1	1	5.15737	0.015064	0.617796	1.10301	0.132587	0.0112471
Aged	M	FAD5X_B_veh	WT_C_veh	Apoc1	1	5.15737	0.015064	-0.351864	0.133346	-0.837073	0.18502
Aged	M	FAD5X_A_tx	FAD5X_B_veh	Mmp12	1	1.00654	0.382443	-0.122819	0.257609	-0.503246	0.69882
Aged	M	FAD5X_B_veh	WT_C_veh	Mmp12	1	1.00654	0.382443	-0.0816432	0.309048	-0.472335	0.859192
Aged	M	FAD5X_A_tx	FAD5X_B_veh	Ptpn11	20	2.359	0.117979	0.0138743	0.0641394	-0.0363908	0.769783
Aged	M	FAD5X_B_veh	WT_C_veh	Ptpn11	20	2.359	0.117979	0.0262503	0.0765154	-0.0240148	0.403716
Aged	M	FAD5X_A_tx	FAD5X_B_veh	Rab3d	1	2.82129	0.0811494	-0.0218826	0.140658	-0.184423	0.939073
Aged	M	FAD5X_B_veh	WT_C_veh	Rab3d	1	2.82129	0.0811494	-0.113474	0.0490664	-0.276014	0.20839
Aged	M	FAD5X_A_tx	FAD5X_B_veh	Rab5c	11	0.0976232	0.907381	0.00602922	0.0634747	-0.0514163	0.96247
Aged	M	FAD5X_B_veh	WT_C_veh	Rab5c	11	0.0976232	0.907381	0.00331278	0.0607583	-0.0541327	0.988503
Aged	M	FAD5X_A_tx	FAD5X_B_veh	Rab6a	7	3.11997	0.0641427	-0.0147602	0.0627486	-0.0922689	0.882156
Aged	M	FAD5X_B_veh	WT_C_veh	Rab6a	7	3.11997	0.0641427	0.0708481	0.148357	-0.00666066	0.0774144
Aged	M	FAD5X_A_tx	FAD5X_B_veh	Rab21	8	5.42268	0.0121741	0.0588458	0.162394	-0.0447026	0.344512
Aged	M	FAD5X_B_veh	WT_C_veh	Rab21	8	5.42268	0.0121741	0.0680419	0.17159	-0.0355065	0.24633
Aged	M	FAD5X_A_tx	FAD5X_B_veh	Rab12	8	2.44399	0.110029	0.0309745	0.142141	-0.0801921	0.766015
Aged	M	FAD5X_B_veh	WT_C_veh	Rab12	8	2.44399	0.110029	0.0593083	0.170475	-0.0518583	0.388744
Aged	M	FAD5X_A_tx	FAD5X_B_veh	Rab22a	2	1.45607	0.256828	0.242901	0.715099	-0.229296	0.410762
Aged	M	FAD5X_B_veh	WT_C_veh	Rab22a	2	1.45607	0.256828	-0.301782	0.159036	-0.762599	0.246032
Aged	M	FAD5X_A_tx	FAD5X_B_veh	Rab24	5	5.24295	0.0137406	0.0772106	0.146789	0.00763239	0.0278303
Aged	M	FAD5X_B_veh	WT_C_veh	Rab24	5	5.24295	0.0137406	-0.0056972	0.063881	-0.0752754	0.97697
Aged	M	FAD5X_A_tx	FAD5X_B_veh	Rab18	11	8.04845	0.00238157	-0.0277139	0.0313717	-0.0867995	0.478132
Aged	M	FAD5X_B_veh	WT_C_veh	Rab18	11	8.04845	0.00238157	0.0901713	0.149257	0.0310857	0.00250092
Aged	M	FAD5X_A_tx	FAD5X_B_veh	Grin2a	11	0.315154	0.732916	0.00755824	0.234659	-0.219543	0.996154
Aged	M	FAD5X_B_veh	WT_C_veh	Grin2a	11	0.315154	0.732916	0.0547607	0.281861	-0.17234	0.818495
Aged	M	FAD5X_A_tx	FAD5X_B_veh	Grin1	17	0.409556	0.668903	0.00156899	0.153398	-0.15026	0.999629
Aged	M	FAD5X_B_veh	WT_C_veh	Grin1	17	0.409556	0.668903	0.0443257	0.196155	-0.107504	0.746575
Aged	M	FAD5X_A_tx	FAD5X_B_veh	Oxt	2	0.139032	0.875499	0.332101	6.17404	-5.50984	0.969681
Aged	M	FAD5X_B_veh	WT_C_veh	Oxt	2	0.139032	0.875499	0.328067	4.68239	-4.02626	0.947754
Aged	M	FAD5X_A_tx	FAD5X_B_veh	Pdha1	24	2.73182	0.0871589	0.0308973	0.0867787	-0.0249841	0.363695
Aged	M	FAD5X_B_veh	WT_C_veh	Pdha1	24	2.73182	0.0871589	-0.0519576	0.0039238	-0.107839	0.0715802
Aged	M	FAD5X_A_tx	FAD5X_B_veh	Fah	12	1.75935	0.195526	0.05186	0.158567	-0.0548471	0.453787
Aged	M	FAD5X_B_veh	WT_C_veh	Fah	12	1.75935	0.195526	0.0208454	0.127553	-0.0858617	0.876424
Aged	M	FAD5X_A_tx	FAD5X_B_veh	Fbl	4	7.55087	0.00318648	0.0136108	0.139876	-0.112655	0.960457
Aged	M	FAD5X_B_veh	WT_C_veh	Fbl	4	7.55087	0.00318648	0.153449	0.279714	0.0271837	0.0154569
Aged	M	FAD5X_A_tx	FAD5X_B_veh	Canx	22	17.7934	2.52986e-05	0.00856646	0.0727302	-0.0555973	0.940048
[truncated: 34,854 more rows]

## Sheet: Table S4
Supplemental Table 4. Gene Set Enrichment Analysis for differentially abundant proteins
cohort	sex	contrast	ONTOLOGY	ID	Description	setSize	enrichmentScore	NES	pvalue	p.adjust	qvalue	rank	leading_edge	core_enrichment	Biodomain	subdomain_idx	Subdomain
Young	Female	NVS-PAK1-1 vs vehicle	CC	GO:0005740	mitochondrial envelope	443	0.648926	2.24018	6.3641e-25	2.91094e-21	2.44248e-21	639	tags=33%, list=14%, signal=31%	Acaa2/Acadl/Acadvl/Hadhb/Ivd/Acadm/Hadha/Tst/Sqor/Idh2/Glud1/Eci1/Maoa/Prodh/Acad9/Mrpl45/Uqcc1/Agk/Etfdh/Mtfr1l/Mccc1/Cpt2/Uqcc2/Acat1/Hadh/Sdha/Ndufs3/Coq3/Ndufs7/Hmgcl/Sfxn5/Slc25a42/Adck1/Shmt2/Ndufb5/Ndufc2/Acads/Atp5f1b/Ass1/Opa1/Ndufa3/Maob/Nln/Mrps30/Dhodh/Fam210b/Crat/Slc25a18/Chchd7/Apool/Bckdhb/Dars2/Ak2/Ndufa11/Ptrh2/Timm17b/Ptpmt1/Fech/Sfxn4/Sco2/Ndufb2/Mrpl4/Mtx3/Ndufa10/Letmd1/Nme1…	Mitochondrial Metabolism	0	none
Young	Female	NVS-PAK1-1 vs vehicle	CC	GO:0031966	mitochondrial membrane	418	0.651121	2.23299	9.39608e-24	2.14888e-20	1.80306e-20	639	tags=34%, list=14%, signal=32%	Acaa2/Acadl/Acadvl/Hadhb/Ivd/Acadm/Hadha/Tst/Sqor/Idh2/Glud1/Eci1/Maoa/Prodh/Acad9/Mrpl45/Uqcc1/Agk/Etfdh/Mtfr1l/Mccc1/Cpt2/Uqcc2/Acat1/Hadh/Sdha/Ndufs3/Coq3/Ndufs7/Hmgcl/Sfxn5/Slc25a42/Adck1/Shmt2/Ndufb5/Ndufc2/Acads/Atp5f1b/Ass1/Opa1/Ndufa3/Maob/Mrps30/Dhodh/Fam210b/Crat/Slc25a18/Apool/Bckdhb/Dars2/Ak2/Ndufa11/Ptrh2/Timm17b/Ptpmt1/Fech/Sfxn4/Sco2/Ndufb2/Mrpl4/Mtx3/Ndufa10/Letmd1/Nme1/Sfxn1/Nduf…	Mitochondrial Metabolism	3	mitochondrial membrane organization
Young	Female	NVS-PAK1-1 vs vehicle	CC	GO:0019866	organelle inner membrane	313	0.683337	2.28903	2.36112e-22	3.59992e-19	3.02058e-19	643	tags=37%, list=14%, signal=34%	Acaa2/Acadvl/Hadhb/Hadha/Tst/Sqor/Idh2/Glud1/Eci1/Prodh/Acad9/Mrpl45/Uqcc1/Agk/Etfdh/Mccc1/Cpt2/Uqcc2/Acat1/Hadh/Tmx4/Sdha/Ndufs3/Coq3/Ndufs7/Hmgcl/Sfxn5/Slc25a42/Adck1/Shmt2/Ndufb5/Ndufc2/Atp5f1b/Opa1/Ndufa3/Maob/Mrps30/Dhodh/Fam169a/Crat/Slc25a18/Apool/Bckdhb/Ak2/Ndufa11/Timm17b/Ptpmt1/Fech/Sfxn4/Sco2/Ndufb2/Mrpl4/Ndufa10/Letmd1/Sfxn1/Ndufa5/Rhot2/Ndufs2/Aifm1/Mpst/Mrps18b/Cyb5r3/Pmpca/Slc25a25…	none	NA	NA
Young	Female	NVS-PAK1-1 vs vehicle	CC	GO:0005743	mitochondrial inner membrane	300	0.686729	2.30257	7.9723e-22	9.11632e-19	7.64921e-19	639	tags=38%, list=14%, signal=35%	Acaa2/Acadvl/Hadhb/Hadha/Tst/Sqor/Idh2/Glud1/Eci1/Prodh/Acad9/Mrpl45/Uqcc1/Agk/Etfdh/Mccc1/Cpt2/Uqcc2/Acat1/Hadh/Sdha/Ndufs3/Coq3/Ndufs7/Hmgcl/Sfxn5/Slc25a42/Adck1/Shmt2/Ndufb5/Ndufc2/Atp5f1b/Opa1/Ndufa3/Maob/Mrps30/Dhodh/Crat/Slc25a18/Apool/Bckdhb/Ak2/Ndufa11/Timm17b/Ptpmt1/Fech/Sfxn4/Sco2/Ndufb2/Mrpl4/Ndufa10/Letmd1/Sfxn1/Ndufa5/Rhot2/Ndufs2/Aifm1/Mpst/Mrps18b/Cyb5r3/Pmpca/Slc25a25/Mrpl1/Uqcrc1…	Mitochondrial Metabolism	3	mitochondrial membrane organization
Young	Female	NVS-PAK1-1 vs vehicle	CC	GO:0005743	mitochondrial inner membrane	300	0.686729	2.30257	7.9723e-22	9.11632e-19	7.64921e-19	639	tags=38%, list=14%, signal=35%	Acaa2/Acadvl/Hadhb/Hadha/Tst/Sqor/Idh2/Glud1/Eci1/Prodh/Acad9/Mrpl45/Uqcc1/Agk/Etfdh/Mccc1/Cpt2/Uqcc2/Acat1/Hadh/Sdha/Ndufs3/Coq3/Ndufs7/Hmgcl/Sfxn5/Slc25a42/Adck1/Shmt2/Ndufb5/Ndufc2/Atp5f1b/Opa1/Ndufa3/Maob/Mrps30/Dhodh/Crat/Slc25a18/Apool/Bckdhb/Ak2/Ndufa11/Timm17b/Ptpmt1/Fech/Sfxn4/Sco2/Ndufb2/Mrpl4/Ndufa10/Letmd1/Sfxn1/Ndufa5/Rhot2/Ndufs2/Aifm1/Mpst/Mrps18b/Cyb5r3/Pmpca/Slc25a25/Mrpl1/Uqcrc1…	Mitochondrial Metabolism	5	electron transport chain
Young	Female	NVS-PAK1-1 vs vehicle	BP	GO:0016054	organic acid catabolic process	117	0.788315	2.35941	6.49057e-16	4.24112e-13	3.55859e-13	164	tags=33%, list=4%, signal=33%	Acaa2/Acadl/Aldh6a1/Decr1/Acadvl/Hadhb/Ivd/Acadm/Hadha/Bckdha/Glud1/Oat/Eci1/Prodh/Acad9/Echs1/Aldh5a1/Etfdh/Acadsb/Etfb/Mccc1/Cpt2/Acat1/Hadh/Etfa/Mccc2/Dbt/Ech1/Hmgcl/Acad8/Aldh4a1/Eci2/Acads/Abat/Crat/Bckdhb/Hibch/Gad2/Dld	none	NA	NA
Young	Female	NVS-PAK1-1 vs vehicle	BP	GO:0046395	carboxylic acid catabolic process	117	0.788315	2.35941	6.49057e-16	4.24112e-13	3.55859e-13	164	tags=33%, list=4%, signal=33%	Acaa2/Acadl/Aldh6a1/Decr1/Acadvl/Hadhb/Ivd/Acadm/Hadha/Bckdha/Glud1/Oat/Eci1/Prodh/Acad9/Echs1/Aldh5a1/Etfdh/Acadsb/Etfb/Mccc1/Cpt2/Acat1/Hadh/Etfa/Mccc2/Dbt/Ech1/Hmgcl/Acad8/Aldh4a1/Eci2/Acads/Abat/Crat/Bckdhb/Hibch/Gad2/Dld	none	NA	NA
Young	Female	NVS-PAK1-1 vs vehicle	MF	GO:0016491	oxidoreductase activity	259	0.663875	2.19342	5.17088e-16	4.24112e-13	3.55859e-13	558	tags=34%, list=12%, signal=31%	Acadl/Aldh6a1/Decr1/Acadvl/Ivd/Acadm/Hadha/Sqor/Bckdha/Suclg2/Idh2/Glud1/Gsto1/Maoa/Prodh/Acad9/Pnpo/Aldh5a1/Etfdh/Hsdl2/L2hgdh/Acadsb/Hadh/Etfa/Aldh2/Tmx4/Dbt/Sdha/Ndufs3/Idh3b/Ndufs7/Acad8/Txnl1/Gstp1/Aldh4a1/Acads/Maob/Mthfd1l/Dhodh/Kcnab3/Crat/Txn2/Bckdhb/Pdha1/Dld/Vat1l/Sco2/Txnrd1/Ndufa10/Ndufs2/Aifm1/Cyb5r3/Aldh9a1/Blvrb/Pdhx/Ptgr3/Phyhd1/Ndufa9/Cyc1/Pdhb/Pam/Cox5a/Gpx1/Me3/Txndc12/Rtn4ip1…	none	NA	NA
Aged	Female	5xFAD vs C57BL6/J	BP	GO:0006412	translation	335	0.698644	1.69004	1.70276e-15	6.4374e-12	5.18633e-12	946	tags=40%, list=20%, signal=35%	App/Rida/Calr/Rps3/Vars1/Aplp1/Rack1/Eprs1/Rpl7/Eif3c/Cars1/Eef2/Nars1/Eef1g/Eif4a1/Farsb/Aimp1/Plxnb2/Rpl19/Dars1/Rpl12/Rpl30/Aars1/Ddx6/Rps4x/Ddx3x/Eef1a1/Rpl18a/Rpsa/Rplp0/Eif3i/Eef1d/Eif2s3x/Ybx1/Eif2s1/Rps12/Aimp2/Eif5/Rps2/Dnajc3/Eif3a/Rpl35a/Rpl10a/Aco1/Eif3e/Eif4g1/Rplp2/Rps9/Npm1/Sars1/Rps7/Rpl17/Rpl9/Trap1/Syncrip/Iars1/Eif3d/Rps19/Eif2s2/Rps17/Rps28/Rps14/Eif3b/Rpl13a/Mapk3/Pabpc1/Rps2…	Proteostasis	1	translation
Aged	Female	5xFAD vs C57BL6/J	CC	GO:0005576	extracellular region	371	0.684871	1.6636	2.80741e-15	6.4374e-12	5.18633e-12	646	tags=30%, list=14%, signal=28%	C1qa/App/Ctsd/C1qb/C1qc/Spock1/Clu/Pdia3/Hexb/Apoe/Cst3/Spock2/Lgmn/Pdia6/Ptn/Sdc4/Itm2b/Pdia4/Htra1/Ctsz/Dbi/Pycard/Hsp90b1/Grn/F3/Aqp4/Lamp2/Lxn/Ctsb/Copa/Tmeff2/Clstn1/Calr/Apod/Spon1/Plbd2/Hspa5/Nherf1/Ctsl/Psap/Epdr1/C4b/Calu/Anxa5/Lgals1/Nucb1/Gsn/Hyou1/Pcyox1l/Dpp7/Fabp5/Tfrc/S100a16/Hsp90ab1/Cbln1/Aimp1/Hdlbp/S100a13/Vtn/Ccdc80/Ybx1/B2m/Cd9/Ppt1/Pnp/Nell2/Dnajb11/Manf/Pmch/Pfn1/Sparcl1/Sn…	none	NA	NA
Young	Female	NVS-PAK1-1 vs vehicle	BP	GO:0044282	small molecule catabolic process	170	0.707445	2.23471	5.91278e-14	3.38063e-11	2.83658e-11	164	tags=24%, list=4%, signal=24%	Acaa2/Acadl/Aldh6a1/Decr1/Acadvl/Hadhb/Ivd/Acadm/Hadha/Bckdha/Glud1/Oat/Eci1/Prodh/Acad9/Echs1/Aldh5a1/Etfdh/Galm/Acadsb/Etfb/Mccc1/Cpt2/Acat1/Hadh/Etfa/Aldh2/Mccc2/Dbt/Ech1/Hmgcl/Acad8/Aldh4a1/Eci2/Acads/Abat/Crat/Bckdhb/Hibch/Gad2/Dld	none	NA	NA
Young	Female	NVS-PAK1-1 vs vehicle	CC	GO:0005759	mitochondrial matrix	199	0.668167	2.14274	7.78041e-13	3.95418e-10	3.31782e-10	539	tags=37%, list=12%, signal=34%	Acaa2/Acadl/Acadvl/Hadhb/Ivd/Acadm/Hadha/Tst/Bckdha/Glud1/Oat/Eci1/Prodh/Mrpl45/Echs1/Etfdh/Acadsb/Etfb/Mccc1/Pccb/Uqcc2/Acat1/Hadh/Etfa/Aldh2/Mccc2/Dbt/Pptc7/Hmgcl/Shmt2/Aldh4a1/Acads/Atp5f1b/Abat/Mrps30/Acot2/Bckdhb/Pdha1/Dars2/Dld/Fech/Hint2/Pcca/Mrpl4/Ndufa10/Ak3/Lars2/Pitrm1/Mrps18b/Pmpca/Mrpl1/Acot9/Got2/Pdhx/Ndufa9/Mrpl10/Supv3l1/Pdhb/Me3/Ptcd3/Aco2/Rtn4ip1/Gstk1/Mrpl21/Acss1/Mrpl39/Cs/Aco…	Mitochondrial Metabolism	0	none
Young	Male	5xFAD vs C57BL6/J	CC	GO:0005576	extracellular region	340	0.640869	1.8501	1.47556e-13	6.64e-10	5.62264e-10	725	tags=32%, list=16%, signal=29%	Apoe/App/C1qb/C1qc/Clu/Hexb/C1qa/Spock2/Ctsz/Ctsd/Htra1/Lamp2/Vtn/Asah1/Aqp4/Clstn1/Spock1/Grn/Dpp7/Cbln1/Ccdc80/Pycard/Itm2b/Cst3/Hyou1/Sdc4/Pcyox1l/Ctsb/Hsp90ab1/Anxa5/Pdia4/Apod/Epdr1/Sord/Nucb1/Ptn/S100a16/Pdia3/Dbi/Pnp/Lgmn/Gsn/Sdcbp/Pdia6/Calr/Calu/S100a11/Psap/F3/Txndc16/Nherf1/Hspa5/Cstb/S100b/Cryab/Lgals1/Vcam1/Fabp5/Gnas/Snx18/Copa/Pfn1/Sparcl1/Rnh1/Hsp90b1/Man2b1/Ctsl/Cpe/Hdlbp/Emc10/S…	none	NA	NA
Aged	Female	5xFAD vs C57BL6/J	CC	GO:0005773	vacuole	239	0.70939	1.70434	1.48633e-12	2.2721e-09	1.83053e-09	581	tags=34%, list=12%, signal=31%	Itm2c/Gfap/App/Ctsd/Prdx6/Syt11/Hexb/Lgmn/Arl8b/Hexa/Pld3/Ctsz/Grn/Lamp2/Lamp1/Irgm1/Ctsb/Vps16/Calr/Rab2a/Pip4p1/Lamtor1/Plbd2/Stx7/Vps11/Arsb/Vps33a/Gns/Atg9a/Ctsl/Vamp7/Vps26a/Psap/Kif5b/Lamtor5/Epdr1/Spns1/Rpn2/Vti1b/Vps18/Dpp7/Snx1/Vps35/Capn2/Clcn4/Hsp90ab1/Lamtor3/Tmem9b/Sqstm1/Lamtor2/Rab14/Snx6/B2m/Sort1/Arl8a/Ppt1/Klc2/Snap23/Snapin/Asah1/Mlc1/Atp6v1g1/Vps39/Chmp4b/Slc3a2/Spag9/Naga/Dbn…	none	NA	NA
Aged	Male	5xFAD vs C57BL6/J	CC	GO:0000323	lytic vacuole	189	0.724954	1.78317	1.26866e-12	2.90396e-09	2.44851e-09	487	tags=34%, list=11%, signal=32%	App/Lamtor1/Ctsz/Plbd2/Vps33a/Lamp2/Prdx6/Pip4p1/Syt11/Arl8b/Lamp1/Hexb/Vps35/Hexa/Pld3/Gfap/Kif5b/Lamtor5/Itm2c/Grn/Arsb/Ctsd/Snx1/Sidt1/Vamp7/Vps18/Vps16/Vps11/Tmem9b/Lgmn/Ctsb/Dpp7/Klc2/Stx7/Irgm1/Naga/Spns1/Clcn4/Gns/Ctsl/Ppt1/Rraga/Arl8a/Psap/Rab14/Calr/Epdr1/Snx6/Man2b1/Borcs5/Vps26a/Glb1/Sqstm1/Hsp90ab1/Lrba/Asah1/M6pr/Lars1/Vps33b/Snap23/Lamtor3/Lamtor2/Vps4a/Slc3a2	none	NA	NA
Aged	Male	5xFAD vs C57BL6/J	CC	GO:0005764	lysosome	189	0.724954	1.78317	1.26866e-12	2.90396e-09	2.44851e-09	487	tags=34%, list=11%, signal=32%	App/Lamtor1/Ctsz/Plbd2/Vps33a/Lamp2/Prdx6/Pip4p1/Syt11/Arl8b/Lamp1/Hexb/Vps35/Hexa/Pld3/Gfap/Kif5b/Lamtor5/Itm2c/Grn/Arsb/Ctsd/Snx1/Sidt1/Vamp7/Vps18/Vps16/Vps11/Tmem9b/Lgmn/Ctsb/Dpp7/Klc2/Stx7/Irgm1/Naga/Spns1/Clcn4/Gns/Ctsl/Ppt1/Rraga/Arl8a/Psap/Rab14/Calr/Epdr1/Snx6/Man2b1/Borcs5/Vps26a/Glb1/Sqstm1/Hsp90ab1/Lrba/Asah1/M6pr/Lars1/Vps33b/Snap23/Lamtor3/Lamtor2/Vps4a/Slc3a2	Endolysosome	6	lysosome
Aged	Male	5xFAD vs C57BL6/J	CC	GO:0005764	lysosome	189	0.724954	1.78317	1.26866e-12	2.90396e-09	2.44851e-09	487	tags=34%, list=11%, signal=32%	App/Lamtor1/Ctsz/Plbd2/Vps33a/Lamp2/Prdx6/Pip4p1/Syt11/Arl8b/Lamp1/Hexb/Vps35/Hexa/Pld3/Gfap/Kif5b/Lamtor5/Itm2c/Grn/Arsb/Ctsd/Snx1/Sidt1/Vamp7/Vps18/Vps16/Vps11/Tmem9b/Lgmn/Ctsb/Dpp7/Klc2/Stx7/Irgm1/Naga/Spns1/Clcn4/Gns/Ctsl/Ppt1/Rraga/Arl8a/Psap/Rab14/Calr/Epdr1/Snx6/Man2b1/Borcs5/Vps26a/Glb1/Sqstm1/Hsp90ab1/Lrba/Asah1/M6pr/Lars1/Vps33b/Snap23/Lamtor3/Lamtor2/Vps4a/Slc3a2	Endolysosome	6	lysosome
Aged	Female	5xFAD vs C57BL6/J	CC	GO:0000323	lytic vacuole	190	0.732398	1.75049	3.30878e-12	3.03481e-09	2.44501e-09	581	tags=41%, list=12%, signal=37%	Itm2c/Gfap/App/Ctsd/Prdx6/Syt11/Hexb/Lgmn/Arl8b/Hexa/Pld3/Ctsz/Grn/Lamp2/Lamp1/Irgm1/Ctsb/Vps16/Calr/Pip4p1/Lamtor1/Plbd2/Stx7/Vps11/Arsb/Vps33a/Gns/Ctsl/Vamp7/Vps26a/Psap/Kif5b/Lamtor5/Epdr1/Spns1/Vti1b/Vps18/Dpp7/Snx1/Vps35/Capn2/Clcn4/Hsp90ab1/Lamtor3/Tmem9b/Sqstm1/Lamtor2/Rab14/Snx6/B2m/Sort1/Arl8a/Ppt1/Klc2/Snap23/Snapin/Asah1/Mlc1/Atp6v1g1/Vps39/Chmp4b/Slc3a2/Spag9/Naga/Dbndd2/Ctsa/Sidt1/M6…	none	NA	NA
Aged	Female	5xFAD vs C57BL6/J	CC	GO:0005764	lysosome	190	0.732398	1.75049	3.30878e-12	3.03481e-09	2.44501e-09	581	tags=41%, list=12%, signal=37%	Itm2c/Gfap/App/Ctsd/Prdx6/Syt11/Hexb/Lgmn/Arl8b/Hexa/Pld3/Ctsz/Grn/Lamp2/Lamp1/Irgm1/Ctsb/Vps16/Calr/Pip4p1/Lamtor1/Plbd2/Stx7/Vps11/Arsb/Vps33a/Gns/Ctsl/Vamp7/Vps26a/Psap/Kif5b/Lamtor5/Epdr1/Spns1/Vti1b/Vps18/Dpp7/Snx1/Vps35/Capn2/Clcn4/Hsp90ab1/Lamtor3/Tmem9b/Sqstm1/Lamtor2/Rab14/Snx6/B2m/Sort1/Arl8a/Ppt1/Klc2/Snap23/Snapin/Asah1/Mlc1/Atp6v1g1/Vps39/Chmp4b/Slc3a2/Spag9/Naga/Dbndd2/Ctsa/Sidt1/M6…	Endolysosome	6	lysosome
Aged	Female	5xFAD vs C57BL6/J	CC	GO:0005764	lysosome	190	0.732398	1.75049	3.30878e-12	3.03481e-09	2.44501e-09	581	tags=41%, list=12%, signal=37%	Itm2c/Gfap/App/Ctsd/Prdx6/Syt11/Hexb/Lgmn/Arl8b/Hexa/Pld3/Ctsz/Grn/Lamp2/Lamp1/Irgm1/Ctsb/Vps16/Calr/Pip4p1/Lamtor1/Plbd2/Stx7/Vps11/Arsb/Vps33a/Gns/Ctsl/Vamp7/Vps26a/Psap/Kif5b/Lamtor5/Epdr1/Spns1/Vti1b/Vps18/Dpp7/Snx1/Vps35/Capn2/Clcn4/Hsp90ab1/Lamtor3/Tmem9b/Sqstm1/Lamtor2/Rab14/Snx6/B2m/Sort1/Arl8a/Ppt1/Klc2/Snap23/Snapin/Asah1/Mlc1/Atp6v1g1/Vps39/Chmp4b/Slc3a2/Spag9/Naga/Dbndd2/Ctsa/Sidt1/M6…	Endolysosome	6	lysosome
Young	Female	NVS-PAK1-1 vs vehicle	BP	GO:0030258	lipid modification	88	0.787816	2.27679	6.66492e-12	3.04853e-09	2.55793e-09	137	tags=27%, list=3%, signal=27%	Acaa2/Acadl/Decr1/Acadvl/Hadhb/Ivd/Acadm/Hadha/Eci1/Acad9/Agk/Echs1/Etfdh/Acadsb/Etfb/Cpt2/Acat1/Hadh/Etfa/Ech1/Acad8/Eci2/Acads/Crat	Lipid Metabolism	5	lipid catabolic process
Aged	Male	5xFAD vs C57BL6/J	CC	GO:0005773	vacuole	238	0.686765	1.70336	2.1402e-12	3.26595e-09	2.75373e-09	487	tags=29%, list=11%, signal=27%	App/Lamtor1/Ctsz/Plbd2/Vps33a/Lamp2/Prdx6/Pip4p1/Syt11/Arl8b/Lamp1/Atg9a/Hexb/Vps35/Hexa/Pld3/Gfap/Kif5b/Lamtor5/Itm2c/Grn/Arsb/Ctsd/Snx1/Sidt1/Vamp7/Rpn2/Vps18/Vps16/Vps11/Tmem9b/Lgmn/Ctsb/Dpp7/Klc2/Stx7/Irgm1/Rab2a/Naga/Spns1/Clcn4/Gns/Ctsl/Ppt1/Rraga/Arl8a/Psap/Rab14/Calr/Epdr1/Snx6/Man2b1/Borcs5/Vps26a/Glb1/Sqstm1/Hsp90ab1/Lrba/Asah1/M6pr/Lars1/Vps33b/Snap23/Lamtor3/Rab2b/Lamtor2/Vps4a/Slc3a2	none	NA	NA
Young	Female	NVS-PAK1-1 vs vehicle	BP	GO:0019395	fatty acid oxidation	56	0.860447	2.32969	1.29571e-11	5.38779e-09	4.52072e-09	137	tags=41%, list=3%, signal=40%	Acaa2/Acadl/Decr1/Acadvl/Hadhb/Ivd/Acadm/Hadha/Eci1/Acad9/Echs1/Etfdh/Acadsb/Etfb/Cpt2/Acat1/Hadh/Etfa/Ech1/Acad8/Eci2/Acads/Crat	Lipid Metabolism	5	lipid catabolic process
Aged	Male	5xFAD vs C57BL6/J	CC	GO:0005576	extracellular region	367	0.642778	1.61709	7.38442e-12	8.45147e-09	7.12597e-09	407	tags=22%, list=9%, signal=22%	Spock2/Spock1/App/Spon1/Ctsz/Ptn/Plbd2/Lamp2/C1qa/Pycard/Itm2b/Vtn/Cbln1/Cst3/Sdc4/Clstn1/Pdia6/Hexb/C1qc/C1qb/Grn/Apoe/Lxn/Ctsd/Tmeff2/S100a13/Clu/Nucb1/Anxa5/Htra1/Ccdc80/S100a16/Aqp4/Gsn/Lgmn/Pdia3/Ctsb/Dpp7/Hyou1/Dbi/F3/Hspa5/Pnp/Ctsl/Ppt1/Serpina3n/Tfrc/Psap/Pdia4/Calr/Epdr1/Rnh1/Manf/Nherf1/Hdlbp/Sord/Man2b1/Hsp90b1/Copa/Serpine2/Emc10/Calu/Ybx1/Scg3/Glb1/Apod/Aimp1/Fabp5/Pcyox1l/Hsp90ab1/S…	none	NA	NA
Young	Female	NVS-PAK1-1 vs vehicle	BP	GO:0034440	lipid oxidation	57	0.860295	2.32832	2.2567e-11	8.6018e-09	7.21749e-09	137	tags=40%, list=3%, signal=40%	Acaa2/Acadl/Decr1/Acadvl/Hadhb/Ivd/Acadm/Hadha/Eci1/Acad9/Echs1/Etfdh/Acadsb/Etfb/Cpt2/Acat1/Hadh/Etfa/Ech1/Acad8/Eci2/Acads/Crat	Lipid Metabolism	5	lipid catabolic process
Young	Female	NVS-PAK1-1 vs vehicle	BP	GO:0009062	fatty acid catabolic process	54	0.857629	2.30299	3.45456e-11	1.13566e-08	9.52898e-09	137	tags=43%, list=3%, signal=42%	Acaa2/Acadl/Decr1/Acadvl/Hadhb/Ivd/Acadm/Hadha/Eci1/Acad9/Echs1/Etfdh/Acadsb/Etfb/Cpt2/Acat1/Hadh/Etfa/Ech1/Acad8/Eci2/Acads/Crat	Lipid Metabolism	5	lipid catabolic process
Young	Female	NVS-PAK1-1 vs vehicle	BP	GO:0072329	monocarboxylic acid catabolic process	66	0.826191	2.29197	3.47601e-11	1.13566e-08	9.52898e-09	137	tags=35%, list=3%, signal=34%	Acaa2/Acadl/Decr1/Acadvl/Hadhb/Ivd/Acadm/Hadha/Eci1/Acad9/Echs1/Etfdh/Acadsb/Etfb/Cpt2/Acat1/Hadh/Etfa/Ech1/Acad8/Eci2/Acads/Crat	none	NA	NA
Young	Female	NVS-PAK1-1 vs vehicle	BP	GO:0043436	oxoacid metabolic process	382	0.554565	1.8858	4.93555e-11	1.48268e-08	1.24407e-08	226	tags=16%, list=5%, signal=17%	Acaa2/Acadl/Aldh6a1/Acsf2/Decr1/Acadvl/Hadhb/Ivd/Acadm/Hadha/Bckdha/Suclg2/Idh2/Glud1/Oat/Gsto1/Eci1/Prodh/Acad9/Echs1/Aldh5a1/Etfdh/Ugt2b1/Acadsb/Etfb/Mccc1/Cpt2/Acat1/Hadh/Etfa/Mccc2/Dbt/Sdha/Fahd2a/Ech1/Ppa2/Idh3b/Hmgcl/Acad8/Shmt2/Gstp1/Aldh4a1/Eci2/Acads/Abat/Ass1/Mthfd1l/Crat/Acot2/Cmas/Bckdhb/Git1/Pdha1/Hibch/Gad2/Dld/Prkaca/Mcat/Prkar2b/Txnrd1/Gcsh	none	NA	NA
Young	Female	NVS-PAK1-1 vs vehicle	BP	GO:0006082	organic acid metabolic process	383	0.553562	1.88461	5.5106e-11	1.48268e-08	1.24407e-08	226	tags=16%, list=5%, signal=17%	Acaa2/Acadl/Aldh6a1/Acsf2/Decr1/Acadvl/Hadhb/Ivd/Acadm/Hadha/Bckdha/Suclg2/Idh2/Glud1/Oat/Gsto1/Eci1/Prodh/Acad9/Echs1/Aldh5a1/Etfdh/Ugt2b1/Acadsb/Etfb/Mccc1/Cpt2/Acat1/Hadh/Etfa/Mccc2/Dbt/Sdha/Fahd2a/Ech1/Ppa2/Idh3b/Hmgcl/Acad8/Shmt2/Gstp1/Aldh4a1/Eci2/Acads/Abat/Ass1/Mthfd1l/Crat/Acot2/Cmas/Bckdhb/Git1/Pdha1/Hibch/Gad2/Dld/Prkaca/Mcat/Prkar2b/Txnrd1/Gcsh	none	NA	NA
Young	Female	NVS-PAK1-1 vs vehicle	BP	GO:0019752	carboxylic acid metabolic process	378	0.552638	1.88153	5.26893e-11	1.48268e-08	1.24407e-08	495	tags=23%, list=11%, signal=22%	Acaa2/Acadl/Aldh6a1/Acsf2/Decr1/Acadvl/Hadhb/Ivd/Acadm/Hadha/Bckdha/Suclg2/Idh2/Glud1/Oat/Gsto1/Eci1/Prodh/Acad9/Echs1/Aldh5a1/Etfdh/Ugt2b1/Acadsb/Etfb/Mccc1/Cpt2/Acat1/Hadh/Etfa/Mccc2/Dbt/Sdha/Fahd2a/Ech1/Idh3b/Hmgcl/Acad8/Shmt2/Gstp1/Aldh4a1/Eci2/Acads/Abat/Ass1/Mthfd1l/Crat/Acot2/Cmas/Bckdhb/Git1/Pdha1/Hibch/Gad2/Dld/Prkaca/Mcat/Prkar2b/Txnrd1/Gcsh/Erlin1/Gstm2/Mpst/Gk/Acot9/Got2/Pdhx/Pdhb/Gst…	none	NA	NA
Young	Female	NVS-PAK1-1 vs vehicle	BP	GO:0006635	fatty acid beta-oxidation	46	0.874088	2.28806	6.81353e-11	1.73139e-08	1.45276e-08	137	tags=50%, list=3%, signal=49%	Acaa2/Acadl/Decr1/Acadvl/Hadhb/Ivd/Acadm/Hadha/Eci1/Acad9/Echs1/Etfdh/Acadsb/Etfb/Cpt2/Acat1/Hadh/Etfa/Ech1/Acad8/Eci2/Acads/Crat	Lipid Metabolism	5	lipid catabolic process
Young	Female	5xFAD vs C57BL6/J	CC	GO:0000323	lytic vacuole	188	0.715096	1.70067	9.6948e-12	2.08494e-08	1.75262e-08	659	tags=40%, list=14%, signal=36%	Grn/Prdx6/Gfap/App/Lamp2/Pld3/Syt11/Ctsd/Psap/Lamp1/Ctsz/Vamp7/Lgmn/Ctsb/Tpp1/Arsb/Hexa/Vps33a/Plbd2/Hexb/Calr/Arl8b/Itm2c/Vps16/Vps35/Hsp90ab1/Epdr1/Ctsl/Lamtor5/Stx7/M6pr/Pip4p1/Prmt1/Vps18/Lamtor1/Gns/Rragc/Vps26a/Spns1/Clcn4/Dpp7/Lars1/Tmem9b/Asah1/Atp6v1g1/Sidt1/Lamtor2/Borcs5/Rraga/Naga/Man2b1/Irgm1/Kif5b/Ppt1/Tial1/Snx1/Rab12/Rab9b/Lamtor3/Sqstm1/Lrrc8a/Anxa6/Vps11/Rheb/Npc1/Wdr48/Chmp3/Vp…	none	NA	NA
Young	Female	5xFAD vs C57BL6/J	CC	GO:0005764	lysosome	188	0.715096	1.70067	9.6948e-12	2.08494e-08	1.75262e-08	659	tags=40%, list=14%, signal=36%	Grn/Prdx6/Gfap/App/Lamp2/Pld3/Syt11/Ctsd/Psap/Lamp1/Ctsz/Vamp7/Lgmn/Ctsb/Tpp1/Arsb/Hexa/Vps33a/Plbd2/Hexb/Calr/Arl8b/Itm2c/Vps16/Vps35/Hsp90ab1/Epdr1/Ctsl/Lamtor5/Stx7/M6pr/Pip4p1/Prmt1/Vps18/Lamtor1/Gns/Rragc/Vps26a/Spns1/Clcn4/Dpp7/Lars1/Tmem9b/Asah1/Atp6v1g1/Sidt1/Lamtor2/Borcs5/Rraga/Naga/Man2b1/Irgm1/Kif5b/Ppt1/Tial1/Snx1/Rab12/Rab9b/Lamtor3/Sqstm1/Lrrc8a/Anxa6/Vps11/Rheb/Npc1/Wdr48/Chmp3/Vp…	Endolysosome	6	lysosome
Young	Female	5xFAD vs C57BL6/J	CC	GO:0005764	lysosome	188	0.715096	1.70067	9.6948e-12	2.08494e-08	1.75262e-08	659	tags=40%, list=14%, signal=36%	Grn/Prdx6/Gfap/App/Lamp2/Pld3/Syt11/Ctsd/Psap/Lamp1/Ctsz/Vamp7/Lgmn/Ctsb/Tpp1/Arsb/Hexa/Vps33a/Plbd2/Hexb/Calr/Arl8b/Itm2c/Vps16/Vps35/Hsp90ab1/Epdr1/Ctsl/Lamtor5/Stx7/M6pr/Pip4p1/Prmt1/Vps18/Lamtor1/Gns/Rragc/Vps26a/Spns1/Clcn4/Dpp7/Lars1/Tmem9b/Asah1/Atp6v1g1/Sidt1/Lamtor2/Borcs5/Rraga/Naga/Man2b1/Irgm1/Kif5b/Ppt1/Tial1/Snx1/Rab12/Rab9b/Lamtor3/Sqstm1/Lrrc8a/Anxa6/Vps11/Rheb/Npc1/Wdr48/Chmp3/Vp…	Endolysosome	6	lysosome
Young	Female	5xFAD vs C57BL6/J	CC	GO:0005576	extracellular region	357	0.653082	1.56817	1.38904e-11	2.08494e-08	1.75262e-08	446	tags=22%, list=10%, signal=22%	Sdc4/Grn/Htra1/App/Dbi/Lamp2/Cst3/Itm2b/Pdia3/Clstn1/Ctsd/Psap/Pycard/Hsp90b1/Ctsz/C1qb/Nucb1/Manf/Spock1/Ptn/Vtn/Clu/Lgmn/Ctsb/Calu/Apoe/Lxn/C1qa/Plbd2/Hexb/Calr/Hyou1/Pdia4/Spock2/Hspa5/C1qc/Pdia6/Lnpep/Hsp90ab1/Ptgds/Cbln1/Nherf1/Epdr1/Scg3/Ctsl/Cpe/Anxa5/Nampt/Gsn/Copa/Apod/Pnp/C1qtnf4/S100b/Mtcl3/Ybx1/Dpp7/Spon1/Gars1/Hsph1/Sparcl1/Asah1/Serpine2/Tmeff2/F3/Nell2/Cmtm5/Lman2/Man2b1/S100a16/Ka…	none	NA	NA
Young	Female	5xFAD vs C57BL6/J	BP	GO:0006412	translation	331	0.659637	1.58478	2.13789e-11	2.40673e-08	2.02312e-08	855	tags=39%, list=19%, signal=34%	App/Rps3/Aplp1/Rps19/Calr/Rpsa/Eef1g/Eif4a1/Eef2/Eef1d/Eif3b/Prmt1/Eif2a/Cars1/Eif2s3x/Eif2s1/Rpl22/Sars1/Dars1/Rpl7/Rpl10a/Rps12/Rps2/Rps28/Ybx1/Mapk3/Rpl17/Rack1/Eif1/Gars1/Lars1/Rps14/Vars1/Rps9/Eif4e/Eif3a/Rps6/Rplp2/Nars1/Rpl34/Plxnb2/Rpl7a/Rps20/Tars1/Cyfip1/Rps10/Rps8/Rpl8/Rplp0/Gcn1/Farsb/Etf1/Farsa/Rpl26/Iars1/Kars1/Qki/Dhx9/Rpl31/Eif3j1/Eif3i/Eif3c/Trap1/Rps16/Rpl12/Eif5a/Cdk5rap3/Mapk1…	Proteostasis	1	translation
Young	Female	5xFAD vs C57BL6/J	BP	GO:0009057	macromolecule catabolic process	493	0.618555	1.48932	4.1956e-11	3.77855e-08	3.17629e-08	796	tags=27%, list=17%, signal=25%	Grn/Gfap/App/Lamp2/Cst3/Ctsd/Pygb/Psap/Hsp90b1/Psme1/Ctsz/Msn/Psme2/Nedd4/Clu/Lgmn/Ctsb/Snd1/Tpp1/Apoe/Abhd12/Arsb/Hexa/Hexb/Calr/Hspa5/Vps35/Lnpep/Canx/Agl/Hsp90ab1/Trim28/Vim/Ctsl/Erlin2/Lrp1/Eif2a/Psma7/Psmd1/Vcp/Gns/Psmb3/Psmb6/Rdx/Ddb1/Fbxo6/Ybx1/Dpp7/Rack1/Serpine2/Psmd10/Sel1l/Pabpc4/Etf1/Psmd4/Ccar2/Gja1/Nsfl1c/Psmd11/Apex1/Rnf170/Aifm1/Ube2z/Psmb1/Psmb5/Qki/Ubqln1/Psmc6/Dhx9/Ecpas/Psma6/…	none	NA	NA
Aged	Female	5xFAD vs C57BL6/J	BP	GO:0006952	defense response	380	0.64789	1.57215	7.36764e-11	5.63134e-08	4.53692e-08	534	tags=22%, list=11%, signal=21%	C1qa/App/C1qb/C1qc/Clu/Syt11/Apoe/Cst3/Anxa3/Capg/Arl8b/Ptn/Htra1/Pld3/Dbi/Fasn/Pycard/Lrp1/Grn/F3/Aqp4/Lamp2/Lamp1/Lxn/Irgm1/Ephx2/Vim/Apod/Stat3/Atg9a/Vamp7/Daglb/Kif5b/C4b/Eprs1/Nedd4/Lgals1/Prdx1/Gsn/Itgb1/Itgav/Vps35/Tfrc/Abhd12/Slc9a6/Aimp1/Rpl30/Sqstm1/Gja1/Ddx3x/Rpsa/Rab14/Cotl1/B2m/Ipo5/Ppt1/Lsp1/Atl2/Snap23/Cdc37/Eif4g1/Nampt/Evl/Rtn4/Syncrip/Fads2/Flnb/Hsp90aa1/Hspd1/Rps19/Isg15/Ddx1/R…	none	NA	NA
Young	Male	5xFAD vs C57BL6/J	BP	GO:0099003	vesicle-mediated transport in synapse	216	-0.556059	-1.97427	6.72753e-11	1.51369e-07	1.28177e-07	602	tags=38%, list=13%, signal=35%	Prkaca/Prrt2/Prkcb/Pten/Rapgef4/Sv2a/Nlgn1/Ap2s1/Sv2b/Cadps2/Dnajc5/Arpc3/Cacna1e/Cadps/Slc4a8/Stx1b/Sncb/Syn2/Atp6v0d1/Stx1a/Syt12/Mapk10/Atp6v1a/Prkca/Trim9/Ophn1/Atp6v1c1/Syp/Septin5/Slc18a2/Rab3a/Amph/Atp6v1h/Sptbn2/Rimbp2/Syt7/Unc13a/Git1/Rph3a/Usp46/Tbc1d24/Stxbp1/Iqsec1/Btbd8/Nlgn2/Rims1/Pacsin1/Tprg1l/Grip1/Cltb/Ctnnb1/Erc2/Napb/Ctbp1/Dnm1l/Ap3s1/Syn1/Cacna1a/Sh3gl1/Scamp5/Atp6ap1/Pclo/Sy…	Synapse	5	synaptic vesicle cycle
Aged	Female	5xFAD vs C57BL6/J	CC	GO:0005789	endoplasmic reticulum membrane	317	0.65817	1.59327	2.70571e-10	1.55105e-07	1.24961e-07	1031	tags=36%, list=22%, signal=30%	Pdia3/Pld3/Serinc1/Hsp90b1/Irgm1/Clstn1/Calr/Rab2a/Rpn1/Ddost/Hspa5/Atg9a/Vamp7/Ssr1/Canx/Calu/Ephx1/Rrbp1/Rpn2/Vti1b/Ssr4/Cyb5r3/Lrrc59/Plpp3/Anxa7/Abhd12/Slc9a6/Clcn4/Ckap4/Erp44/Ndrg4/Asph/Tmed9/Tmed10/Stt3a/Rab21/Mtdh/B2m/Sort1/Nsdhl/Sec22b/Atl2/Mlec/Sgpl1/Emc1/Ktn1/Emc10/Sez6l2/Rtn4/Fads2/Gorasp2/Erlin2/Vcp/Rps28/Rab18/Bax/Dad1/Ncln/Nomo1/Hsd17b12/Por/Surf4/Aldh3a2/Tmed2/Acsl3/Lman1/Zmpste24…	Proteostasis	4	endoplasmic reticulum
Aged	Female	5xFAD vs C57BL6/J	CC	GO:0098827	endoplasmic reticulum subcompartment	320	0.656909	1.58964	2.38972e-10	1.55105e-07	1.24961e-07	1031	tags=36%, list=22%, signal=30%	Pdia3/Pld3/Serinc1/Hsp90b1/Irgm1/Clstn1/Calr/Rab2a/Rpn1/Ddost/Hspa5/Atg9a/Vamp7/Ssr1/Canx/Calu/Ephx1/Rrbp1/Rpn2/Vti1b/Ssr4/Cyb5r3/Lrrc59/Plpp3/Anxa7/Abhd12/Slc9a6/Clcn4/Ckap4/Erp44/Ndrg4/Asph/Tmed9/Tmed10/Stt3a/Rab21/Mtdh/B2m/Sort1/Nsdhl/Sec22b/Atl2/Mlec/Sgpl1/Emc1/Ktn1/Emc10/Sez6l2/Rtn4/Fads2/Gorasp2/Erlin2/Vcp/Rps28/Rab18/Bax/Dad1/Ncln/Nomo1/Hsd17b12/Por/Surf4/Aldh3a2/Tmed2/Acsl3/Lman1/Zmpste24…	Proteostasis	4	endoplasmic reticulum
Young	Male	5xFAD vs C57BL6/J	CC	GO:0005615	extracellular space	238	0.650371	1.83728	1.05821e-10	1.58731e-07	1.34411e-07	905	tags=40%, list=20%, signal=34%	Apoe/App/C1qb/C1qc/Clu/Hexb/C1qa/Ctsz/Ctsd/Lamp2/Vtn/Asah1/Spock1/Grn/Itm2b/Cst3/Ctsb/Anxa5/Pdia4/Apod/Sord/Nucb1/Ptn/S100a16/Pdia3/Dbi/Gsn/Sdcbp/Pdia6/Calr/S100a11/Psap/F3/Cstb/S100b/Lgals1/Vcam1/Fabp5/Snx18/Copa/Sparcl1/Man2b1/Ctsl/Cpe/Hdlbp/Cd9/Serpinb1a/Pzp/Hpx/S100a13/Hmgb2/Hapln2/Ahsg/Ppt1/Ptgds/Ahnak/Pmch/Rnpep/Tfrc/Anxa2/Fgg/Alad/C1qtnf4/Gpt2/H2bc21/Apoa1/Ybx1/Mif/Lman2/Lgi3/Ckb/Npepps/Cm…	none	NA	NA
Young	Male	5xFAD vs C57BL6/J	BP	GO:0099504	synaptic vesicle cycle	183	-0.582631	-2.02972	1.45589e-10	1.63788e-07	1.38693e-07	602	tags=41%, list=13%, signal=37%	Prkaca/Prrt2/Prkcb/Pten/Rapgef4/Sv2a/Nlgn1/Ap2s1/Sv2b/Cadps2/Dnajc5/Arpc3/Cacna1e/Cadps/Slc4a8/Stx1b/Sncb/Syn2/Atp6v0d1/Stx1a/Syt12/Atp6v1a/Prkca/Trim9/Ophn1/Atp6v1c1/Syp/Septin5/Slc18a2/Rab3a/Amph/Atp6v1h/Sptbn2/Rimbp2/Syt7/Unc13a/Git1/Rph3a/Tbc1d24/Stxbp1/Btbd8/Nlgn2/Rims1/Pacsin1/Tprg1l/Cltb/Ctnnb1/Erc2/Napb/Ctbp1/Dnm1l/Ap3s1/Syn1/Cacna1a/Sh3gl1/Scamp5/Atp6ap1/Pclo/Syt1/Ap2b1/Bsn/Dnm1/Prkar1b/…	Synapse	5	synaptic vesicle cycle
Aged	Male	NVS-PAK1-1 vs vehicle	BP	GO:0016054	organic acid catabolic process	118	0.703985	2.11752	7.91442e-11	1.83258e-07	1.67119e-07	687	tags=36%, list=15%, signal=32%	Acadl/Etfb/Decr1/Aldh6a1/Acaa2/Acadvl/Gldc/Acadm/Oat/Hadhb/Acads/Cpt1a/Eci1/Acad8/Hadha/Eci2/Acot7/Hadh/Prodh/Etfa/Bckdha/Acadsb/Amdhd2/Kyat3/Dbt/Bckdhb/Gstz1/Acad9/Ech1/Akr1a1/Gls2/Glud1/Irs2/Mccc2/Bcat1/Nos1/Dbi/Pck1/Gcat/Fah/Hsd17b10/Gcdh/Echdc2	none	NA	NA
Aged	Male	NVS-PAK1-1 vs vehicle	BP	GO:0046395	carboxylic acid catabolic process	118	0.703985	2.11752	7.91442e-11	1.83258e-07	1.67119e-07	687	tags=36%, list=15%, signal=32%	Acadl/Etfb/Decr1/Aldh6a1/Acaa2/Acadvl/Gldc/Acadm/Oat/Hadhb/Acads/Cpt1a/Eci1/Acad8/Hadha/Eci2/Acot7/Hadh/Prodh/Etfa/Bckdha/Acadsb/Amdhd2/Kyat3/Dbt/Bckdhb/Gstz1/Acad9/Ech1/Akr1a1/Gls2/Glud1/Irs2/Mccc2/Bcat1/Nos1/Dbi/Pck1/Gcat/Fah/Hsd17b10/Gcdh/Echdc2	none	NA	NA
Aged	Female	5xFAD vs C57BL6/J	MF	GO:0003723	RNA binding	436	0.630816	1.53085	3.68211e-10	1.87624e-07	1.5116e-07	1028	tags=38%, list=22%, signal=33%	Msn/Hsp90b1/Rida/Copa/Vim/Calr/Rps3/Stat3/Eprs1/Rpl7/Eif3c/Cars1/Hadhb/Eef2/Tfrc/Eif4a1/Snd1/Hsp90ab1/Farsb/Aimp1/Rpl19/Dars1/Rpl12/Prkcsh/Rpl30/Aars1/Ddx6/Rps4x/Hdlbp/Tst/Ddx3x/Eef1a1/Rplp0/Eif3i/Mtdh/Eif2s3x/Ybx1/Hnrnpf/Eif2s1/Snu13/Nop56/Rps2/Psma6/Eif3a/Rpl10a/Aco1/Eif4g1/Rps9/Npm1/Sars1/Rps7/Rpl17/Rpl9/Trap1/Sugt1/Api5/Fbl/Syncrip/Hsp90aa1/Iars1/Hspd1/Eif3d/Rps19/Eif2s2/Slc3a2/Rps14/Ddx1/Eif…	none	NA	NA
Aged	Female	5xFAD vs C57BL6/J	CC	GO:0005615	extracellular space	260	0.674164	1.62319	4.48999e-10	2.05911e-07	1.65893e-07	610	tags=28%, list=13%, signal=25%	C1qa/App/Ctsd/C1qb/C1qc/Spock1/Clu/Pdia3/Hexb/Apoe/Cst3/Pdia6/Ptn/Itm2b/Pdia4/Ctsz/Dbi/Grn/F3/Lamp2/Lxn/Ctsb/Copa/Calr/Apod/Ctsl/Psap/C4b/Anxa5/Lgals1/Nucb1/Gsn/Fabp5/Tfrc/S100a16/Aimp1/Hdlbp/S100a13/Vtn/Ybx1/B2m/Cd9/Ppt1/Nell2/Dnajb11/Manf/Pmch/Sparcl1/Asah1/Ncan/Nampt/S100b/Hspd1/Agrn/Gpt2/Hnrnpa2b1/Serpine2/S100a11/Kars1/Snx18/Vcam1/Creld2/Pla2g15/Cstb/Sord/Cpe/Pcyox1/Col4a1/Serpina3k/Clic1/So…	none	NA	NA
Aged	Female	5xFAD vs C57BL6/J	CC	GO:0042175	nuclear outer membrane-endoplasmic reticulum membrane network	331	0.654625	1.5832	5.27408e-10	2.19881e-07	1.77149e-07	1031	tags=35%, list=22%, signal=30%	Pdia3/Pld3/Serinc1/Hsp90b1/Irgm1/Clstn1/Calr/Rab2a/Rpn1/Ddost/Hspa5/Atg9a/Vamp7/Ssr1/Canx/Calu/Ephx1/Rrbp1/Rpn2/Vti1b/Ssr4/Cyb5r3/Lrrc59/Plpp3/Anxa7/Abhd12/Slc9a6/Clcn4/Ckap4/Erp44/Ndrg4/Asph/Tmed9/Tmed10/Stt3a/Rab21/Rab14/Mtdh/B2m/Sort1/Nsdhl/Sec22b/Atl2/Mlec/Sgpl1/Emc1/Ktn1/Emc10/Sez6l2/Rtn4/Fads2/Gorasp2/Erlin2/Vcp/Rps28/Rab18/Bax/Dad1/Ncln/Nomo1/Hsd17b12/Por/Surf4/Aldh3a2/Tmed2/Acsl3/Lman1/Zm…	none	NA	NA
Young	Female	NVS-PAK1-1 vs vehicle	BP	GO:0009063	amino acid catabolic process	53	0.837961	2.229	9.38474e-10	2.25925e-07	1.89567e-07	226	tags=43%, list=5%, signal=42%	Aldh6a1/Ivd/Bckdha/Glud1/Oat/Prodh/Aldh5a1/Acadsb/Etfb/Mccc1/Acat1/Etfa/Mccc2/Dbt/Hmgcl/Acad8/Aldh4a1/Abat/Bckdhb/Hibch/Gad2/Dld/Gcsh	none	NA	NA
Young	Female	5xFAD vs C57BL6/J	CC	GO:0005773	vacuole	236	0.680712	1.62746	4.08038e-10	2.67314e-07	2.24707e-07	681	tags=35%, list=15%, signal=31%	Grn/Prdx6/Gfap/App/Lamp2/Pld3/Atg9a/Syt11/Ctsd/Psap/Lamp1/Ctsz/Vamp7/Lgmn/Ctsb/Tpp1/Arsb/Hexa/Vps33a/Rab2a/Plbd2/Hexb/Calr/Arl8b/Itm2c/Vps16/Vps35/Hsp90ab1/Epdr1/Rpn2/Ctsl/Lamtor5/Stx7/M6pr/Pip4p1/Prmt1/Vps18/Lamtor1/Gns/Rragc/Vps26a/Spns1/Clcn4/Dpp7/Lars1/Tmem9b/Asah1/Atp6v1g1/Sidt1/Lamtor2/Borcs5/Rraga/Naga/Man2b1/Irgm1/Ubqln1/Kif5b/Ppt1/Tial1/Snx1/Rab12/Rab9b/Lamtor3/Sqstm1/Lrrc8a/Anxa6/Vps11/…	none	NA	NA
Young	Female	5xFAD vs C57BL6/J	BP	GO:0030163	protein catabolic process	370	0.63475	1.52521	4.15545e-10	2.67314e-07	2.24707e-07	749	tags=28%, list=16%, signal=26%	Grn/Gfap/App/Lamp2/Cst3/Ctsd/Psap/Hsp90b1/Psme1/Ctsz/Msn/Psme2/Nedd4/Clu/Lgmn/Ctsb/Tpp1/Apoe/Abhd12/Calr/Hspa5/Vps35/Lnpep/Canx/Hsp90ab1/Trim28/Ctsl/Erlin2/Lrp1/Eif2a/Psma7/Psmd1/Vcp/Psmb3/Psmb6/Rdx/Ddb1/Fbxo6/Dpp7/Rack1/Serpine2/Psmd10/Sel1l/Psmd4/Ccar2/Gja1/Nsfl1c/Psmd11/Rnf170/Ube2z/Psmb1/Psmb5/Ubqln1/Psmc6/Ecpas/Psma6/Psmc1/Ppt1/Ezr/Fbxo2/Uggt1/Snx1/Gpc1/Psmb4/Psmc5/Psma5/Rab12/Tollip/Cdk5rap…	none	NA	NA
Aged	Male	5xFAD vs C57BL6/J	CC	GO:0010008	endosome membrane	202	0.680847	1.67576	2.96349e-10	2.71337e-07	2.28781e-07	553	tags=26%, list=12%, signal=24%	Clcn6/Lamtor1/Vps33a/Lamp2/Itm2b/Pip4p1/Syt11/Arl8b/Lamp1/Atg9a/Vps35/Pld3/Tom1/Lamtor5/Atp9a/Ctsd/Snx1/Vamp7/Vps18/Vps16/Vps11/Aqp4/Tmem9b/Rab4b/Stx7/Ntrk2/Irgm1/Tm9sf2/Clcn4/Syt5/Arl8a/Tfrc/Rab14/Vps29/Snx6/Pi4k2a/Vps26a/Slc9a6/Gripap1/Sorl1/Snx27/Ehd4/Eps15/Vps28/Vps33b/Lamtor3/Lamtor2/Vps4a/Clvs1/Sorcs2/Vti1b/Pikfyve	Endolysosome	0	none
Young	Female	NVS-PAK1-1 vs vehicle	MF	GO:0050660	flavin adenine dinucleotide binding	34	0.900926	2.23221	1.40872e-09	3.22175e-07	2.70326e-07	278	tags=53%, list=6%, signal=50%	Acadl/Acadvl/Ivd/Acadm/Sqor/Maoa/Prodh/Acad9/Acadsb/Etfa/Sdha/Acad8/Acads/Maob/Dld/Txnrd1/Aifm1/Cyb5r3	none	NA	NA
Young	Female	NVS-PAK1-1 vs vehicle	BP	GO:0006520	amino acid metabolic process	152	0.668565	2.09615	1.71517e-09	3.73581e-07	3.1346e-07	399	tags=24%, list=9%, signal=22%	Aldh6a1/Ivd/Bckdha/Glud1/Oat/Prodh/Aldh5a1/Acadsb/Etfb/Mccc1/Acat1/Etfa/Mccc2/Dbt/Hmgcl/Acad8/Shmt2/Aars1/Aldh4a1/Abat/Ass1/Bckdhb/Dars2/Hibch/Gad2/Dld/Yars1/Txnrd1/Gcsh/Lars2/Mpst/Got2/Gstz1/Gatc/Hars2/Ppat	none	NA	NA
Aged	Male	NVS-PAK1-1 vs vehicle	BP	GO:0007268	chemical synaptic transmission	423	-0.478584	-1.7367	3.79495e-10	4.3936e-07	4.00667e-07	960	tags=33%, list=21%, signal=29%	Ptpra/Ppp3r1/Cdh8/Igf1r/Park7/Mapk1/Prnp/Fxr2/Apba2/Camk4/Usp8/Igsf8/Htt/Rap1b/Camkv/Sipa1l1/Serpine2/Sh3gl1/Th/Dbn1/Nlgn3/Lin7a/Shisa6/Gabrg2/Cdh11/Kif5b/Grin2b/Ptpn5/Clstn1/Sorcs2/Syn2/Eif4e/Rab3gap1/Prkcg/Gpr158/Sncb/Rhot1/Arf1/Alg13/Synpo/Cacna1a/Sv2a/Glul/Rac1/Plppr4/Plcb1/Syt12/Camk2a/Micu3/Cacna1b/Gria3/Phf24/Chrm1/Nrn1/Cdkl5/Snap25/Cspg5/Cplx2/Slc8a2/Brsk1/Ctnnd2/Vps35/Adgrb1/Epha4/Git1/Z…	Synapse	0	none
Aged	Male	NVS-PAK1-1 vs vehicle	BP	GO:0098916	anterograde trans-synaptic signaling	423	-0.478584	-1.7367	3.79495e-10	4.3936e-07	4.00667e-07	960	tags=33%, list=21%, signal=29%	Ptpra/Ppp3r1/Cdh8/Igf1r/Park7/Mapk1/Prnp/Fxr2/Apba2/Camk4/Usp8/Igsf8/Htt/Rap1b/Camkv/Sipa1l1/Serpine2/Sh3gl1/Th/Dbn1/Nlgn3/Lin7a/Shisa6/Gabrg2/Cdh11/Kif5b/Grin2b/Ptpn5/Clstn1/Sorcs2/Syn2/Eif4e/Rab3gap1/Prkcg/Gpr158/Sncb/Rhot1/Arf1/Alg13/Synpo/Cacna1a/Sv2a/Glul/Rac1/Plppr4/Plcb1/Syt12/Camk2a/Micu3/Cacna1b/Gria3/Phf24/Chrm1/Nrn1/Cdkl5/Snap25/Cspg5/Cplx2/Slc8a2/Brsk1/Ctnnd2/Vps35/Adgrb1/Epha4/Git1/Z…	Synapse	1	trans-synaptic signaling
Young	Female	NVS-PAK1-1 vs vehicle	BP	GO:0044242	cellular lipid catabolic process	90	0.742163	2.15212	3.2074e-09	6.66849e-07	5.59531e-07	137	tags=27%, list=3%, signal=26%	Acaa2/Acadl/Decr1/Acadvl/Hadhb/Ivd/Acadm/Hadha/Eci1/Acad9/Echs1/Etfdh/Acadsb/Etfb/Cpt2/Acat1/Hadh/Etfa/Ech1/Acad8/Eci2/Acads/Apoa2/Crat	Lipid Metabolism	5	lipid catabolic process
Aged	Male	NVS-PAK1-1 vs vehicle	BP	GO:0099537	trans-synaptic signaling	428	-0.481257	-1.74882	7.74872e-10	7.17686e-07	6.54481e-07	960	tags=33%, list=21%, signal=29%	Ptpra/Ppp3r1/Cdh8/Igf1r/Park7/Mapk1/Prnp/Fxr2/Apba2/Camk4/Usp8/Igsf8/Htt/Rap1b/Camkv/Sipa1l1/Serpine2/Sh3gl1/Th/Dbn1/Nlgn3/Lin7a/Shisa6/Gabrg2/Cdh11/Kif5b/Grin2b/Ptpn5/Clstn1/Sorcs2/Syn2/Eif4e/Rab3gap1/Prkcg/Gpr158/Sncb/Rhot1/Arf1/Alg13/Synpo/Cacna1a/Sv2a/Glul/Rac1/Plppr4/Plcb1/Syt12/Camk2a/Micu3/Cacna1b/Gria3/Phf24/Chrm1/Nrn1/Cdkl5/Snap25/Cspg5/Cplx2/Slc8a2/Brsk1/Ctnnd2/Vps35/Adgrb1/Epha4/Git1/Z…	Synapse	1	trans-synaptic signaling
Young	Male	5xFAD vs C57BL6/J	CC	GO:0000323	lytic vacuole	180	0.672414	1.8647	1.20503e-09	9.03774e-07	7.65301e-07	327	tags=26%, list=7%, signal=25%	App/Gfap/Itm2c/Hexb/Ctsz/Ctsd/Hexa/Lamp1/Syt11/Lamp2/Asah1/Vps16/Klc2/Arsb/Vps33a/Grn/Prdx6/Dpp7/Snx1/Arl8b/Anxa6/Kif5b/Ctsb/Hsp90ab1/Epdr1/Gns/Lamtor5/Vps26a/Vps4a/Lgmn/Calr/Psap/Sqstm1/Pld3/Vps11/Vamp7/Capn2/Borcs5/Vps35/Cryab/Clcn4/Tpp1/Pip4p1/Lamtor2/Man2b1/Stx7/Ctsl	none	NA	NA
Young	Male	5xFAD vs C57BL6/J	CC	GO:0005764	lysosome	180	0.672414	1.8647	1.20503e-09	9.03774e-07	7.65301e-07	327	tags=26%, list=7%, signal=25%	App/Gfap/Itm2c/Hexb/Ctsz/Ctsd/Hexa/Lamp1/Syt11/Lamp2/Asah1/Vps16/Klc2/Arsb/Vps33a/Grn/Prdx6/Dpp7/Snx1/Arl8b/Anxa6/Kif5b/Ctsb/Hsp90ab1/Epdr1/Gns/Lamtor5/Vps26a/Vps4a/Lgmn/Calr/Psap/Sqstm1/Pld3/Vps11/Vamp7/Capn2/Borcs5/Vps35/Cryab/Clcn4/Tpp1/Pip4p1/Lamtor2/Man2b1/Stx7/Ctsl	Endolysosome	6	lysosome
Young	Male	5xFAD vs C57BL6/J	CC	GO:0005764	lysosome	180	0.672414	1.8647	1.20503e-09	9.03774e-07	7.65301e-07	327	tags=26%, list=7%, signal=25%	App/Gfap/Itm2c/Hexb/Ctsz/Ctsd/Hexa/Lamp1/Syt11/Lamp2/Asah1/Vps16/Klc2/Arsb/Vps33a/Grn/Prdx6/Dpp7/Snx1/Arl8b/Anxa6/Kif5b/Ctsb/Hsp90ab1/Epdr1/Gns/Lamtor5/Vps26a/Vps4a/Lgmn/Calr/Psap/Sqstm1/Pld3/Vps11/Vamp7/Capn2/Borcs5/Vps35/Cryab/Clcn4/Tpp1/Pip4p1/Lamtor2/Man2b1/Stx7/Ctsl	Endolysosome	6	lysosome
Aged	Female	5xFAD vs C57BL6/J	BP	GO:0099504	synaptic vesicle cycle	185	-0.556077	-1.86149	2.52759e-09	9.65959e-07	7.7823e-07	444	tags=35%, list=9%, signal=33%	Slc17a6/Atp2a2/Syn2/Cplx1/Erc2/Rap1a/Cadps/Cacna1b/Syp/Scrn1/Sh3gl1/Scamp5/Atp6v1a/Stxbp5l/Atp6v1g2/Syngr3/Arf6/Syt1/Syt7/Atp6v1h/Napb/Brsk1/Ppfia3/Rph3a/Prrt2/Ppp3r1/Sgip1/Rab3a/Tprg1l/Septin5/Sncb/Prkcb/Rap1b/Pclo/Rimbp2/Dnm1l/Dnm3/Rapgef4/Git1/Bsn/Tbc1d24/Prkaca/Dnajc6/Syn1/Bin1/Syt12/Eps15l1/Pip5k1c/Synj1/Stx1a/Ctbp1/Sh3gl2/Cltb/Ap2a1/Ap2a2/Stxbp1/Amph/Ap2b1/Stx1b/Ap2s1/Pacsin1/Snap91/Dnm1/Cl…	Synapse	5	synaptic vesicle cycle
Young	Male	NVS-PAK1-1 vs vehicle	BP	GO:0016042	lipid catabolic process	111	0.711613	2.11371	2.72586e-10	1.23727e-06	1.16409e-06	448	tags=32%, list=10%, signal=29%	Acadl/Acaa2/Acadvl/Acadm/Acad9/Hadhb/Decr1/Acot2/Hadh/Abhd12/Eci1/Etfb/Plcb3/Ddhd2/Oxct1/Acat1/Hadha/Acadsb/Naga/Nudt7/Ech1/Faah/Echs1/Plbd2/Cyp46a1/Etfa/Mgll/Gba2/Apoc1/Pck1/Hint2/Ivd/Nceh1/Acads/Etfdh	Lipid Metabolism	5	lipid catabolic process
Aged	Male	5xFAD vs C57BL6/J	CC	GO:0005765	lysosomal membrane	102	0.762843	1.81554	2.29571e-09	1.31372e-06	1.10768e-06	548	tags=36%, list=12%, signal=33%	Lamtor1/Vps33a/Lamp2/Pip4p1/Syt11/Arl8b/Lamp1/Pld3/Gfap/Kif5b/Lamtor5/Itm2c/Grn/Ctsd/Vamp7/Vps18/Vps16/Vps11/Tmem9b/Klc2/Stx7/Irgm1/Spns1/Clcn4/Ppt1/Rraga/Arl8a/Borcs5/Hsp90ab1/Lrba/M6pr/Vps33b/Lamtor3/Lamtor2/Slc3a2/Vti1b/Rragc	Endolysosome	6	lysosome
Aged	Male	5xFAD vs C57BL6/J	CC	GO:0098852	lytic vacuole membrane	102	0.762843	1.81554	2.29571e-09	1.31372e-06	1.10768e-06	548	tags=36%, list=12%, signal=33%	Lamtor1/Vps33a/Lamp2/Pip4p1/Syt11/Arl8b/Lamp1/Pld3/Gfap/Kif5b/Lamtor5/Itm2c/Grn/Ctsd/Vamp7/Vps18/Vps16/Vps11/Tmem9b/Klc2/Stx7/Irgm1/Spns1/Clcn4/Ppt1/Rraga/Arl8a/Borcs5/Hsp90ab1/Lrba/M6pr/Vps33b/Lamtor3/Lamtor2/Slc3a2/Vti1b/Rragc	none	NA	NA
Aged	Male	5xFAD vs C57BL6/J	BP	GO:0006952	defense response	375	0.619439	1.55823	1.9664e-09	1.31372e-06	1.10768e-06	495	tags=20%, list=11%, signal=19%	App/Anxa3/Ptn/Capg/Lamp2/C1qa/Pycard/Syt11/Cst3/Arl8b/Lamp1/Atg9a/Fasn/Vps35/C1qc/Pld3/C1qb/Kif5b/Lsp1/Grn/Apoe/Lxn/Clu/Daglb/Vamp7/Htra1/Fads2/Lrp1/Aqp4/Gsn/Gja1/Ephx2/Vim/Dbi/Irgm1/F3/Ppt1/Serpina3n/Tfrc/Rab14/Eprs1/Trim28/Nedd4/Plgrkt/Itgav/Nagk/Slc9a6/Arrb2/Apod/Prdx1/Aimp1/Tkfc/Sqstm1/Abhd12/Stat3/Flnb/Lgals1/Psma1/Itgb1/Myo18a/Cotl1/Eif4g1/Vcam1/Hspd1/Snap23/Cnpy3/Ipo5/Kars1/Rab2b/Rpl30/Psm…	none	NA	NA
Aged	Male	NVS-PAK1-1 vs vehicle	BP	GO:0099536	synaptic signaling	448	-0.458601	-1.66773	3.12068e-09	2.40865e-06	2.19652e-06	960	tags=32%, list=21%, signal=28%	Ptpra/Ppp3r1/Cdh8/Igf1r/Park7/Mapk1/Prnp/Fxr2/Apba2/Camk4/Usp8/Igsf8/Htt/Rap1b/Camkv/Sipa1l1/Serpine2/Sh3gl1/Th/Dbn1/Nlgn3/Lin7a/Kcmf1/Shisa6/Gabrg2/Cdh11/Kif5b/Grin2b/Ptpn5/Clstn1/Sorcs2/Syn2/Eif4e/Rab3gap1/Prkcg/Gpr158/Sncb/Rhot1/Arf1/Alg13/Synpo/Cacna1a/Sv2a/Glul/Rac1/Plppr4/Plcb1/Syt12/Camk2a/Micu3/Cacna1b/Gria3/Phf24/Chrm1/Nrn1/Cdkl5/Snap25/Cspg5/Cplx2/Slc8a2/Brsk1/Ctnnd2/Vps35/Adgrb1/Epha4/…	Synapse	0	none
Young	Female	5xFAD vs C57BL6/J	BP	GO:0006508	proteolysis	486	0.60351	1.45337	4.33779e-09	2.44163e-06	2.05246e-06	752	tags=25%, list=16%, signal=23%	Grn/Htra1/App/Cst3/P4hb/Cndp2/Ctsd/Pycard/Hsp90b1/Psme1/Ctsz/Psme2/Nedd4/Spock1/Vtn/Clu/Lgmn/Ctsb/Tpp1/Apoe/Lxn/Rps3/Calr/Hspa5/Vps35/Lnpep/Canx/Hsp90ab1/Trim28/Ctsl/Lamtor5/Cpe/Erlin2/Eif2a/Psma7/Psmd1/Gsn/Vcp/Tmed10/Myh9/Psmb3/Psmb6/Ddb1/Fbxo6/Dpp7/Spon1/Rack1/Lap3/Serpine2/Psmd10/Sel1l/F3/Glg1/Nol3/Asrgl1/Psmd4/Ccar2/Stat3/Nsfl1c/Psmd11/Rnf170/Aifm1/Ube2z/Psmb1/Psmb5/Ubqln1/Psmc6/Ecpas/Psma6/P…	none	NA	NA
Aged	Female	5xFAD vs C57BL6/J	CC	GO:1990904	ribonucleoprotein complex	324	0.641514	1.55327	7.57111e-09	2.67085e-06	2.15179e-06	1190	tags=44%, list=25%, signal=35%	Rps3/Rack1/Eprs1/Rpl7/Eif3c/Eef2/Snd1/Rpl19/Rpl12/Rpl30/Ddx6/Rps4x/Ddx3x/Rpl18a/Rpsa/Rplp0/Eif3i/Ybx1/Hnrnpf/Eif2s1/Rps12/Snu13/Nop56/Rps2/Eif3a/Rpl35a/Rpl10a/Eif3e/Rplp2/Rps9/Npm1/Rps7/Rpl17/Rpl9/Api5/Fbl/Syncrip/Eif3d/Rps19/Rps17/Rps28/Ruvbl1/Rps14/Ddx1/Eif3b/Rpl13a/Srrm2/Pabpc1/Hnrnpa2b1/Rps20/Rps11/Rpl11/Eif3f/Hnrnpul1/Rps16/Rpl27a/Eif3k/Snw1/Ncl/Luc7l2/Eif2a/Rps13/Rpl36/Pa2g4/Rpl18/Rps24/Pab…	none	NA	NA
Aged	Female	5xFAD vs C57BL6/J	CC	GO:0031984	organelle subcompartment	427	0.611411	1.4834	1.13016e-08	3.70208e-06	2.9826e-06	1038	tags=34%, list=22%, signal=29%	Syt11/Pdia3/Pld3/Serinc1/Hsp90b1/Grn/Lamp2/Irgm1/Dnm2/Pi4k2a/Clstn1/Calr/Atp9a/Rab2a/Rpn1/Ddost/Hspa5/Atg9a/Vamp7/Ssr1/Canx/Calu/Ephx1/Nucb1/Rrbp1/Rpn2/Vti1b/Ssr4/Glg1/Cyb5r3/Lap3/Lrrc59/Plpp3/Anxa7/Abhd12/Slc9a6/Clcn4/Ckap4/Erp44/Ndrg4/Asph/Tmed9/Tmed10/Stt3a/Rab21/Rab14/Mtdh/B2m/Sort1/Nsdhl/Uso1/Sec22b/Atl2/Mlec/Sgpl1/Emc1/Ktn1/Emc10/Sez6l2/Rtn4/Fads2/Gorasp2/Hspd1/Erlin2/Vcp/Rps28/Rab18/Bax/Da…	none	NA	NA
Aged	Female	5xFAD vs C57BL6/J	CC	GO:0005765	lysosomal membrane	104	0.76169	1.77937	1.40134e-08	3.78455e-06	3.04904e-06	427	tags=37%, list=9%, signal=34%	Itm2c/Gfap/Ctsd/Syt11/Arl8b/Pld3/Grn/Lamp2/Lamp1/Irgm1/Vps16/Pip4p1/Lamtor1/Stx7/Vps11/Vps33a/Vamp7/Kif5b/Lamtor5/Spns1/Vti1b/Vps18/Clcn4/Hsp90ab1/Lamtor3/Tmem9b/Lamtor2/B2m/Sort1/Arl8a/Ppt1/Klc2/Snapin/Atp6v1g1/Vps39/Chmp4b/Slc3a2/Spag9	Endolysosome	6	lysosome
Aged	Female	5xFAD vs C57BL6/J	CC	GO:0098852	lytic vacuole membrane	104	0.76169	1.77937	1.40134e-08	3.78455e-06	3.04904e-06	427	tags=37%, list=9%, signal=34%	Itm2c/Gfap/Ctsd/Syt11/Arl8b/Pld3/Grn/Lamp2/Lamp1/Irgm1/Vps16/Pip4p1/Lamtor1/Stx7/Vps11/Vps33a/Vamp7/Kif5b/Lamtor5/Spns1/Vti1b/Vps18/Clcn4/Hsp90ab1/Lamtor3/Tmem9b/Lamtor2/B2m/Sort1/Arl8a/Ppt1/Klc2/Snapin/Atp6v1g1/Vps39/Chmp4b/Slc3a2/Spag9	none	NA	NA
Aged	Female	5xFAD vs C57BL6/J	BP	GO:0099003	vesicle-mediated transport in synapse	218	-0.509373	-1.76215	1.40291e-08	3.78455e-06	3.04904e-06	452	tags=33%, list=10%, signal=31%	Iqsec1/Slc17a6/Atp2a2/Syn2/Cplx1/Erc2/Nedd4l/Rap1a/Cadps/Cacna1b/Syp/Scrn1/Sh3gl1/Scamp5/Atp6v1a/Rala/Stxbp5l/Atp6v1g2/Syngr3/Arf6/Syt1/Syt7/Hpca/Atp6v1h/Napb/Brsk1/Ppfia3/Rph3a/Prrt2/Ppp3r1/Sgip1/Rab3a/Tprg1l/Septin5/Sncb/Prkcb/Rap1b/Pclo/Rimbp2/Dnm1l/Dnm3/Rapgef4/Git1/Bsn/Tbc1d24/Sh3glb2/Prkaca/Dnajc6/Syn1/Bin1/Syt12/Eps15l1/Pip5k1c/Synj1/Stx1a/Ctbp1/Sh3gl2/Cltb/Ap2a1/Ap2a2/Stxbp1/Amph/Aak1/Ap2…	Synapse	5	synaptic vesicle cycle
Aged	Female	5xFAD vs C57BL6/J	BP	GO:0002181	cytoplasmic translation	123	0.740689	1.74771	1.49298e-08	3.80379e-06	3.06454e-06	999	tags=63%, list=21%, signal=51%	Rps3/Rpl7/Eif3c/Eef2/Eif4a1/Rpl19/Rpl12/Rpl30/Aars1/Rps4x/Rpl18a/Rpsa/Rplp0/Eif3i/Eif2s3x/Ybx1/Rps12/Eif5/Rps2/Eif3a/Rpl35a/Rpl10a/Eif3e/Rplp2/Rps9/Sars1/Rps7/Rpl17/Rpl9/Syncrip/Eif3d/Rps19/Eif2s2/Rps17/Rps28/Rps14/Eif3b/Rpl13a/Pabpc1/Rps20/Rps11/Rpl11/Eif3f/Rps16/Rpl27a/Eif3k/Rps13/Rpl36/Rpl18/Rps24/Eif3m/Rpl23/Eif3l/Eif3g/Eif2b3/Rpl5/Rps8/Rpl13/Rps5/Eif3j1/Rps26/Rps25/Rpl36a/Rpl22/Rplp1/Rps15a/…	Proteostasis	1	translation
Aged	Male	NVS-PAK1-1 vs vehicle	BP	GO:0050804	modulation of chemical synaptic transmission	337	-0.494142	-1.77747	7.39861e-09	4.48659e-06	4.09147e-06	960	tags=35%, list=21%, signal=30%	Ptpra/Ppp3r1/Igf1r/Mapk1/Prnp/Fxr2/Apba2/Camk4/Usp8/Igsf8/Htt/Rap1b/Camkv/Sipa1l1/Serpine2/Sh3gl1/Dbn1/Nlgn3/Shisa6/Cdh11/Kif5b/Grin2b/Ptpn5/Clstn1/Sorcs2/Eif4e/Rab3gap1/Prkcg/Gpr158/Rhot1/Arf1/Alg13/Synpo/Cacna1a/Glul/Rac1/Plppr4/Plcb1/Syt12/Camk2a/Micu3/Cacna1b/Gria3/Phf24/Chrm1/Nrn1/Cdkl5/Snap25/Cspg5/Cplx2/Slc8a2/Brsk1/Ctnnd2/Vps35/Adgrb1/Epha4/Git1/Zzef1/Vps18/Shank2/Atp1a3/Cacna1e/Grm3/Cdh2…	Synapse	1	trans-synaptic signaling
Aged	Male	NVS-PAK1-1 vs vehicle	BP	GO:0099177	regulation of trans-synaptic signaling	338	-0.493937	-1.77257	7.75054e-09	4.48659e-06	4.09147e-06	960	tags=35%, list=21%, signal=30%	Ptpra/Ppp3r1/Igf1r/Mapk1/Prnp/Fxr2/Apba2/Camk4/Usp8/Igsf8/Htt/Rap1b/Camkv/Sipa1l1/Serpine2/Sh3gl1/Dbn1/Nlgn3/Shisa6/Cdh11/Kif5b/Grin2b/Ptpn5/Clstn1/Sorcs2/Eif4e/Rab3gap1/Prkcg/Gpr158/Rhot1/Arf1/Alg13/Synpo/Cacna1a/Glul/Rac1/Plppr4/Plcb1/Syt12/Camk2a/Micu3/Cacna1b/Gria3/Phf24/Chrm1/Nrn1/Cdkl5/Snap25/Cspg5/Cplx2/Slc8a2/Brsk1/Ctnnd2/Vps35/Adgrb1/Epha4/Git1/Zzef1/Vps18/Shank2/Atp1a3/Cacna1e/Grm3/Cdh2…	Synapse	1	trans-synaptic signaling
Young	Male	NVS-PAK1-1 vs vehicle	CC	GO:0005743	mitochondrial inner membrane	297	0.55818	1.81068	2.08413e-09	4.72993e-06	4.45016e-06	801	tags=28%, list=18%, signal=25%	Acaa2/Idh2/Acadvl/Tst/Acad9/Hadhb/Pgam5/Mrps2/Sqor/Bckdhb/Hadh/Sod2/Uqcrh/Mrpl53/Eci1/Timm8a1/Afg3l2/Slc25a18/Acat1/Hadha/Timm9/Slc25a51/Timm13/Pisd/Timm8b/Gpd2/Aldh18a1/Slc25a22/Prodh/Atp5f1a/Tmem65/Ndufs5/Gcat/Cox5a/Ppif/Shmt2/Cyb5r3/Romo1/Chchd6/Mrps34/Cpox/Glud1/Ak2/Uqcrfs1/Timm23/Tmem11/Slc25a23/Mrps17/Mrps26/Uqcr11/Chchd3/Src/Etfdh/Bdh1/Grpel1/Ndufs8/Gstk1/Sdhb/Mtx1/Mrps28/Ndufb2/Guf1/Slc27…	Mitochondrial Metabolism	3	mitochondrial membrane organization
Young	Male	NVS-PAK1-1 vs vehicle	CC	GO:0005743	mitochondrial inner membrane	297	0.55818	1.81068	2.08413e-09	4.72993e-06	4.45016e-06	801	tags=28%, list=18%, signal=25%	Acaa2/Idh2/Acadvl/Tst/Acad9/Hadhb/Pgam5/Mrps2/Sqor/Bckdhb/Hadh/Sod2/Uqcrh/Mrpl53/Eci1/Timm8a1/Afg3l2/Slc25a18/Acat1/Hadha/Timm9/Slc25a51/Timm13/Pisd/Timm8b/Gpd2/Aldh18a1/Slc25a22/Prodh/Atp5f1a/Tmem65/Ndufs5/Gcat/Cox5a/Ppif/Shmt2/Cyb5r3/Romo1/Chchd6/Mrps34/Cpox/Glud1/Ak2/Uqcrfs1/Timm23/Tmem11/Slc25a23/Mrps17/Mrps26/Uqcr11/Chchd3/Src/Etfdh/Bdh1/Grpel1/Ndufs8/Gstk1/Sdhb/Mtx1/Mrps28/Ndufb2/Guf1/Slc27…	Mitochondrial Metabolism	5	electron transport chain
Young	Male	5xFAD vs C57BL6/J	CC	GO:0030312	external encapsulating structure	107	0.720236	1.9247	8.77715e-09	4.93715e-06	4.1807e-06	531	tags=34%, list=12%, signal=30%	Apoe/Clu/Spock2/Ctsz/Ctsd/Anxa3/Htra1/Vtn/Plxdc2/Ccdc80/Pkm/Anxa6/Cst3/Ctsb/Anxa5/Anxa7/Ptn/Vwa5a/Calr/S100a11/F3/Cstb/Lgals1/Sparcl1/Hsp90aa1/Ctsl/Spon1/Glg1/Hsd17b12/Serpinb1a/Pzp/S100a13/Hapln2/Ahsg/Anxa2/Fgg	none	NA	NA
Young	Male	5xFAD vs C57BL6/J	CC	GO:0031012	extracellular matrix	107	0.720236	1.9247	8.77715e-09	4.93715e-06	4.1807e-06	531	tags=34%, list=12%, signal=30%	Apoe/Clu/Spock2/Ctsz/Ctsd/Anxa3/Htra1/Vtn/Plxdc2/Ccdc80/Pkm/Anxa6/Cst3/Ctsb/Anxa5/Anxa7/Ptn/Vwa5a/Calr/S100a11/F3/Cstb/Lgals1/Sparcl1/Hsp90aa1/Ctsl/Spon1/Glg1/Hsd17b12/Serpinb1a/Pzp/S100a13/Hapln2/Ahsg/Anxa2/Fgg	Structural Stabilization	5	extracellular matrix organization
Young	Male	NVS-PAK1-1 vs vehicle	BP	GO:0044242	cellular lipid catabolic process	88	0.734449	2.10218	4.82539e-09	5.47561e-06	5.15174e-06	483	tags=35%, list=11%, signal=32%	Acadl/Acaa2/Acadvl/Acadm/Acad9/Hadhb/Decr1/Hadh/Abhd12/Eci1/Etfb/Plcb3/Ddhd2/Acat1/Hadha/Acadsb/Naga/Nudt7/Ech1/Faah/Echs1/Plbd2/Etfa/Mgll/Gba2/Apoc1/Pck1/Ivd/Acads/Etfdh/Acad8	Lipid Metabolism	5	lipid catabolic process
Young	Male	NVS-PAK1-1 vs vehicle	CC	GO:0019866	organelle inner membrane	310	0.554478	1.81155	4.09262e-09	5.47561e-06	5.15174e-06	801	tags=28%, list=18%, signal=25%	Acaa2/Idh2/Acadvl/Tst/Acad9/Hadhb/Pgam5/Mrps2/Sqor/Bckdhb/Hadh/Sod2/Uqcrh/Mrpl53/Eci1/Timm8a1/Afg3l2/Slc25a18/Acat1/Hadha/Timm9/Slc25a51/Timm13/Pisd/Timm8b/Gpd2/Aldh18a1/Sun1/Slc25a22/Prodh/Atp5f1a/Tmem65/Ndufs5/Gcat/Cox5a/Ppif/Shmt2/Cyb5r3/Romo1/Chchd6/Mrps34/Fam169a/Cpox/Glud1/Ak2/Uqcrfs1/Timm23/Tmem11/Slc25a23/Mrps17/Mrps26/Uqcr11/Chchd3/Src/Etfdh/Bdh1/Grpel1/Ndufs8/Lrpprc/Gstk1/Sdhb/Mtx1/Mrps…	none	NA	NA
Young	Male	5xFAD vs C57BL6/J	BP	GO:0009057	macromolecule catabolic process	489	0.544014	1.58106	1.10577e-08	5.52887e-06	4.68175e-06	655	tags=20%, list=15%, signal=19%	Apoe/App/Gfap/Clu/Hexb/Psme1/Pygb/Ctsz/Ctsd/Msn/Hexa/Lamp2/Arsb/Grn/Dpp7/Snx1/Ubl4a/Cst3/Abhd12/Pcyox1l/Ctsb/Hsp90ab1/Gns/Sec61b/Fbxo2/Vps4a/Lgmn/Lrp1/Erlin2/Vim/Nedd4/Calr/Canx/Psap/Sqstm1/Vps11/Hspa5/Mtmr2/Capn2/Psma1/Vps35/Gabarapl1/Arih2/Snx3/Aifm1/Pcnp/Ttc5/Cul4a/Synpo2/Hnrnpd/Agl/Tpp1/Capns1/Hsp90aa1/Psme2/Lsm4/Psmd7/Hsp90b1/Psmd6/Snd1/Ctsl/Rps7/Rnf20/Pgm1/Pacsin3/Chmp2b/Smg6/Snf8/Gja1/Qki/…	none	NA	NA
Aged	Female	5xFAD vs C57BL6/J	BP	GO:0044419	biological process involved in interspecies interaction between organisms	396	0.616082	1.49515	2.29974e-08	5.55085e-06	4.47207e-06	861	tags=29%, list=18%, signal=26%	C1qa/App/C1qb/C1qc/Clu/Syt11/Apoe/Anxa3/Capg/Arl8b/P4hb/Htra1/Pld3/Fasn/Pycard/Grn/Aqp4/Lamp2/Lamp1/Irgm1/Ctsb/Vps16/Vim/Calr/Cmpk2/Ppib/Atg9a/Vamp7/Kif5b/C4b/Eprs1/Nedd4/Lgals1/Prdx1/Gsn/Hadhb/Vps18/Itgav/Eef1g/Capn2/Hsp90ab1/Rpl30/Sqstm1/Gja1/Tjp1/Ddx3x/Eef1a1/Rpsa/Rab14/Cotl1/Ccdc80/Mtdh/B2m/Ipo5/Ppt1/Snx3/Stom/Atl2/Cdc37/Evl/Rtn4/Syncrip/Flnb/Hsp90aa1/Hspd1/Chmp4b/Rps19/Slc3a2/Isg15/Bax/Ddx1/…	none	NA	NA
Young	Female	5xFAD vs C57BL6/J	BP	GO:0044419	biological process involved in interspecies interaction between organisms	390	0.615408	1.47981	1.13016e-08	5.65457e-06	4.75328e-06	775	tags=26%, list=17%, signal=24%	Grn/Htra1/App/Lamp2/Pld3/Atg9a/Syt11/Fasn/P4hb/Capg/Ppib/Pycard/Lamp1/C1qb/Nedd4/Vamp7/Clu/Ctsb/Cmpk2/Apoe/C1qa/Rps19/Calr/Arl8b/Vps16/C1qc/Rpsa/Hsp90ab1/Trim28/Eef1g/Vim/Anxa3/Cotl1/Vps18/Gsn/Ddb1/Mapk3/Ipo5/Itgav/Rab5a/Mtdh/Tkfc/Atl3/Irgm1/Grk2/Gja1/Nagk/Rnf170/Stom/Crk/Ubqln1/Ccdc80/Smarca5/Dhx9/Vapb/Kif5b/Ppt1/Mapk14/Tardbp/Tjp1/Rab12/Tollip/Eea1/Mapk1/Sqstm1/Pcbp2/Evl/Eprs1/Lgals1/Vamp4/Flnb…	none	NA	NA
Aged	Female	5xFAD vs C57BL6/J	BP	GO:0051604	protein maturation	215	0.674926	1.61469	2.56698e-08	5.88609e-06	4.74216e-06	903	tags=37%, list=19%, signal=31%	Clu/Pdia3/Lgmn/P4hb/Pdia4/Ctsz/Pycard/Hsp90b1/Grn/F3/Calr/Spon1/Ppib/Hspa5/Ctsl/Canx/Gsn/Hyou1/Glg1/Vps35/Nol3/Capn2/Myh9/Hsp90ab1/Erp44/Asph/B2m/Hspa9/Dnajb11/Dnajc3/Dnaja1/Cdc37/Snapin/Cct2/Hspa2/Mesd/Trap1/Hsp90aa1/Hspd1/Stoml2/Chordc1/Txndc5/Dnaja3/Serpine2/Cct8/Cryab/Zmpste24/Fkbp4/Cpe/Pik3c3/Tcp1/Glrx3/Sorl1/Cct3/Nudcd2/Tbca/Adam10/Dpm1/Hspb1/Nudc/Prdx4/Fkbp8/Hspa13/Grpel1/Cct5/Cct6a/Ppia/C…	Proteostasis	6	vesicle-mediated transport to the plasma membrane
Young	Female	NVS-PAK1-1 vs vehicle	BP	GO:0016042	lipid catabolic process	113	0.686466	2.03971	3.04316e-08	6.05192e-06	5.07797e-06	202	tags=25%, list=4%, signal=24%	Acaa2/Acadl/Decr1/Acadvl/Hadhb/Ivd/Acadm/Hadha/Eci1/Acad9/Echs1/Etfdh/Acadsb/Etfb/Cpt2/Acat1/Hadh/Etfa/Ech1/Acad8/Eci2/Acads/Apoa2/Crat/Acot2/Abhd4/Hint2/Pcca	Lipid Metabolism	5	lipid catabolic process
Young	Female	5xFAD vs C57BL6/J	BP	GO:0002181	cytoplasmic translation	124	0.724966	1.69774	1.71555e-08	7.72511e-06	6.4938e-06	1028	tags=65%, list=22%, signal=52%	Rps3/Rps19/Rpsa/Eif4a1/Eef2/Eif3b/Eif2s3x/Rpl22/Sars1/Rpl7/Rpl10a/Rps12/Rps2/Rps28/Ybx1/Rpl17/Rps14/Rps9/Eif3a/Rps6/Rplp2/Rpl34/Rpl7a/Rps20/Rps10/Rps8/Rpl8/Rplp0/Etf1/Rpl26/Dhx9/Rpl31/Eif3j1/Eif3i/Eif3c/Rps16/Rpl12/Rpl9/Rps7/Rpl27a/Rpl18a/Eif5/Rplp1/Denr/Rpl38/Rps26/Eif2s2/Rpl11/Rps15a/Rps13/Rpl27/Rpl36a/Rpl32/Rpl6/Rps21/Eif4a2/Aars1/Rps24/Rps27a/Rpl18/Pabpc1/Rwdd1/Csde1/Hnrnpu/Eif3g/Eif3f/Rps5/E…	Proteostasis	1	translation
Young	Female	NVS-PAK1-1 vs vehicle	BP	GO:1901605	alpha-amino acid metabolic process	101	0.706655	2.08255	4.22468e-08	8.05154e-06	6.75579e-06	399	tags=23%, list=9%, signal=21%	Aldh6a1/Ivd/Glud1/Oat/Prodh/Aldh5a1/Acadsb/Mccc1/Acat1/Mccc2/Hmgcl/Acad8/Shmt2/Aldh4a1/Ass1/Hibch/Gad2/Txnrd1/Gcsh/Mpst/Got2/Gstz1/Ppat	none	NA	NA
Aged	Female	5xFAD vs C57BL6/J	CC	GO:0005774	vacuolar membrane	132	0.727616	1.71475	3.70356e-08	8.08788e-06	6.51604e-06	427	tags=30%, list=9%, signal=28%	Itm2c/Gfap/Ctsd/Syt11/Arl8b/Pld3/Grn/Lamp2/Lamp1/Irgm1/Vps16/Rab2a/Pip4p1/Lamtor1/Stx7/Vps11/Vps33a/Vamp7/Kif5b/Lamtor5/Spns1/Rpn2/Vti1b/Vps18/Clcn4/Hsp90ab1/Lamtor3/Tmem9b/Lamtor2/B2m/Sort1/Arl8a/Ppt1/Klc2/Snapin/Atp6v1g1/Vps39/Chmp4b/Slc3a2/Spag9	none	NA	NA
Aged	Male	5xFAD vs C57BL6/J	CC	GO:0031902	late endosome membrane	68	0.794087	1.82237	1.60285e-08	8.15314e-06	6.87443e-06	553	tags=41%, list=12%, signal=37%	Clcn6/Lamtor1/Vps33a/Lamp2/Pip4p1/Arl8b/Lamp1/Atg9a/Pld3/Lamtor5/Atp9a/Vamp7/Vps18/Vps16/Vps11/Stx7/Irgm1/Clcn4/Arl8a/Slc9a6/Sorl1/Vps28/Vps33b/Lamtor3/Lamtor2/Vps4a/Vti1b/Pikfyve	Endolysosome	5	late endosome
Young	Female	5xFAD vs C57BL6/J	MF	GO:0003723	RNA binding	427	0.60221	1.44871	2.06381e-08	8.44847e-06	7.10187e-06	879	tags=35%, list=19%, signal=31%	Hsp90b1/Msn/Snd1/Rps3/Rps19/Calr/Prkcsh/Hsp90ab1/Eif4a1/Vim/Eef2/Eif3b/Eif2a/Cars1/Eif2s3x/Eif2s1/Rpl22/Copa/Sars1/Dars1/Rpl7/Rpl10a/Rps2/Ybx1/Rpl17/Eif1/Rps14/Hnrnpf/Rps9/Eif4e/Eif3a/Rps6/Rpl7a/Rps20/Cyfip1/Sidt1/Rps10/Hsd17b10/Rbm39/Snrpd3/Mtdh/Rpl8/Rplp0/Pabpc4/Hnrnpul1/Farsb/Etf1/Srp72/Farsa/Stat3/Snrpg/Apex1/Rpl26/Iars1/Ppp1r21/Kars1/Qki/Srsf3/Dhx9/Nudt21/Nop56/Psma6/Tst/Tial1/Snrnp70/Tardbp…	none	NA	NA
Young	Male	NVS-PAK1-1 vs vehicle	CC	GO:0031966	mitochondrial membrane	414	0.516673	1.73032	9.83534e-09	8.92852e-06	8.40041e-06	637	tags=20%, list=14%, signal=19%	Acadl/Acaa2/Idh2/Acadvl/Acadm/Tst/Acad9/Hadhb/Pgam5/Mrps2/Sqor/Bckdhb/Hadh/Sod2/Uqcrh/Mrpl53/Eci1/Timm8a1/Afg3l2/Slc25a18/Bcl2l2/Acat1/Hadha/Timm9/Slc25a51/Maoa/Timm13/Pisd/Timm8b/Gpd2/Aldh18a1/Fam210b/Slc25a22/Prodh/Atp5f1a/Tmem65/Ndufs5/Hk1/Grk2/Gcat/Cox5a/Ppif/Rhot1/Shmt2/Cyb5r3/Gk/Romo1/Ptrh2/Chchd6/Mrps34/Cpox/Acsl6/Glud1/Ak2/Uqcrfs1/Timm23/Tmem11/Slc25a23/Mrps17/Mrps26/Uqcr11/Ivd/Acads/Chch…	Mitochondrial Metabolism	3	mitochondrial membrane organization
Aged	Male	NVS-PAK1-1 vs vehicle	BP	GO:0006520	amino acid metabolic process	152	0.631436	1.96091	1.75939e-08	9.05306e-06	8.25578e-06	674	tags=31%, list=15%, signal=27%	Yars1/Etfb/Sars1/Aldh6a1/Nars1/Gldc/Psat1/Oat/Psph/Gclm/Acad8/Tars1/Phgdh/Adss1/Aars1/Enoph1/Prodh/Iars1/Etfa/Bckdha/Farsb/Mecp2/Acadsb/Cars1/Kyat3/Dbt/Bckdhb/Asns/Prdx4/Gstz1/Wars1/Hars1/Dglucy/Gls2/Glud1/Vars1/P4hb/Mccc2/Carns1/Ddc/Bcat1/Ears2/Nos1/Gcat/Fah/Hsd17b10/Gcdh	none	NA	NA
Young	Male	5xFAD vs C57BL6/J	CC	GO:0005773	vacuole	228	0.62291	1.7533	2.16548e-08	9.74468e-06	8.25163e-06	327	tags=22%, list=7%, signal=22%	App/Gfap/Itm2c/Hexb/Ctsz/Ctsd/Hexa/Lamp1/Syt11/Lamp2/Asah1/Vps16/Klc2/Arsb/Vps33a/Grn/Prdx6/Dpp7/Snx1/Arl8b/Anxa6/Kif5b/Ctsb/Hsp90ab1/Atg9a/Epdr1/Gns/Lamtor5/Vps26a/Vps4a/Lgmn/Calr/Psap/Sqstm1/Tex264/Pld3/Vps11/Mtmr2/Vamp7/Capn2/Borcs5/Vps35/Gabarapl1/Cryab/Clcn4/Tpp1/Pip4p1/Lamtor2/Man2b1/Stx7/Ctsl	none	NA	NA
Young	Male	NVS-PAK1-1 vs vehicle	BP	GO:0016054	organic acid catabolic process	117	0.69193	2.06654	1.56297e-08	1.01348e-05	9.5353e-06	483	tags=30%, list=11%, signal=27%	Acadl/Acaa2/Aldh6a1/Acadvl/Acadm/Acad9/Hadhb/Decr1/Atp2b4/Oat/Bckdha/Bckdhb/Dbt/Hadh/Eci1/Etfb/Sardh/Acat1/Hadha/Aldh5a1/Acadsb/Nudt7/Ech1/Faah/Prodh/Echs1/Gcat/Etfa/Glud1/Pck1/Ivd/Acads/Etfdh/Gls/Acad8	none	NA	NA
Young	Male	NVS-PAK1-1 vs vehicle	BP	GO:0046395	carboxylic acid catabolic process	117	0.69193	2.06654	1.56297e-08	1.01348e-05	9.5353e-06	483	tags=30%, list=11%, signal=27%	Acadl/Acaa2/Aldh6a1/Acadvl/Acadm/Acad9/Hadhb/Decr1/Atp2b4/Oat/Bckdha/Bckdhb/Dbt/Hadh/Eci1/Etfb/Sardh/Acat1/Hadha/Aldh5a1/Acadsb/Nudt7/Ech1/Faah/Prodh/Echs1/Gcat/Etfa/Glud1/Pck1/Ivd/Acads/Etfdh/Gls/Acad8	none	NA	NA
Young	Female	5xFAD vs C57BL6/J	CC	GO:0005615	extracellular space	250	0.655566	1.56487	2.95091e-08	1.10733e-05	9.30832e-06	859	tags=34%, list=19%, signal=30%	Grn/App/Dbi/Lamp2/Cst3/Itm2b/Pdia3/Ctsd/Psap/Ctsz/C1qb/Nucb1/Manf/Spock1/Ptn/Vtn/Clu/Ctsb/Apoe/Lxn/C1qa/Hexb/Calr/Pdia4/C1qc/Pdia6/Lnpep/Ptgds/Ctsl/Cpe/Anxa5/Nampt/Gsn/Copa/Apod/C1qtnf4/S100b/Mtcl3/Ybx1/Gars1/Sparcl1/Asah1/Serpine2/F3/Nell2/Cmtm5/Lman2/Man2b1/S100a16/Kars1/S100a13/Ncan/Cd9/Ppt1/Hdlbp/Nucb2/Chgb/Dnajb11/Sod3/Lgals1/Mt3/H2bc12/Dag1/Sord/Kit/Hmgb1/Rnpep/Ist1/Ctsf/Sdcbp/B2m/Sparc/Arh…	none	NA	NA
Aged	Female	5xFAD vs C57BL6/J	BP	GO:0045862	positive regulation of proteolysis	105	0.742472	1.73418	5.51358e-08	1.14933e-05	9.25964e-06	490	tags=23%, list=10%, signal=21%	App/Ctsd/Clu/Apoe/Lgmn/Psme1/Pycard/Grn/F3/Psme2/Spon1/Rps3/Stat3/Rack1/Gsn/Myh9/Asph/Ddx3x/Hspd1/Vcp/Bax/Dnaja3/Ccdc22/Pacsin3	none	NA	NA
Aged	Female	5xFAD vs C57BL6/J	BP	GO:0052547	regulation of peptidase activity	91	0.759844	1.75508	5.81953e-08	1.16036e-05	9.34853e-06	605	tags=35%, list=13%, signal=31%	App/Ctsd/Spock1/Cst3/Lgmn/Psme1/Pycard/Grn/F3/Lxn/Psme2/Rps3/Stat3/Lamtor5/Rack1/Gsn/Nol3/Asph/Tmed10/Ddx3x/Vtn/Hspd1/Vcp/Bax/Gpx1/Dnaja3/Serpine2/Cryab/Cstb/Psma3/Serpina3k/Pak2	none	NA	NA
Young	Male	5xFAD vs C57BL6/J	BP	GO:0099536	synaptic signaling	437	-0.414021	-1.55958	2.86308e-08	1.17126e-05	9.91805e-06	638	tags=30%, list=14%, signal=28%	Neo1/Itpka/Mink1/Ctnnd2/Sorbs2/Cacng8/Cck/Prkaca/Tac1/Prrt2/Ube3a/Prkcb/Pten/Rapgef4/Frrs1l/Grm5/Sv2a/Ywhag/Fgf12/Nlgn1/Dlg4/Tpbg/Sv2b/Prkce/Cadps2/Htt/Lrrtm1/Plppr4/Atg5/Synpo/Camkv/Cacna1e/Cadps/Grm3/Slc4a8/Stx1b/Syngap1/Ptprs/Kif1b/Sncb/Gabbr2/Syn2/Kcnma1/Plcl2/Stx1a/Rapgef2/Syt12/Iqsec2/Dgki/Prkca/Trim9/Sorcs2/Ophn1/Syp/Dbn1/Adgrb1/Septin5/Lgi1/Dagla/Camk4/Rab3a/Gna11/Ppp1r9a/Trio/Mpp2/Sptbn2…	Synapse	0	none
Aged	Female	5xFAD vs C57BL6/J	BP	GO:0006954	inflammatory response	163	0.692019	1.65141	6.58086e-08	1.20719e-05	9.72582e-06	529	tags=25%, list=11%, signal=23%	C1qa/App/Clu/Syt11/Apoe/Ptn/Pld3/Fasn/Pycard/Lrp1/Grn/F3/Lamp2/Lxn/Irgm1/Ephx2/Apod/Stat3/Vamp7/Daglb/C4b/Lgals1/Itgb1/Itgav/Vps35/Tfrc/Abhd12/Slc9a6/Aimp1/Gja1/Ddx3x/Snap23/Nampt/Rtn4/Fads2/Rps19/Gpx1/Psmb4/Kars1/Tmed2/Vcam1	Immune Response	0	none
Aged	Female	5xFAD vs C57BL6/J	BP	GO:0051707	response to other organism	345	0.612533	1.48307	6.35085e-08	1.20719e-05	9.72582e-06	470	tags=19%, list=10%, signal=18%	C1qa/App/C1qb/C1qc/Clu/Syt11/Apoe/Anxa3/Capg/Arl8b/Htra1/Pld3/Pycard/Grn/Aqp4/Lamp2/Lamp1/Irgm1/Vim/Calr/Cmpk2/Atg9a/Vamp7/Kif5b/C4b/Eprs1/Nedd4/Prdx1/Gsn/Hadhb/Itgav/Eef1g/Capn2/Rpl30/Sqstm1/Gja1/Tjp1/Ddx3x/Rpsa/Rab14/Cotl1/Ccdc80/Mtdh/B2m/Ipo5/Ppt1/Snx3/Atl2/Cdc37/Evl/Rtn4/Syncrip/Flnb/Hsp90aa1/Hspd1/Rps19/Isg15/Bax/Ddx1/Rpl13a/Mapk3/Prdx3/Gpx1/Dnaja3	none	NA	NA
Young	Female	NVS-PAK1-1 vs vehicle	CC	GO:0099512	supramolecular fiber	367	-0.494808	-1.70866	7.20567e-08	1.31835e-05	1.10618e-05	1117	tags=35%, list=24%, signal=29%	Dpp9/Synpo/Dynll1/Slc2a1/Clip3/Kif3a/Snca/Gas7/Nefl/Specc1/Ckap5/Vcl/Ablim2/Grip1/Dnm1/Chmp3/Des/Coro1a/Gsk3a/Pygm/Actn4/Kif5b/Dbi/Fkbp1a/Tbcb/Cct4/Slc8a2/Vps16/Arhgef2/Hspb1/Map2k1/Yes1/Katnb1/Jakmip1/Cct3/Pde4d/Kifap3/Clip1/Tuba1a/Ppp3ca/Cct7/Shank2/Hdac6/Dnm2/Nefm/Nrp1/Klc2/Gng12/Tubal3/Mark2/Nckap1/Chmp4b/Rcc2/Dync1i2/Pls3/Myl12b/Rpl4/Chmp2b/Cep170b/Dynll2/Dbnl/Actg1/Ank3/Actr3/Ptges3/Map6d1/…	none	NA	NA
Young	Female	5xFAD vs C57BL6/J	BP	GO:0044248	cellular catabolic process	430	0.601076	1.44674	3.99147e-08	1.38258e-05	1.16221e-05	707	tags=23%, list=15%, signal=21%	Idh1/Prdx6/Gfap/App/Dbi/Lamp2/Atg9a/Syt11/Ctsd/Psap/Pycard/Decr1/Nedd4/Clu/Lgmn/Tpp1/Apoe/Abhd12/Arsb/Hexa/Vps33a/Rab2a/Plbd2/Hexb/Arl8b/Aldh1l1/Vps16/Daglb/Lnpep/Gcat/Tom1/Cpe/Npl/Tigar/Lrp1/Nampt/Sgpl1/Vps18/Eif2s1/Vcp/Gns/Rragc/Pgd/Oat/Mtcl3/Mapk3/Eci2/Asah1/Anxa7/Hsd17b10/Mtdh/Asrgl1/Glud1/Rraga/Naga/Acot2/Irgm1/Stat3/Nagk/Nsfl1c/Echdc1/Gdpd1/Rab39b/Ubqln1/Plcg1/Abcd3/Gcdh/Gpc1/Akr1a1/Hadh/Ra…	none	NA	NA
Young	Female	NVS-PAK1-1 vs vehicle	CC	GO:0099081	supramolecular polymer	369	-0.492427	-1.70184	8.46807e-08	1.48973e-05	1.24998e-05	1117	tags=35%, list=24%, signal=29%	Dpp9/Synpo/Dynll1/Slc2a1/Clip3/Kif3a/Snca/Gas7/Nefl/Specc1/Ckap5/Vcl/Ablim2/Grip1/Dnm1/Chmp3/Des/Coro1a/Gsk3a/Pygm/Actn4/Kif5b/Dbi/Fkbp1a/Tbcb/Cct4/Slc8a2/Vps16/Arhgef2/Hspb1/Map2k1/Yes1/Katnb1/Jakmip1/Cct3/Pde4d/Kifap3/Clip1/Tuba1a/Ppp3ca/Cct7/Shank2/Hdac6/Dnm2/Nefm/Nrp1/Klc2/Gng12/Tubal3/Mark2/Nckap1/Chmp4b/Rcc2/Dync1i2/Pls3/Myl12b/Rpl4/Chmp2b/Cep170b/Dynll2/Dbnl/Actg1/Ank3/Actr3/Ptges3/Map6d1/…	none	NA	NA
Young	Female	NVS-PAK1-1 vs vehicle	BP	GO:0044248	cellular catabolic process	431	0.49055	1.68734	8.86393e-08	1.50162e-05	1.25996e-05	164	tags=11%, list=4%, signal=12%	Acaa2/Acadl/Aldh6a1/Decr1/Acadvl/Hadhb/Ivd/Acadm/Hadha/Bckdha/Glud1/Oat/Gsto1/Eci1/Prodh/Acad9/Echs1/Aldh5a1/Etfdh/Ugt2b1/Acadsb/Etfb/Mccc1/Cpt2/Acat1/Hadh/Etfa/Aldh2/Mccc2/Dbt/Ech1/Hmgcl/Acad8/Aldh4a1/Eci2/Acads/Abat/Slc7a5/Nln/Apoa2/Crat/Acot2/Bckdhb/Atg2b/Git1/Hibch/Gad2/Dld	none	NA	NA
Aged	Male	5xFAD vs C57BL6/J	CC	GO:0043209	myelin sheath	173	-0.546906	-1.9564	3.33232e-08	1.52554e-05	1.28628e-05	368	tags=35%, list=8%, signal=33%	Pebp1/Syn1/Vdac2/Nefl/Atp1b1/Pgam1/Vdac1/Ldhb/Cntn2/Slc25a3/Nefm/Ndrg1/Septin4/Rps27a/Eno1/Pitpna/Plcb1/Mbp/Atp6v1a/Napb/Pdha1/Myo1d/Atp5pb/Ndufv2/Mobp/Tubb4a/Gpm6b/Cdc42/Eno2/Cntnap1/Rala/Gnb5/Dlat/Sirt2/Dpysl2/Rap1a/Mdh1/Tspan2/Cnrip1/Cnp/Atp1a3/Napg/Gnao1/Stxbp1/Plp1/Mog/Gnb1/Uchl1/Mag/Tppp/Thy1/Pacsin1/Omg/Dnm1/Cntn1/Igsf8/Cltc/Nfasc/Nsf/Ehd3	Myelination	0	none
Young	Female	5xFAD vs C57BL6/J	BP	GO:0052547	regulation of peptidase activity	88	0.757201	1.7422	5.3796e-08	1.65278e-05	1.38934e-05	360	tags=25%, list=8%, signal=23%	Grn/App/Cst3/Ctsd/Pycard/Psme1/Psme2/Spock1/Vtn/Lgmn/Lxn/Rps3/Lamtor5/Gsn/Vcp/Tmed10/Rack1/Serpine2/F3/Nol3/Stat3/Aifm1	none	NA	NA
Young	Female	5xFAD vs C57BL6/J	BP	GO:0006952	defense response	376	0.611427	1.46956	5.50559e-08	1.65278e-05	1.38934e-05	752	tags=25%, list=16%, signal=23%	Grn/Htra1/App/Dbi/Lamp2/Cst3/Pld3/Atg9a/Syt11/Fasn/Capg/Pycard/Lamp1/C1qb/Nedd4/Vamp7/Ptn/Clu/Apoe/Abhd12/Lxn/C1qa/Rps19/Arl8b/Daglb/Vps35/C1qc/Rpsa/Ephx2/Trim28/Vim/Anxa3/Cotl1/Lrp1/Nampt/Gsn/Apod/Mapk3/Lsp1/Eif4e/Ipo5/Itgav/F3/Fads2/Tkfc/Atl3/Itgb1/Irgm1/Stat3/Gja1/Nagk/Rnf170/Crk/Kars1/Ubqln1/Smarca5/Dhx9/Vapb/Kif5b/Ppt1/Mapk14/Psmb4/Rab12/Tollip/Adcy1/Psma1/Sqstm1/Pcbp2/Evl/Eprs1/Lgals1/Vamp4…	none	NA	NA
Aged	Male	NVS-PAK1-1 vs vehicle	BP	GO:0034440	lipid oxidation	57	0.772368	2.07576	3.61635e-08	1.67473e-05	1.52724e-05	266	tags=32%, list=6%, signal=30%	Acadl/Etfb/Decr1/Acaa2/Acadvl/Acadm/Hadhb/Acads/Cpt1a/Eci1/Acad8/Hadha/Eci2/Hadh/Etfa/Prkaa1/Apod/Acadsb	Lipid Metabolism	5	lipid catabolic process
Aged	Male	5xFAD vs C57BL6/J	CC	GO:0005770	late endosome	126	0.710002	1.71056	4.08625e-08	1.70062e-05	1.4339e-05	486	tags=31%, list=10%, signal=28%	Clcn6/Lamtor1/Vps33a/Lamp2/Pip4p1/Cst3/Arl8b/Lamp1/Atg9a/Vps35/Pld3/Lamtor5/Atp9a/Grn/Apoe/Vamp7/Vps18/Vps16/Vps11/Gja1/Lgmn/Stx7/Irgm1/Clcn4/Ctsl/Arl8a/Psap/Rab14/Map2k2/Slc9a6/Sqstm1/Sorl1/M6pr/Vps28/Vps33b/Lamtor3/Lamtor2/Vps26b/Vps4a	Endolysosome	5	late endosome
Aged	Female	5xFAD vs C57BL6/J	BP	GO:0098542	defense response to other organism	253	0.645011	1.55132	9.99986e-08	1.76382e-05	1.42103e-05	470	tags=19%, list=10%, signal=18%	C1qa/App/C1qb/C1qc/Syt11/Apoe/Anxa3/Capg/Arl8b/Htra1/Pld3/Pycard/Grn/Aqp4/Lamp2/Lamp1/Irgm1/Vim/Atg9a/Vamp7/Kif5b/C4b/Eprs1/Nedd4/Prdx1/Gsn/Rpl30/Sqstm1/Ddx3x/Rpsa/Rab14/Cotl1/B2m/Ipo5/Ppt1/Atl2/Cdc37/Evl/Rtn4/Syncrip/Flnb/Hsp90aa1/Hspd1/Rps19/Isg15/Ddx1/Rpl13a/Mapk3/Dnaja3	Immune Response	0	none
Aged	Male	NVS-PAK1-1 vs vehicle	BP	GO:0072329	monocarboxylic acid catabolic process	66	0.741131	2.03302	4.93127e-08	2.0198e-05	1.84192e-05	743	tags=44%, list=16%, signal=37%	Acadl/Etfb/Decr1/Acaa2/Acadvl/Acadm/Hadhb/Acads/Cpt1a/Eci1/Acad8/Hadha/Eci2/Acot7/Hadh/Etfa/Acadsb/Acad9/Ech1/Akr1a1/Irs2/Dbi/Pck1/Fah/Hsd17b10/Gcdh/Echdc2/Hexa/Echs1	none	NA	NA
Aged	Male	NVS-PAK1-1 vs vehicle	MF	GO:0004672	protein kinase activity	156	-0.581443	-1.93678	5.23377e-08	2.0198e-05	1.84192e-05	645	tags=24%, list=14%, signal=21%	Camk2a/Pnck/Mast1/Cdkl5/Brsk1/Mark2/Pikfyve/Epha4/Prkcq/Map4k2/Prkab2/Csnk1e/Oxsr1/Matk/Pik3r4/Slk/Trim28/Dclk2/Stk32c/Abl2/Bcr/Map2k6/Tnik/Mark1/Gsk3b/Cdk5/Camk2b/Map4k4/Lmtk2/Yes1/Dclk1/Pkm/Mylk/Map2k1/Pdk1/Pdk3/Pdk2	none	NA	NA
Aged	Female	5xFAD vs C57BL6/J	CC	GO:0140534	endoplasmic reticulum protein-containing complex	55	0.825971	1.83483	1.20844e-07	2.05256e-05	1.65366e-05	460	tags=44%, list=10%, signal=40%	Pdia3/Pdia6/Ganab/P4hb/Pdia4/Hsp90b1/Calr/Rpn1/Ddost/Ppib/Hspa5/Rpn2/Hyou1/Ssr4/Prkcsh/Stt3a/B2m/Dnajb11/Mlec/Emc1/Emc10/Vcp/Dad1/Hsd17b12	none	NA	NA
Young	Male	5xFAD vs C57BL6/J	MF	GO:0044024	histone H2AS1 kinase activity	67	-0.705717	-2.13798	6.46683e-08	2.09154e-05	1.77108e-05	680	tags=31%, list=15%, signal=27%	Pak5/Mink1/Csnk1d/Csnk2a1/Dclk2/Mark3/Csnk1a1/Dclk1/Rock2/Cdc42bpa/Sik3/Ksr1/Mark2/Cdc42bpb/Trio/Pdpk1/Akt3/Stk32c/Gak/Brsk1/Aak1	none	NA	NA
Young	Male	5xFAD vs C57BL6/J	MF	GO:0140995	histone H2A kinase activity	67	-0.705717	-2.13798	6.46683e-08	2.09154e-05	1.77108e-05	680	tags=31%, list=15%, signal=27%	Pak5/Mink1/Csnk1d/Csnk2a1/Dclk2/Mark3/Csnk1a1/Dclk1/Rock2/Cdc42bpa/Sik3/Ksr1/Mark2/Cdc42bpb/Trio/Pdpk1/Akt3/Stk32c/Gak/Brsk1/Aak1	none	NA	NA
Young	Male	5xFAD vs C57BL6/J	BP	GO:0006952	defense response	367	0.564853	1.63399	6.50702e-08	2.09154e-05	1.77108e-05	715	tags=24%, list=16%, signal=22%	Apoe/App/C1qb/C1qc/Capg/Clu/C1qa/Lamp1/Anxa3/Fasn/Syt11/Htra1/Lamp2/Vps26b/Aqp4/Grn/Arl8b/Pycard/Cst3/Abhd12/Kif5b/Fads2/Prdx1/Atg9a/Apod/Ptn/Dbi/Eprs1/Lrp1/Vim/Gsn/Nedd4/Sqstm1/F3/Pld3/Daglb/Vamp7/Psma1/Vamp4/Vps35/Tmed2/Lgals1/Vcam1/Stat3/Cotl1/Stxbp3/Hsp90aa1/Gnat2/Itgav/Atp1a2/Rab11fip5/Gja1/Abcf3/Scyl1/Prdx2/Serpinb1a/Hpx/Hmgb2/Ahsg/Ppt1/Ephx2/Tfrc/Dpp9/Fgg/Rpl13a/Cnpy3/Ipo5/Ddx3x/Rab14/Rpsa…	none	NA	NA
Young	Female	5xFAD vs C57BL6/J	CC	GO:0005765	lysosomal membrane	101	0.744148	1.7314	8.28729e-08	2.19516e-05	1.84527e-05	659	tags=45%, list=14%, signal=39%	Grn/Gfap/Lamp2/Pld3/Syt11/Ctsd/Lamp1/Vamp7/Vps33a/Arl8b/Itm2c/Vps16/Hsp90ab1/Lamtor5/Stx7/M6pr/Pip4p1/Prmt1/Vps18/Lamtor1/Rragc/Spns1/Clcn4/Tmem9b/Atp6v1g1/Lamtor2/Borcs5/Rraga/Irgm1/Kif5b/Ppt1/Rab12/Lamtor3/Lrrc8a/Anxa6/Vps11/Rheb/Npc1/Chmp3/Vps39/Abhd6/Lamp5/Arl8a/Klc2/Chmp4b	Endolysosome	6	lysosome
Young	Female	5xFAD vs C57BL6/J	CC	GO:0098852	lytic vacuole membrane	101	0.744148	1.7314	8.28729e-08	2.19516e-05	1.84527e-05	659	tags=45%, list=14%, signal=39%	Grn/Gfap/Lamp2/Pld3/Syt11/Ctsd/Lamp1/Vamp7/Vps33a/Arl8b/Itm2c/Vps16/Hsp90ab1/Lamtor5/Stx7/M6pr/Pip4p1/Prmt1/Vps18/Lamtor1/Rragc/Spns1/Clcn4/Tmem9b/Atp6v1g1/Lamtor2/Borcs5/Rraga/Irgm1/Kif5b/Ppt1/Rab12/Lamtor3/Lrrc8a/Anxa6/Vps11/Rheb/Npc1/Chmp3/Vps39/Abhd6/Lamp5/Arl8a/Klc2/Chmp4b	none	NA	NA
Aged	Male	NVS-PAK1-1 vs vehicle	BP	GO:0019395	fatty acid oxidation	56	0.768941	2.06366	6.5067e-08	2.31789e-05	2.11376e-05	266	tags=30%, list=6%, signal=29%	Acadl/Etfb/Decr1/Acaa2/Acadvl/Acadm/Hadhb/Acads/Cpt1a/Eci1/Acad8/Hadha/Eci2/Hadh/Etfa/Prkaa1/Acadsb	Lipid Metabolism	5	lipid catabolic process
Aged	Female	5xFAD vs C57BL6/J	BP	GO:0030162	regulation of proteolysis	197	0.673204	1.60831	1.46723e-07	2.38554e-05	1.92192e-05	605	tags=23%, list=13%, signal=21%	App/Ctsd/Spock1/Clu/Apoe/Cst3/Lgmn/Psme1/Ctsz/Pycard/Grn/F3/Lxn/Psme2/Spon1/Rps3/Stat3/Lamtor5/Rack1/Gsn/Glg1/Nol3/Myh9/Hsp90ab1/Asph/Tmed10/Ddx3x/Vtn/Rps7/Hspd1/Vcp/Bax/Gpx1/Dnaja3/Rpl11/Ccdc22/Serpine2/Pacsin3/Cryab/Cstb/Eif2a/Psma3/Rpl23/Serpina3k/Pak2	none	NA	NA
Aged	Female	5xFAD vs C57BL6/J	BP	GO:0009607	response to biotic stimulus	358	0.615637	1.49294	1.50852e-07	2.38554e-05	1.92192e-05	541	tags=20%, list=12%, signal=19%	C1qa/App/C1qb/C1qc/Clu/Syt11/Apoe/Anxa3/Capg/Arl8b/Htra1/Pld3/Pycard/Grn/Aqp4/Lamp2/Lamp1/Irgm1/Vim/Calr/Cmpk2/Hspa5/Atg9a/Vamp7/Kif5b/C4b/Eprs1/Nedd4/Prdx1/Gsn/Hadhb/Itgav/Eef1g/Capn2/Rpl30/Sqstm1/Gja1/Tjp1/Ddx3x/Rpsa/Rab14/Cotl1/Ccdc80/Mtdh/B2m/Ipo5/Ppt1/Snx3/Atl2/Cdc37/Evl/Rtn4/Syncrip/Flnb/Hsp90aa1/Hspd1/Rps19/Isg15/Bax/Ddx1/Rpl13a/Mapk3/Prdx3/Gpx1/Dnaja3/Abi3/Stxbp3/Ncl/Zmpste24/Itgb8	none	NA	NA
Aged	Female	5xFAD vs C57BL6/J	BP	GO:0002252	immune effector process	119	0.722207	1.70083	1.67255e-07	2.55677e-05	2.05987e-05	512	tags=27%, list=11%, signal=25%	C1qa/App/C1qb/C1qc/Clu/Lcp1/Anxa3/Arl8b/Pycard/Lrp1/Grn/Lamp1/Pi4k2a/Stx7/Stat3/Atg9a/Vamp7/Kif5b/C4b/Lgals1/Prdx1/Tfrc/B2m/Pnp/Snap23/Rtn4/Nckap1l/Hspd1/Rps19/Ddx1/Stxbp3/Kars1	none	NA	NA
Aged	Female	5xFAD vs C57BL6/J	BP	GO:0009100	glycoprotein metabolic process	67	0.789177	1.77059	1.7641e-07	2.60973e-05	2.10254e-05	343	tags=27%, list=7%, signal=25%	Itm2c/Hexb/Cst3/Ganab/Hexa/Itm2b/Rpn1/Ddost/Arsb/Ctsl/Rpn2/Tm9sf2/Erp44/Prkcsh/Stt3a/Uggt1/Fbxo2/Mlec	Proteostasis	0	none
Young	Male	5xFAD vs C57BL6/J	CC	GO:0031902	late endosome membrane	64	0.779563	1.96908	9.04936e-08	2.71481e-05	2.29885e-05	371	tags=31%, list=8%, signal=29%	Lamp1/Lamp2/Clcn6/Vps16/Vps33a/Atp9a/Arl8b/Anxa6/Atg9a/Lamtor5/Vps4a/Pld3/Vps11/Vamp7/Clcn4/Pip4p1/Lamtor2/Stx7/Chmp2b/Snf8	Endolysosome	5	late endosome
Young	Female	5xFAD vs C57BL6/J	CC	GO:0098827	endoplasmic reticulum subcompartment	316	0.615579	1.47655	1.08656e-07	2.71822e-05	2.28496e-05	829	tags=28%, list=18%, signal=25%	Serinc1/Pld3/Atg9a/Pdia3/Clstn1/Hsp90b1/Rrbp1/Vamp7/Calu/Plpp3/Abhd12/Rab2a/Calr/Ndrg4/Ddost/Hspa5/Canx/Rpn2/Erlin2/Tmed9/Nsdhl/Sgpl1/Rpn1/Vcp/Tmed10/Rab21/Clcn4/Rps28/Agpat3/Cyb5r3/Gorasp2/Anxa7/Nomo1/Sel1l/Emc1/Fads2/Lman2/Mtdh/Atl3/Irgm1/Rnf170/Gpr37/Gdpd1/Stt3a/Acsl3/Vapb/Ssr1/Slc39a7/Tmem214/Osbp/Eif5a/Por/Cdk5rap3/Lrrc59/Sec22b/Rps26/Hsd17b12/Spcs2/Ephx1/Asph/Pcyt1a/Rheb/Rpl27/Cyb5a/Epm2aip…	Proteostasis	4	endoplasmic reticulum
Aged	Female	5xFAD vs C57BL6/J	BP	GO:0030163	protein catabolic process	377	0.608336	1.4766	1.99377e-07	2.85732e-05	2.30202e-05	828	tags=27%, list=18%, signal=24%	Gfap/App/Ctsd/Clu/Apoe/Cst3/Lgmn/Msn/Psme1/Ctsz/Lrp1/Hsp90b1/Grn/Lamp2/Ctsb/Calr/Psme2/Hspa5/Vps11/Psmd2/Ctsl/Psap/Canx/Rack1/Nedd4/Capns1/Pcyox1l/Dpp7/Ndfip2/Snx1/Vps35/Abhd12/Capn2/Hsp90ab1/Sqstm1/Gja1/Rdx/Ezr/Ppt1/Snx3/Uggt1/Sec22b/Dnajc3/Psma6/Fbxo2/Psmd7/Psma7/Psma5/Rps7/Psmd4/Psmb1/Psmc3/Hsp90aa1/Chmp4b/Erlin2/Vcp/Isg15/Snx5/Psmc5/Psmd3/Gpx1/Psmc2/Rpl11/Ccdc22/Serpine2/Psmb4/Pacsin3/Ctsa/Ub…	none	NA	NA
Young	Female	NVS-PAK1-1 vs vehicle	BP	GO:0045333	cellular respiration	151	0.630337	1.96762	1.77049e-07	2.89222e-05	2.42677e-05	635	tags=40%, list=14%, signal=36%	Suclg2/Idh2/Etfdh/Mtfr1l/Etfb/Uqcc2/Etfa/Sdha/Ndufs3/Idh3b/Ndufs7/Shmt2/Ndufb5/Ndufc2/Atp5f1b/Ndufa3/Slc25a18/Pdha1/Ndufa11/Dld/Prkaca/Sco2/Ndufb2/Ndufa10/Cycs/Ndufa5/Ndufs2/Aifm1/Slc25a25/Uqcrc1/Got2/Ndufa8/Uqcrq/Ndufa9/Ndufa13/Cyc1/Pdhb/Cox5a/Ndufa7/Uqcrc2/Aco2/Atp5pf/Bcl2l13/Rhoa/Uqcr11/Sdhb/Ndufs4/Ndufv1/Cox5b/Ndufb11/Uqcrfs1/Cs/Ndufs8/Coa6/ATP8/Ndufv3/Uqcr10/Chchd2/Mdh2/Slc25a12/Sod2	Mitochondrial Metabolism	5	electron transport chain
Young	Female	5xFAD vs C57BL6/J	CC	GO:0005774	vacuolar membrane	129	0.709692	1.671	1.25815e-07	2.98182e-05	2.50655e-05	675	tags=39%, list=15%, signal=34%	Grn/Gfap/Lamp2/Pld3/Syt11/Ctsd/Lamp1/Vamp7/Vps33a/Rab2a/Arl8b/Itm2c/Vps16/Hsp90ab1/Rpn2/Lamtor5/Stx7/M6pr/Pip4p1/Prmt1/Vps18/Lamtor1/Rragc/Spns1/Clcn4/Tmem9b/Atp6v1g1/Lamtor2/Borcs5/Rraga/Irgm1/Kif5b/Ppt1/Rab12/Lamtor3/Lrrc8a/Anxa6/Vps11/Rheb/Npc1/Chmp3/Vps39/Abhd6/Lamp5/Arl8a/Klc2/Vps4a/Chmp4b/Snap29/Wdfy3	none	NA	NA
Young	Female	NVS-PAK1-1 vs vehicle	BP	GO:0009060	aerobic respiration	126	0.647715	1.96447	1.98281e-07	3.12736e-05	2.62407e-05	603	tags=40%, list=13%, signal=35%	Suclg2/Idh2/Mtfr1l/Uqcc2/Sdha/Ndufs3/Idh3b/Ndufs7/Shmt2/Ndufb5/Ndufc2/Atp5f1b/Ndufa3/Pdha1/Ndufa11/Dld/Ndufb2/Ndufa10/Cycs/Ndufa5/Ndufs2/Uqcrc1/Ndufa8/Uqcrq/Ndufa9/Ndufa13/Cyc1/Pdhb/Cox5a/Ndufa7/Uqcrc2/Aco2/Atp5pf/Bcl2l13/Rhoa/Uqcr11/Sdhb/Ndufs4/Ndufv1/Cox5b/Ndufb11/Uqcrfs1/Cs/Ndufs8/Coa6/ATP8/Ndufv3/Uqcr10/Chchd2/Mdh2	Mitochondrial Metabolism	5	electron transport chain
Young	Female	NVS-PAK1-1 vs vehicle	BP	GO:0009081	branched-chain amino acid metabolic process	20	0.922014	2.0927	2.21175e-07	3.37218e-05	2.82948e-05	164	tags=65%, list=4%, signal=63%	Aldh6a1/Ivd/Bckdha/Acadsb/Mccc1/Acat1/Mccc2/Dbt/Hmgcl/Acad8/Bckdhb/Hibch/Dld	none	NA	NA
Young	Male	5xFAD vs C57BL6/J	BP	GO:0043603	amide metabolic process	171	0.639105	1.76545	1.27112e-07	3.57504e-05	3.02728e-05	483	tags=21%, list=11%, signal=20%	Apoe/Clu/Hexb/Hexa/Fasn/Asah1/Idh1/P4hb/Acly/Tmed10/Oplah/Suclg2/Gnpda1/Pnp/Psap/Npl/Gclm/Slc1a2/Mccc2/Sgpl1/Hsp90b1/Ctsl/Plpp3/Cpe/Nans/Abhd4/Spon1/Hmgcs1/Slc2a13/Ethe1/Coasy/Hlcs/Amdhd2/Mcee/Nanp/Acaa2	none	NA	NA
Young	Male	5xFAD vs C57BL6/J	CC	GO:0062023	collagen-containing extracellular matrix	96	0.721896	1.9172	1.40077e-07	3.70791e-05	3.1398e-05	531	tags=34%, list=12%, signal=31%	Clu/Spock2/Ctsz/Ctsd/Anxa3/Htra1/Vtn/Plxdc2/Ccdc80/Pkm/Anxa6/Cst3/Ctsb/Anxa5/Anxa7/Ptn/Vwa5a/Calr/S100a11/F3/Cstb/Lgals1/Sparcl1/Hsp90aa1/Ctsl/Spon1/Serpinb1a/Pzp/S100a13/Hapln2/Ahsg/Anxa2/Fgg	Structural Stabilization	5	extracellular matrix organization
Aged	Male	5xFAD vs C57BL6/J	CC	GO:0005774	vacuolar membrane	130	0.699309	1.68681	1.05731e-07	4.03364e-05	3.40102e-05	638	tags=35%, list=14%, signal=31%	Lamtor1/Vps33a/Lamp2/Pip4p1/Syt11/Arl8b/Lamp1/Pld3/Gfap/Kif5b/Lamtor5/Itm2c/Grn/Ctsd/Vamp7/Rpn2/Vps18/Vps16/Vps11/Tmem9b/Klc2/Stx7/Irgm1/Rab2a/Spns1/Clcn4/Ppt1/Rraga/Arl8a/Borcs5/Hsp90ab1/Lrba/M6pr/Vps33b/Lamtor3/Rab2b/Lamtor2/Vps4a/Slc3a2/Vti1b/Rragc/B2m/Wdfy3/Snapin/Slc22a17	none	NA	NA
Aged	Male	NVS-PAK1-1 vs vehicle	MF	GO:0004674	protein serine/threonine kinase activity	129	-0.604332	-1.96191	1.31615e-07	4.086e-05	3.72615e-05	645	tags=25%, list=14%, signal=22%	Camk2a/Pnck/Mast1/Cdkl5/Brsk1/Mark2/Pikfyve/Prkcq/Map4k2/Prkab2/Csnk1e/Oxsr1/Pik3r4/Slk/Dclk2/Stk32c/Bcr/Map2k6/Tnik/Mark1/Gsk3b/Cdk5/Camk2b/Map4k4/Lmtk2/Dclk1/Pkm/Mylk/Map2k1/Pdk1/Pdk3/Pdk2	none	NA	NA
Aged	Male	NVS-PAK1-1 vs vehicle	CC	GO:0097060	synaptic membrane	324	-0.476029	-1.70902	1.32347e-07	4.086e-05	3.72615e-05	836	tags=31%, list=18%, signal=27%	Slc1a2/Dbn1/Nlgn3/Lin7a/Shisa6/Kcnj3/Gabrg2/Strn/Grin2b/Ptpn5/Clstn1/Sorcs2/Lrrc7/Prkcg/Gpr158/Gphn/Nectin1/Gad2/Dnaja3/Cacna1a/Atp2b4/Rgs7/Actn2/Rac1/Plppr4/Gria3/Chrm1/Snap25/Cspg5/Slc8a2/Abhd17b/Scn2a/Lrrc4b/Ctnna2/Hip1r/Epb41l1/Iqsec3/Adgrb1/Epha4/Kcnj9/Cadm1/Elfn1/Ctnnb1/Shank2/Atp1a3/Cacna1e/Napb/Grm3/Cdh2/Atad1/Rims1/Cacng8/Kctd12/Dbnl/Grm7/Cacng2/Dgkb/Akap5/Nlgn1/Kcnj6/Kctd16/Shisa7/Dlg3/…	Synapse	0	none
Aged	Female	5xFAD vs C57BL6/J	CC	GO:0005770	late endosome	127	0.712814	1.68358	2.95085e-07	4.10078e-05	3.30382e-05	293	tags=27%, list=6%, signal=26%	Clcn6/Apoe/Cst3/Lgmn/Arl8b/Pld3/Grn/Lamp2/Lamp1/Irgm1/Vps16/Atp9a/Pip4p1/Lamtor1/Stx7/Vps11/Vps33a/Atg9a/Ctsl/Vamp7/Psap/Lamtor5/Vti1b/Vps18/Vps35/Slc9a6/Clcn4/Lamtor3/Sqstm1/Gja1/Lamtor2/Rab14/B2m/Arl8a	Endolysosome	5	late endosome
Aged	Male	NVS-PAK1-1 vs vehicle	CC	GO:1902495	transmembrane transporter complex	204	-0.544564	-1.8452	1.47377e-07	4.15353e-05	3.78774e-05	856	tags=37%, list=18%, signal=31%	Atp1b1/Ndufs7/Kcnj16/Kcnip2/Shisa6/Kcnj3/Gabrg2/Ndufa12/Sestd1/Ndufb1/Grin2b/Cox5b/Lrrc8c/Cox5a/Cox7a2/Uqcrc1/Cox6a1/Cacna1a/Ndufb6/Micu3/Cyc1/Cacna1b/Gria3/Nrn1/Snap25/Ndufa9/Scn4b/Scn2a/Scn3b/Atp6v1g2/Micu1/Ndufb5/Kcnj9/Atp1a3/Ryr2/Cacna1e/Ndufa3/Abcb8/Fkbp1a/Cacng8/Ndufv1/Ndufa11/Ndufb11/Cacng2/Kcnj6/Ndufs3/Atp5f1d/Dlg3/Slc17a7/Ndufa6/Atp6v1a/Ndufc2/Kcnb1/Kcnq2/Ndufa13/Ndufs5/Ndufs2/Atp6v1g1/D…	none	NA	NA
Aged	Male	NVS-PAK1-1 vs vehicle	MF	GO:0016773	phosphotransferase activity, alcohol group as acceptor	202	-0.543673	-1.84497	1.52473e-07	4.15353e-05	3.78774e-05	645	tags=23%, list=14%, signal=21%	Camk2a/Pnck/Mast1/Cdkl5/Brsk1/Mark2/Pfkl/Pikfyve/Epha4/Prkcq/Map4k2/Dgkb/Prkab2/Csnk1e/Oxsr1/Matk/Dgka/Pip5k1c/Pik3r4/Slk/Fn3k/Trim28/Dclk2/Stk32c/Abl2/Bcr/Map2k6/Tnik/Pip4k2b/Mark1/Pik3c2g/Gsk3b/Cdk5/Camk2b/Map4k4/Agk/Lmtk2/Yes1/Pfkm/Dclk1/Pkm/Mylk/Map2k1/Tkfc/Pdk1/Pdk3/Pdk2	none	NA	NA
Aged	Female	5xFAD vs C57BL6/J	BP	GO:0006417	regulation of translation	141	0.699161	1.65176	3.395e-07	4.57926e-05	3.6893e-05	845	tags=35%, list=18%, signal=30%	App/Rida/Calr/Rps3/Aplp1/Rack1/Eprs1/Eef2/Plxnb2/Aars1/Ddx6/Rps4x/Ddx3x/Ybx1/Eif2s1/Eif5/Dnajc3/Aco1/Eif3e/Eif4g1/Rps9/Npm1/Sars1/Trap1/Syncrip/Eif3d/Rps14/Eif3b/Rpl13a/Mapk3/Pabpc1/Eif3k/Tmed2/Ncl/Eif2a/Pa2g4/Ptbp1/Rpl10/Magoh/Serbp1/Rpl5/Cyfip1/Khdrbs1/Rplp1/Pcbp1/Qki/Hnrnpd/Eif4a3/Shmt2/Caprin1	Proteostasis	1	translation
Young	Male	5xFAD vs C57BL6/J	BP	GO:0044419	biological process involved in interspecies interaction between organisms	377	0.559224	1.61666	1.93273e-07	4.83183e-05	4.09152e-05	711	tags=22%, list=16%, signal=20%	Apoe/App/C1qb/C1qc/Capg/Clu/C1qa/Lamp1/Anxa3/Fasn/Syt11/Htra1/Lamp2/Vps16/Vps26b/Aqp4/P4hb/Grn/Cmpk2/Arl8b/Ccdc80/Pycard/Kif5b/Ctsb/Hsp90ab1/Prdx1/Atg9a/Stom/Vps4a/Eprs1/Vim/Gsn/Eef1a1/Nedd4/Calr/Sqstm1/Ppib/Pld3/Vamp7/Capn2/Vamp4/Lgals1/Snx3/Cotl1/Stxbp3/Tjp1/Hsp90aa1/Itgav/Rab11fip5/Chmp2b/Gja1/Abcf3/Prdx2/Serpinb1a/Hpx/Hmgb2/Ppt1/Fgg/Rpl13a/Cnpy3/Hadhb/Alad/Eea1/Ipo5/Ddx3x/Rab14/Prdx3/Rpsa/Map…	none	NA	NA
Young	Male	5xFAD vs C57BL6/J	BP	GO:0007268	chemical synaptic transmission	413	-0.413765	-1.51109	2.1499e-07	4.83728e-05	4.09613e-05	602	tags=28%, list=13%, signal=27%	Prkaca/Tac1/Prrt2/Ube3a/Prkcb/Pten/Rapgef4/Frrs1l/Grm5/Sv2a/Ywhag/Fgf12/Nlgn1/Dlg4/Tpbg/Sv2b/Prkce/Cadps2/Htt/Lrrtm1/Plppr4/Atg5/Synpo/Camkv/Cacna1e/Cadps/Grm3/Slc4a8/Stx1b/Syngap1/Ptprs/Kif1b/Sncb/Gabbr2/Syn2/Kcnma1/Plcl2/Stx1a/Rapgef2/Syt12/Iqsec2/Dgki/Prkca/Trim9/Sorcs2/Ophn1/Syp/Dbn1/Adgrb1/Septin5/Lgi1/Camk4/Rab3a/Ppp1r9a/Trio/Mpp2/Sptbn2/Gabra1/Rimbp2/Syt7/Unc13a/Cbln4/Git1/Nptn/Rph3a/Usp46…	Synapse	0	none
Young	Male	5xFAD vs C57BL6/J	BP	GO:0098916	anterograde trans-synaptic signaling	413	-0.413765	-1.51109	2.1499e-07	4.83728e-05	4.09613e-05	602	tags=28%, list=13%, signal=27%	Prkaca/Tac1/Prrt2/Ube3a/Prkcb/Pten/Rapgef4/Frrs1l/Grm5/Sv2a/Ywhag/Fgf12/Nlgn1/Dlg4/Tpbg/Sv2b/Prkce/Cadps2/Htt/Lrrtm1/Plppr4/Atg5/Synpo/Camkv/Cacna1e/Cadps/Grm3/Slc4a8/Stx1b/Syngap1/Ptprs/Kif1b/Sncb/Gabbr2/Syn2/Kcnma1/Plcl2/Stx1a/Rapgef2/Syt12/Iqsec2/Dgki/Prkca/Trim9/Sorcs2/Ophn1/Syp/Dbn1/Adgrb1/Septin5/Lgi1/Camk4/Rab3a/Ppp1r9a/Trio/Mpp2/Sptbn2/Gabra1/Rimbp2/Syt7/Unc13a/Cbln4/Git1/Nptn/Rph3a/Usp46…	Synapse	1	trans-synaptic signaling
Young	Female	5xFAD vs C57BL6/J	CC	GO:0005789	endoplasmic reticulum membrane	313	0.618715	1.4835	2.26867e-07	4.86467e-05	4.08928e-05	829	tags=28%, list=18%, signal=25%	Serinc1/Pld3/Atg9a/Pdia3/Clstn1/Hsp90b1/Rrbp1/Vamp7/Calu/Plpp3/Abhd12/Rab2a/Calr/Ndrg4/Ddost/Hspa5/Canx/Rpn2/Erlin2/Tmed9/Nsdhl/Sgpl1/Rpn1/Vcp/Tmed10/Rab21/Clcn4/Rps28/Agpat3/Cyb5r3/Gorasp2/Anxa7/Nomo1/Sel1l/Emc1/Fads2/Lman2/Mtdh/Atl3/Irgm1/Rnf170/Gpr37/Gdpd1/Stt3a/Acsl3/Vapb/Ssr1/Slc39a7/Tmem214/Osbp/Eif5a/Por/Cdk5rap3/Lrrc59/Sec22b/Rps26/Hsd17b12/Spcs2/Ephx1/Asph/Pcyt1a/Rheb/Rpl27/Cyb5a/Epm2aip…	Proteostasis	4	endoplasmic reticulum
Young	Female	5xFAD vs C57BL6/J	CC	GO:0042175	nuclear outer membrane-endoplasmic reticulum membrane network	328	0.614896	1.4767	2.18386e-07	4.86467e-05	4.08928e-05	829	tags=27%, list=18%, signal=24%	Serinc1/Pld3/Atg9a/Pdia3/Clstn1/Hsp90b1/Rrbp1/Vamp7/Calu/Plpp3/Abhd12/Rab2a/Calr/Ndrg4/Ddost/Hspa5/Canx/Rpn2/Erlin2/Tmed9/Nsdhl/Sgpl1/Rpn1/Vcp/Tmed10/Rab21/Clcn4/Rps28/Agpat3/Cyb5r3/Gorasp2/Anxa7/Nomo1/Sel1l/Emc1/Fads2/Lman2/Mtdh/Atl3/Irgm1/Rnf170/Gpr37/Gdpd1/Stt3a/Acsl3/Vapb/Ssr1/Slc39a7/Tmem214/Osbp/Eif5a/Nucb2/Por/Cdk5rap3/Lrrc59/Sec22b/Rps26/Hsd17b12/Spcs2/Ephx1/Asph/Pcyt1a/Rheb/Rpl27/Cyb5a/E…	none	NA	NA
Aged	Female	5xFAD vs C57BL6/J	CC	GO:0048471	perinuclear region of cytoplasm	383	0.601164	1.45861	3.75281e-07	4.91725e-05	3.96161e-05	648	tags=24%, list=14%, signal=23%	Itm2c/App/Clu/Prdx6/Lcp1/Syt11/Cst3/Lgmn/Ptn/Msn/Septin2/Dbi/Lrp1/Hsp90b1/Lamp2/Lamp1/Ctsb/Dnm2/Vim/Calr/Atp9a/Rab2a/Apod/Ppib/Stx7/Rab4b/Nherf1/Kif1a/Vps33a/Vamp7/Kif5b/Aplp1/Rack1/Nedd4/Ntrk2/Gsn/Vti1b/Itgb1/Tpd52/Ndfip2/Snx1/Vps35/Tfrc/S100a16/Eif4a1/Capn2/Hsp90ab1/Prex1/Ckap4/Ddx6/Rab14/S100a13/Mtdh/Ybx1/S100a6/Ezr/Sort1/Uso1/Twf1/Dnaja1/Manf/Stom/Snapin/Atxn10/Myo6/Mlc1/S100b/Psmc3/Hsp90aa1/…	none	NA	NA
Aged	Female	5xFAD vs C57BL6/J	BP	GO:0007033	vacuole organization	95	0.73964	1.71596	3.95032e-07	5.03227e-05	4.05428e-05	597	tags=31%, list=13%, signal=27%	Ctsd/Hexb/Arl8b/Hexa/Grn/Lamp2/Lamp1/Irgm1/Vps16/Lamtor1/Vps11/Vps33a/Atg9a/Spns1/Vps18/Tom1/Vps35/Rab14/Hook3/Ppt1/Rab33a/Sec22b/Snapin/Chmp4b/Atg3/Snx18/Tpp1/Gaa/Pik3c3	none	NA	NA
Young	Female	NVS-PAK1-1 vs vehicle	BP	GO:0015980	energy derivation by oxidation of organic compounds	195	0.569914	1.82268	3.46673e-07	5.1151e-05	4.29192e-05	615	tags=35%, list=13%, signal=32%	Acadm/Suclg2/Idh2/Etfdh/Mtfr1l/Etfb/Uqcc2/Etfa/Sdha/Ndufs3/Idh3b/Ndufs7/Shmt2/Ndufb5/Ndufc2/Atp5f1b/Ndufa3/Slc25a18/Gys1/Atg2b/Pdha1/Ndufa11/Dld/Prkaca/Sco2/Ndufb2/Ndufa10/Wipi2/Cycs/Pgm1/Ndufa5/Ndufs2/Aifm1/Slc25a25/Uqcrc1/Got2/Ndufa8/Atg2a/Uqcrq/Ndufa9/Ndufa13/Cyc1/Pdhb/Cox5a/Ndufa7/Uqcrc2/Aco2/Atp5pf/Bcl2l13/Rhoa/Uqcr11/Sdhb/Ndufs4/Ndufv1/Cox5b/Ndufb11/Uqcrfs1/Cs/Ppp1r2/Mtor/Ndufs8/Coa6/ATP8/N…	Mitochondrial Metabolism	5	electron transport chain
Young	Female	NVS-PAK1-1 vs vehicle	BP	GO:0015980	energy derivation by oxidation of organic compounds	195	0.569914	1.82268	3.46673e-07	5.1151e-05	4.29192e-05	615	tags=35%, list=13%, signal=32%	Acadm/Suclg2/Idh2/Etfdh/Mtfr1l/Etfb/Uqcc2/Etfa/Sdha/Ndufs3/Idh3b/Ndufs7/Shmt2/Ndufb5/Ndufc2/Atp5f1b/Ndufa3/Slc25a18/Gys1/Atg2b/Pdha1/Ndufa11/Dld/Prkaca/Sco2/Ndufb2/Ndufa10/Wipi2/Cycs/Pgm1/Ndufa5/Ndufs2/Aifm1/Slc25a25/Uqcrc1/Got2/Ndufa8/Atg2a/Uqcrq/Ndufa9/Ndufa13/Cyc1/Pdhb/Cox5a/Ndufa7/Uqcrc2/Aco2/Atp5pf/Bcl2l13/Rhoa/Uqcr11/Sdhb/Ndufs4/Ndufv1/Cox5b/Ndufb11/Uqcrfs1/Cs/Ppp1r2/Mtor/Ndufs8/Coa6/ATP8/N…	Mitochondrial Metabolism	11	energy derivation by oxidation of organic compounds
Aged	Male	5xFAD vs C57BL6/J	BP	GO:0007040	lysosome organization	40	0.84552	1.8113	1.63349e-07	5.34151e-05	4.50376e-05	182	tags=35%, list=4%, signal=34%	Lamtor1/Vps33a/Lamp2/Arl8b/Lamp1/Hexb/Vps35/Hexa/Grn/Vps18/Irgm1/Spns1/Ppt1/Rab14	Endolysosome	6	lysosome
Aged	Male	5xFAD vs C57BL6/J	BP	GO:0080171	lytic vacuole organization	40	0.84552	1.8113	1.63349e-07	5.34151e-05	4.50376e-05	182	tags=35%, list=4%, signal=34%	Lamtor1/Vps33a/Lamp2/Arl8b/Lamp1/Hexb/Vps35/Hexa/Grn/Vps18/Irgm1/Spns1/Ppt1/Rab14	none	NA	NA
Young	Female	5xFAD vs C57BL6/J	CC	GO:1990904	ribonucleoprotein complex	319	0.613785	1.47225	2.90472e-07	5.94544e-05	4.99779e-05	1146	tags=44%, list=25%, signal=35%	Snd1/Rps3/Rps19/Rpsa/Eef2/Eif3b/Eif2a/Eif2s1/Rpl22/Rpl7/Rpl10a/Rps12/Rps2/Rps28/Ybx1/Rpl17/Rack1/Eif1/Rps14/Hnrnpf/Rps9/Eif4e/Eif3a/Rps6/Rplp2/Rpl34/Rpl7a/Rps20/Rps10/Hsd17b10/Rps8/Snrpd3/Srrt/Rpl8/Rplp0/Pabpc4/Hnrnpul1/Srp72/Snrpg/Rpl26/Dhx9/Nop56/Rpl31/Eif3j1/Tial1/Snrnp70/Eif3i/Eif3c/Rps16/Rpl12/Rpl9/Sf3b2/Rps7/Rpl27a/Rpl18a/Rplp1/Pcbp2/Eprs1/Rpl38/Rps26/Ssb/Pa2g4/Rpl11/Rheb/Hnrnpc/Rps15a/Rps1…	none	NA	NA
Aged	Male	NVS-PAK1-1 vs vehicle	BP	GO:0009062	fatty acid catabolic process	54	0.764634	2.03604	2.40562e-07	6.18913e-05	5.64406e-05	266	tags=31%, list=6%, signal=30%	Acadl/Etfb/Decr1/Acaa2/Acadvl/Acadm/Hadhb/Acads/Cpt1a/Eci1/Acad8/Hadha/Eci2/Acot7/Hadh/Etfa/Acadsb	Lipid Metabolism	5	lipid catabolic process
Young	Female	NVS-PAK1-1 vs vehicle	MF	GO:0008092	cytoskeletal protein binding	443	-0.460916	-1.61887	4.49241e-07	6.42134e-05	5.38793e-05	834	tags=25%, list=18%, signal=23%	Tbcc/Katnb1/Jakmip1/Gipc1/Lsp1/Syt11/Kifap3/Clip1/Lasp1/Hdac6/Dnm2/Klc2/Hspa2/Actr3b/Mark2/Ctnna2/Tor1aip1/Rcc2/Crk/Pls3/Myl12b/Taok1/Stmn2/Arhgef7/Unc13a/Evl/S100a6/Jmy/Gnas/Dbnl/Capn2/Capza2/Pfn1/Ank3/Actr3/Rab10/Map6d1/Actr2/Fmnl2/Nrcam/Farp1/Ablim1/Ncald/Cacybp/Fermt2/Sntb2/Gsn/Capg/Prkce/Arpc1b/Cryab/Dnm1l/Vezt/Kif1a/Dync1i1/Tpm3/Tns1/Myo6/Msn/Dstn/Ezr/Pacsin3/Ccsap/Ppp1r9b/Coro2b/S100b/Flnb…	none	NA	NA
Aged	Female	NVS-PAK1-1 vs vehicle	BP	GO:0016042	lipid catabolic process	114	0.646635	2.05367	1.41877e-08	6.57884e-05	6.14551e-05	565	tags=25%, list=12%, signal=23%	Decr1/Apoa2/Apoc1/Acadl/Acadvl/Abhd12/Hadhb/Acadm/Acad8/Prdx6/Smpd1/Eci2/Napepld/Acot2/Cpt1a/Etfb/Daglb/Hadh/Acad9/Hint2/Gcdh/Hexa/Acadsb/Abhd4/Cpt2/Acads/Ddhd2/Lrp1/Hsd17b10	Lipid Metabolism	5	lipid catabolic process
Young	Male	5xFAD vs C57BL6/J	CC	GO:0099572	postsynaptic specialization	327	-0.440253	-1.62945	3.2672e-07	6.68291e-05	5.65898e-05	747	tags=32%, list=17%, signal=29%	Atp2b2/Ncs1/Rgs7bp/Camk2a/Grk3/Erc1/Slc30a1/Epha4/Baiap2/Gabrb1/Homer2/Shank2/Lrfn4/Neo1/Mink1/Ctnnd2/Cacng8/Hip1r/Actn2/Abhd17b/Prrt2/Dmtn/Pten/Rapgef4/Grm5/Nlgn1/Dlg4/Lrrtm1/Plppr4/Ywhaz/Tiam1/Rps18/Synpo/Rpl14/Grm3/Src/Csmd2/Syngap1/Ptprs/Cnksr2/Syn2/Dclk1/Atp1a1/Rock2/Stx1a/Mapk10/Iqsec2/Srcin1/Dgki/Sorcs2/Gap43/Syp/Tanc2/Tsc1/Dbn1/Adgrb1/Dagla/Ppp1r9a/Arhgap32/Arfgap1/Mpp2/Gabra1/Dbnl/Git1/N…	Synapse	6	postsynapse organization
Young	Male	5xFAD vs C57BL6/J	BP	GO:0009607	response to biotic stimulus	340	0.560991	1.61951	3.16942e-07	6.68291e-05	5.65898e-05	893	tags=27%, list=20%, signal=23%	Apoe/App/C1qb/C1qc/Capg/Clu/C1qa/Lamp1/Anxa3/Syt11/Htra1/Lamp2/Vps26b/Aqp4/Grn/Cmpk2/Arl8b/Ccdc80/Pycard/Kif5b/Prdx1/Atg9a/Eprs1/Vim/Gsn/Nedd4/Calr/Sqstm1/Pld3/Hspa5/Vamp7/Capn2/Vamp4/Snx3/Cotl1/Stxbp3/Tjp1/Hsp90aa1/Itgav/Rab11fip5/Gja1/Abcf3/Prdx2/Serpinb1a/Hpx/Hmgb2/Ppt1/Fgg/Rpl13a/Cnpy3/Hadhb/Alad/Ipo5/Ddx3x/Rab14/Prdx3/Rpsa/Mapk14/Ubl7/H2bc21/Itch/Exosc4/Naip6/Slc12a2/Endod1/Mif/Atl3/Sod2/Ces…	none	NA	NA
Aged	Male	NVS-PAK1-1 vs vehicle	BP	GO:0044242	cellular lipid catabolic process	91	0.681889	1.97395	2.7512e-07	6.70568e-05	6.11512e-05	756	tags=42%, list=16%, signal=36%	Acadl/Etfb/Decr1/Acaa2/Acadvl/Acadm/Apoc1/Hadhb/Acads/Cpt1a/Eci1/Acad8/Hadha/Eci2/Acot7/Hadh/Etfa/Acadsb/Etnppl/Napepld/Sirt2/Ddhd2/Acad9/Ech1/Prdx6/Pla2g15/Irs2/Apoa2/Dbi/Pck1/Hsd17b10/Lypla2/Gcdh/Daglb/Echdc2/Hexa/Echs1/Asah1	Lipid Metabolism	5	lipid catabolic process
Young	Male	5xFAD vs C57BL6/J	BP	GO:0098542	defense response to other organism	242	0.596134	1.68514	3.49613e-07	6.84025e-05	5.79221e-05	652	tags=21%, list=15%, signal=19%	Apoe/App/C1qb/C1qc/Capg/C1qa/Lamp1/Anxa3/Syt11/Htra1/Lamp2/Vps26b/Aqp4/Grn/Arl8b/Pycard/Kif5b/Prdx1/Atg9a/Eprs1/Vim/Gsn/Nedd4/Sqstm1/Pld3/Vamp7/Vamp4/Cotl1/Stxbp3/Hsp90aa1/Rab11fip5/Abcf3/Serpinb1a/Hpx/Hmgb2/Ppt1/Fgg/Rpl13a/Cnpy3/Ipo5/Ddx3x/Rab14/Rpsa/Ubl7/H2bc21/Itch/Exosc4/Naip6/Endod1/Mif	Immune Response	0	none
Aged	Female	5xFAD vs C57BL6/J	CC	GO:0010008	endosome membrane	204	0.661052	1.58084	5.58094e-07	6.91735e-05	5.573e-05	301	tags=21%, list=6%, signal=21%	Ctsd/Clcn6/Syt11/Arl8b/Itm2b/Pld3/Aqp4/Lamp2/Lamp1/Irgm1/Pi4k2a/Vps16/Atp9a/Pip4p1/Lamtor1/Stx7/Vps11/Rab4b/Vps33a/Atg9a/Vamp7/Vps26a/Lamtor5/Ntrk2/Vti1b/Vps18/Tm9sf2/Tom1/Snx1/Vps35/Tfrc/Slc9a6/Clcn4/Lamtor3/Tmem9b/Rab21/Lamtor2/Rab14/Snx6/B2m/Sort1/Arl8a/Snx3	Endolysosome	0	none
Aged	Female	5xFAD vs C57BL6/J	CC	GO:0005840	ribosome	151	0.693261	1.64863	5.9817e-07	7.21896e-05	5.816e-05	999	tags=46%, list=21%, signal=37%	Calr/Apod/Rps3/Canx/Rack1/Rpl7/Eef2/Rpl19/Rpl12/Rpl30/Rps4x/Ddx3x/Eef1a1/Rpl18a/Rpsa/Rplp0/Rps12/Rps2/Psma6/Rpl35a/Rpl10a/Eif4g1/Rplp2/Rps9/Npm1/Rps7/Rpl17/Rpl9/Rps19/Rps17/Rps28/Rps14/Rpl13a/Rps20/Rps11/Rpl11/Rps16/Rpl27a/Eif2a/Rps13/Rpl36/Rpl18/Rps24/Rpl23/Rpl10/Rpl5/Rps8/Rpl13/Rps5/Rps26/Mrpl40/Rps25/Rpl36a/Dmd/Rpl22/Rplp1/Rps15a/Rps23/Rps27/Rps18/Rpl37a/Rpl3/Rpl21/Etf1/Rpl28/Rpl31/Gspt1/Rpl23…	Proteostasis	1	translation
Young	Female	5xFAD vs C57BL6/J	BP	GO:0019882	antigen processing and presentation	26	0.896808	1.79489	3.8102e-07	7.45971e-05	6.2707e-05	129	tags=35%, list=3%, signal=34%	Pdia3/Psap/Pycard/Psme1/Psme2/Lgmn/Calr/Arl8b/Ctsl	Immune Response	2	adaptive immune response
Aged	Female	5xFAD vs C57BL6/J	BP	GO:0052548	regulation of endopeptidase activity	77	0.758676	1.72548	6.58837e-07	7.67055e-05	6.17982e-05	605	tags=35%, list=13%, signal=31%	Ctsd/Spock1/Lgmn/Psme1/Pycard/F3/Psme2/Rps3/Stat3/Lamtor5/Rack1/Gsn/Nol3/Asph/Tmed10/Ddx3x/Vtn/Hspd1/Vcp/Bax/Gpx1/Dnaja3/Serpine2/Cryab/Psma3/Serpina3k/Pak2	none	NA	NA
Aged	Female	5xFAD vs C57BL6/J	BP	GO:0043207	response to external biotic stimulus	346	0.612494	1.48267	6.6904e-07	7.67055e-05	6.17982e-05	470	tags=18%, list=10%, signal=18%	C1qa/App/C1qb/C1qc/Clu/Syt11/Apoe/Anxa3/Capg/Arl8b/Htra1/Pld3/Pycard/Grn/Aqp4/Lamp2/Lamp1/Irgm1/Vim/Calr/Cmpk2/Atg9a/Vamp7/Kif5b/C4b/Eprs1/Nedd4/Prdx1/Gsn/Hadhb/Itgav/Eef1g/Capn2/Rpl30/Sqstm1/Gja1/Tjp1/Ddx3x/Rpsa/Rab14/Cotl1/Ccdc80/Mtdh/B2m/Ipo5/Ppt1/Snx3/Atl2/Cdc37/Evl/Rtn4/Syncrip/Flnb/Hsp90aa1/Hspd1/Rps19/Isg15/Bax/Ddx1/Rpl13a/Mapk3/Prdx3/Gpx1/Dnaja3	none	NA	NA
Aged	Female	5xFAD vs C57BL6/J	BP	GO:0010608	post-transcriptional regulation of gene expression	181	0.665316	1.58673	7.31887e-07	8.18642e-05	6.59544e-05	845	tags=32%, list=18%, signal=27%	App/Rida/Vim/Calr/Rps3/Stat3/Aplp1/Rack1/Eprs1/Eef2/Plxnb2/Aars1/Ddx6/Rps4x/Ddx3x/Ybx1/Eif2s1/Eif5/Dnajc3/Aco1/Cdc37/Eif3e/Eif4g1/Rps9/Npm1/Sars1/Trap1/Syncrip/Eif3d/Rps14/Eif3b/Rpl13a/Mapk3/Pabpc1/Eif3k/Tmed2/Ncl/Apex1/Zmpste24/Thrap3/Eif2a/Pa2g4/Ptbp1/Pabpc4/Rpl10/Magoh/Serbp1/Rpl5/Cyfip1/Khdrbs1/Rplp1/Hnrnpc/Pcbp1/Qki/Hnrnpd/Eif4a3/Shmt2/Caprin1	none	NA	NA
Young	Male	5xFAD vs C57BL6/J	BP	GO:0043207	response to external biotic stimulus	329	0.564549	1.62588	4.89668e-07	8.21899e-05	6.9597e-05	893	tags=28%, list=20%, signal=24%	Apoe/App/C1qb/C1qc/Capg/Clu/C1qa/Lamp1/Anxa3/Syt11/Htra1/Lamp2/Vps26b/Aqp4/Grn/Cmpk2/Arl8b/Ccdc80/Pycard/Kif5b/Prdx1/Atg9a/Eprs1/Vim/Gsn/Nedd4/Calr/Sqstm1/Pld3/Vamp7/Capn2/Vamp4/Snx3/Cotl1/Stxbp3/Tjp1/Hsp90aa1/Itgav/Rab11fip5/Gja1/Abcf3/Prdx2/Serpinb1a/Hpx/Hmgb2/Ppt1/Fgg/Rpl13a/Cnpy3/Hadhb/Alad/Ipo5/Ddx3x/Rab14/Prdx3/Rpsa/Mapk14/Ubl7/H2bc21/Itch/Exosc4/Naip6/Slc12a2/Endod1/Mif/Atl3/Sod2/Ces1c/Map…	none	NA	NA
Young	Male	5xFAD vs C57BL6/J	BP	GO:0051707	response to other organism	329	0.564549	1.62588	4.89668e-07	8.21899e-05	6.9597e-05	893	tags=28%, list=20%, signal=24%	Apoe/App/C1qb/C1qc/Capg/Clu/C1qa/Lamp1/Anxa3/Syt11/Htra1/Lamp2/Vps26b/Aqp4/Grn/Cmpk2/Arl8b/Ccdc80/Pycard/Kif5b/Prdx1/Atg9a/Eprs1/Vim/Gsn/Nedd4/Calr/Sqstm1/Pld3/Vamp7/Capn2/Vamp4/Snx3/Cotl1/Stxbp3/Tjp1/Hsp90aa1/Itgav/Rab11fip5/Gja1/Abcf3/Prdx2/Serpinb1a/Hpx/Hmgb2/Ppt1/Fgg/Rpl13a/Cnpy3/Hadhb/Alad/Ipo5/Ddx3x/Rab14/Prdx3/Rpsa/Mapk14/Ubl7/H2bc21/Itch/Exosc4/Naip6/Slc12a2/Endod1/Mif/Atl3/Sod2/Ces1c/Map…	none	NA	NA
Young	Male	5xFAD vs C57BL6/J	CC	GO:0014069	postsynaptic density	305	-0.432645	-1.59156	4.93139e-07	8.21899e-05	6.9597e-05	747	tags=32%, list=17%, signal=29%	Atp2b2/Ncs1/Rgs7bp/Camk2a/Grk3/Erc1/Slc30a1/Epha4/Baiap2/Homer2/Shank2/Lrfn4/Neo1/Mink1/Ctnnd2/Cacng8/Hip1r/Actn2/Abhd17b/Prrt2/Dmtn/Pten/Rapgef4/Grm5/Nlgn1/Dlg4/Plppr4/Tiam1/Rps18/Synpo/Rpl14/Grm3/Csmd2/Syngap1/Ptprs/Cnksr2/Syn2/Dclk1/Atp1a1/Rock2/Stx1a/Mapk10/Iqsec2/Srcin1/Dgki/Sorcs2/Gap43/Syp/Tanc2/Tsc1/Dbn1/Adgrb1/Dagla/Ppp1r9a/Arhgap32/Arfgap1/Mpp2/Dbnl/Git1/Nptn/Lrrc7/Prickle2/Nck2/Camk2g/…	Synapse	6	postsynapse organization
Young	Male	5xFAD vs C57BL6/J	BP	GO:0099537	trans-synaptic signaling	418	-0.410835	-1.51107	4.58674e-07	8.21899e-05	6.9597e-05	602	tags=28%, list=13%, signal=27%	Prkaca/Tac1/Prrt2/Ube3a/Prkcb/Pten/Rapgef4/Frrs1l/Grm5/Sv2a/Ywhag/Fgf12/Nlgn1/Dlg4/Tpbg/Sv2b/Prkce/Cadps2/Htt/Lrrtm1/Plppr4/Atg5/Synpo/Camkv/Cacna1e/Cadps/Grm3/Slc4a8/Stx1b/Syngap1/Ptprs/Kif1b/Sncb/Gabbr2/Syn2/Kcnma1/Plcl2/Stx1a/Rapgef2/Syt12/Iqsec2/Dgki/Prkca/Trim9/Sorcs2/Ophn1/Syp/Dbn1/Adgrb1/Septin5/Lgi1/Dagla/Camk4/Rab3a/Ppp1r9a/Trio/Mpp2/Sptbn2/Gabra1/Rimbp2/Syt7/Unc13a/Cbln4/Git1/Nptn/Rph3a…	Synapse	1	trans-synaptic signaling
Young	Female	5xFAD vs C57BL6/J	CC	GO:0005770	late endosome	125	0.697068	1.63354	4.57985e-07	8.59294e-05	7.2233e-05	683	tags=38%, list=15%, signal=34%	Grn/Clcn6/Lamp2/Cst3/Pld3/Atg9a/Atp9a/Psap/Lamp1/Vamp7/Lgmn/Apoe/Vps33a/Arl8b/Vps16/Vps35/Ctsl/Lamtor5/Stx7/M6pr/Pip4p1/Vps18/Lamtor1/Clcn4/Mapk3/Lamtor2/Irgm1/Gja1/Ecpas/Tmem30a/Rab9b/Mapk1/Lamtor3/Sqstm1/Anxa6/Vps11/Npc1/Wdr48/Chmp3/Vps39/Abhd6/Lamp5/Slc9a6/Arl8a/Vps4a/Chmp4b/Vps4b/Vps26b	Endolysosome	5	late endosome
Aged	Male	5xFAD vs C57BL6/J	BP	GO:0044248	cellular catabolic process	436	0.579551	1.4603	2.86232e-07	8.7358e-05	7.3657e-05	596	tags=22%, list=13%, signal=21%	App/Plbd2/Vps33a/Lamp2/Pycard/Prdx6/Syt11/Arl8b/Atg9a/Hexb/Hexa/Gfap/Oat/Tom1/Idh1/Apoe/Npl/Hsd17b4/Arsb/Ctsd/Clu/Daglb/Vps18/Vps16/Vps11/Lrp1/Aldh1l1/Lgmn/Dbi/Rab33a/Irgm1/Rab2a/Naga/Mtdh/Anxa7/Gns/Rraga/Gcat/Psap/Hadh/Eif2s1/Nedd4/Rab39b/Decr1/Sord/Hadha/Pgd/Nagk/Glud1/Asrgl1/Sgpl1/Nrdc/Lrpprc/Prdx1/Sqstm1/Abhd12/Stat3/Dnm2/Sorl1/Cpe/Phkb/Cryz/Lrba/Nln/Eif4g1/Mccc2/Asah1/Scfd1/Abcd3/Acox3/Hadhb…	none	NA	NA
Young	Male	5xFAD vs C57BL6/J	BP	GO:0006508	proteolysis	478	0.526158	1.52692	5.47774e-07	8.8035e-05	7.45466e-05	709	tags=20%, list=16%, signal=19%	Apoe/App/Clu/Psme1/Ctsz/Ctsd/Htra1/Vtn/Spock1/P4hb/Grn/Stoml2/Dpp7/Tmed10/Ubl4a/Pycard/Cst3/Pcyox1l/Ctsb/Hsp90ab1/Sec61b/Lamtor5/Fbxo2/Vps4a/Lgmn/Erlin2/Gsn/Nedd4/Calr/Canx/F3/Myh9/Hspa5/Cndp2/Capn2/Cstb/Psma1/Vps35/Cryab/Senp3/Stat3/Arih2/Aifm1/Pcnp/Cul4a/Asrgl1/Lap3/Tpp1/Capns1/Psme2/Psmd7/Dpp8/Hsp90b1/Psmd6/Ctsl/Rps7/Cpe/Rnf20/Pacsin3/Chmp2b/Snf8/Spon1/Xpo1/Psmb1/Nrip2/Glg1/Psma6/Serpinb1a/Pzp…	none	NA	NA
Aged	Male	NVS-PAK1-1 vs vehicle	BP	GO:0016042	lipid catabolic process	115	0.637307	1.91239	3.85194e-07	8.91918e-05	8.13369e-05	756	tags=37%, list=16%, signal=32%	Acadl/Etfb/Decr1/Acaa2/Acadvl/Acadm/Apoc1/Hadhb/Acot2/Acads/Cpt1a/Eci1/Acad8/Hadha/Eci2/Acot7/Hadh/Etfa/Prkaa1/Acadsb/Etnppl/Napepld/Sirt2/Ddhd2/Acad9/Pafah1b2/Ech1/Prdx6/Hint2/Pla2g15/Irs2/Apoa2/Pnpla6/Dbi/Pck1/Hsd17b10/Lypla2/Gcdh/Daglb/Echdc2/Hexa/Echs1/Asah1	Lipid Metabolism	5	lipid catabolic process
Aged	Female	5xFAD vs C57BL6/J	CC	GO:0005788	endoplasmic reticulum lumen	41	0.841619	1.8066	8.55353e-07	9.33964e-05	7.52454e-05	328	tags=49%, list=7%, signal=46%	Clu/Pdia3/Pdia6/P4hb/Pdia4/Hsp90b1/Calr/Ppib/Hspa5/Erp29/Lrpap1/Calu/Hyou1/Rcn2/Erp44/Vtn/Dnajb11/Uggt1/Dnajc3/Manf	Proteostasis	4	endoplasmic reticulum
Aged	Male	5xFAD vs C57BL6/J	CC	GO:0005788	endoplasmic reticulum lumen	39	0.844804	1.80498	3.458e-07	9.89422e-05	8.34244e-05	489	tags=59%, list=11%, signal=53%	Vtn/Pdia6/Clu/P4hb/Pdia3/Hyou1/Hspa5/Pdia4/Calr/Uggt1/Ppib/Manf/Rcn2/Hsp90b1/Erp29/Calu/Erlec1/Erp44/Lrpap1/Ptprn2/Txndc5/Dnajb11/Tmem43	Proteostasis	4	endoplasmic reticulum
Young	Male	5xFAD vs C57BL6/J	BP	GO:0002252	immune effector process	109	0.68548	1.83009	6.42756e-07	9.97379e-05	8.44565e-05	252	tags=21%, list=6%, signal=20%	App/C1qb/C1qc/Clu/C1qa/Lcp1/Lamp1/Anxa3/Grn/Arl8b/Pycard/Kif5b/Prdx1/Atg9a/Pnp/Lrp1/Pi4k2a/Vamp7/Inpp5d/Lgals1/Nckap1l/Stat3/Stxbp3	none	NA	NA
Young	Female	NVS-PAK1-1 vs vehicle	BP	GO:0009083	branched-chain amino acid catabolic process	19	0.922232	2.07384	7.85787e-07	0.000108915	9.13869e-05	164	tags=68%, list=4%, signal=66%	Aldh6a1/Ivd/Bckdha/Acadsb/Mccc1/Acat1/Mccc2/Dbt/Hmgcl/Acad8/Bckdhb/Hibch/Dld	none	NA	NA
Young	Male	5xFAD vs C57BL6/J	BP	GO:0030163	protein catabolic process	368	0.553902	1.60362	7.70447e-07	0.000112574	9.53261e-05	655	tags=20%, list=15%, signal=18%	Apoe/App/Gfap/Clu/Psme1/Ctsz/Ctsd/Msn/Lamp2/Grn/Dpp7/Snx1/Ubl4a/Cst3/Abhd12/Pcyox1l/Ctsb/Hsp90ab1/Sec61b/Fbxo2/Vps4a/Lgmn/Lrp1/Erlin2/Nedd4/Calr/Canx/Psap/Sqstm1/Vps11/Hspa5/Capn2/Psma1/Vps35/Arih2/Snx3/Pcnp/Cul4a/Synpo2/Tpp1/Capns1/Hsp90aa1/Psme2/Psmd7/Hsp90b1/Psmd6/Ctsl/Rps7/Rnf20/Pacsin3/Chmp2b/Snf8/Gja1/Xpo1/Psmb1/Psma6/Serpinb1a/Afg3l2/Ppt1/Psmc3/Anxa2/Fbxl4/Psma5/Alad/Ubl7/Cops3/Itch/Rdx/Ps…	none	NA	NA
Young	Male	5xFAD vs C57BL6/J	CC	GO:0098984	neuron to neuron synapse	349	-0.416351	-1.54707	7.75512e-07	0.000112574	9.53261e-05	747	tags=32%, list=17%, signal=29%	Atp2b2/Ncs1/Rgs7bp/Camk2a/Grk3/Erc1/Slc30a1/Epha4/Baiap2/Mal2/Arfgef2/Homer2/Shank2/Lrfn4/Neo1/Mink1/Ctnnd2/Cacng8/Hip1r/Actn2/Abhd17b/Prrt2/Dmtn/Pten/Rapgef4/Grm5/Sort1/Nlgn1/Dlg4/Plppr4/Ywhaz/Tiam1/Rps18/Synpo/Rpl14/Grm3/Csmd2/Slc4a8/Syngap1/Ptprs/Cnksr2/Syn2/Dclk1/Atp1a1/Rock2/Stx1a/Syt12/Mapk10/Iqsec2/Srcin1/Dgki/Sorcs2/Gap43/Syp/Tanc2/Tsc1/Dbn1/Adgrb1/Dagla/Ppp1r9a/Arhgap32/Arfgap1/Mpp2/Dbnl…	Synapse	6	postsynapse organization
Young	Male	5xFAD vs C57BL6/J	BP	GO:0051604	protein maturation	203	0.612977	1.71032	8.03417e-07	0.000112981	9.56701e-05	1044	tags=41%, list=23%, signal=33%	Clu/Ctsz/P4hb/Grn/Stoml2/Pycard/Mesd/Hspe1/Hyou1/Hsp90ab1/Pdia4/Nudc/Pdia3/Lgmn/Gsn/Calr/Canx/F3/Ppib/Myh9/Hspa5/Capn2/Vps35/Cryab/Gcsh/Ppil3/Nudcd3/Hsp90aa1/Hsp90b1/Cct8/Ctsl/Cpe/Naa30/Mms19/Glrx3/Lipt2/Spon1/Glg1/Afg3l2/Trap1/Rnpep/Anxa2/Tbce/Fgg/Bag1/Ahsa1/Ppif/Cct6b/Tbcc/Pmpca/Asph/Sh3glb1/Hspa9/Dnajc3/Isca2/Cct2/Pfdn4/Aip/Hspa13/Pitrm1/Cct5/Dnaja1/Snapin/Fnta/Hsph1/Dnajc7/Fga/S100a10/Cdc37/C…	Proteostasis	6	vesicle-mediated transport to the plasma membrane
Aged	Female	5xFAD vs C57BL6/J	CC	GO:0034703	cation channel complex	80	-0.658006	-2.05257	1.06847e-06	0.000113953	9.18071e-05	928	tags=45%, list=20%, signal=37%	Cacng2/Calm1/Scn4b/Kcna1/Scn1b/Atp5mk/Dlg4/ATP8/Cacng8/Kcna3/Kcnb1/Cacna1e/Atp5pb/Cacnb3/Kcnc3/Cacna1a/Atp5f1e/Pde4d/Atp5mf/Ptpa/Atp5f1b/Cacna2d3/Cacna2d2/Kcna4/Cacna1b/Kcna2/Grik2/Micu3/Kcnma1/Scn2b/Cntnap2/Scn2a/Dpp10/Cacna2d1/Stx1a/Dpp6	Synapse	1	trans-synaptic signaling
Young	Female	5xFAD vs C57BL6/J	MF	GO:0061134	peptidase regulator activity	52	0.798464	1.75204	6.39672e-07	0.000115218	9.68531e-05	258	tags=23%, list=6%, signal=22%	App/Cst3/Pycard/Psme1/Psme2/Spock1/Lgmn/Lxn/Ctsl/Vcp/Rack1/Serpine2	none	NA	NA
Aged	Female	5xFAD vs C57BL6/J	CC	GO:0031902	late endosome membrane	69	0.775717	1.75142	1.11592e-06	0.00011631	9.37054e-05	413	tags=38%, list=9%, signal=35%	Clcn6/Arl8b/Pld3/Lamp2/Lamp1/Irgm1/Vps16/Atp9a/Pip4p1/Lamtor1/Stx7/Vps11/Vps33a/Atg9a/Vamp7/Lamtor5/Vti1b/Vps18/Slc9a6/Clcn4/Lamtor3/Lamtor2/B2m/Arl8a/Vps39/Chmp4b	Endolysosome	5	late endosome
Aged	Male	5xFAD vs C57BL6/J	BP	GO:0006412	translation	336	0.593169	1.48831	4.47004e-07	0.000120376	0.000101496	1232	tags=41%, list=27%, signal=33%	App/Mars1/Aplp1/Rida/Rplp2/Plxnb2/Eif2s3x/Eef2/Eif3l/Calr/Dars1/Eprs1/Eif2s1/Rbm4b/Cars1/Eef1a1/Aarsd1/Nars1/Ybx1/Eif3a/Eif3c/Lrpprc/Rpl12/Rps3/Aimp1/Rars1/Eif3g/Rack1/Rps7/Rps5/Wfs1/Aco1/Eif2s3y/Pkm/Eif4g1/Ptbp1/Vars1/Rps4x/Farsa/Eif3b/Rpl35a/Lars1/Caprin1/Rpl31/Eef1a2/Cyfip1/Kars1/Rps21/Rpl30/Eif1ax/Rpl4/Wars2/Shmt2/Iars2/Rps17/Tars3/Mrpl37/Rps26/Mrps30/Eif6/Rps8/Rplp0/Rps24/Rps12/Mrrf/Trap1/C1…	Proteostasis	1	translation
Aged	Female	5xFAD vs C57BL6/J	CC	GO:0030312	external encapsulating structure	118	0.701366	1.65086	1.25405e-06	0.000125024	0.000100726	627	tags=35%, list=13%, signal=31%	Ctsd/Clu/Apoe/Cst3/Spock2/Anxa3/Ptn/Htra1/Ctsz/F3/Ctsb/Calr/Spon1/Vwa5a/Ctsl/Anxa5/Plxdc2/Lgals1/Itgb1/Glg1/Anxa7/Plxnb2/Rpsa/S100a13/Vtn/Ccdc80/Itga6/S100a6/Sparcl1/Ncan/Hsp90aa1/Agrn/Hsd17b12/Serpine2/S100a11/Lman1/Cstb/Col4a1/Serpina3k/Hnrnpm/Adam10	none	NA	NA
Aged	Female	5xFAD vs C57BL6/J	CC	GO:0031012	extracellular matrix	118	0.701366	1.65086	1.25405e-06	0.000125024	0.000100726	627	tags=35%, list=13%, signal=31%	Ctsd/Clu/Apoe/Cst3/Spock2/Anxa3/Ptn/Htra1/Ctsz/F3/Ctsb/Calr/Spon1/Vwa5a/Ctsl/Anxa5/Plxdc2/Lgals1/Itgb1/Glg1/Anxa7/Plxnb2/Rpsa/S100a13/Vtn/Ccdc80/Itga6/S100a6/Sparcl1/Ncan/Hsp90aa1/Agrn/Hsd17b12/Serpine2/S100a11/Lman1/Cstb/Col4a1/Serpina3k/Hnrnpm/Adam10	Structural Stabilization	5	extracellular matrix organization
Aged	Female	5xFAD vs C57BL6/J	BP	GO:0140546	defense response to symbiont	232	0.637296	1.52881	1.29167e-06	0.000126034	0.00010154	470	tags=19%, list=10%, signal=18%	C1qa/App/C1qb/C1qc/Apoe/Capg/Arl8b/Htra1/Pld3/Pycard/Grn/Aqp4/Lamp2/Lamp1/Irgm1/Vim/Atg9a/Vamp7/Kif5b/C4b/Eprs1/Nedd4/Prdx1/Gsn/Rpl30/Sqstm1/Ddx3x/Rpsa/B2m/Ipo5/Ppt1/Atl2/Cdc37/Evl/Rtn4/Syncrip/Flnb/Hsp90aa1/Hspd1/Rps19/Isg15/Ddx1/Rpl13a/Dnaja3	none	NA	NA
Aged	Female	5xFAD vs C57BL6/J	CC	GO:0022626	cytosolic ribosome	88	0.739666	1.70225	1.34083e-06	0.000128105	0.000103209	999	tags=68%, list=21%, signal=55%	Apod/Rps3/Rpl7/Rpl19/Rpl12/Rpl30/Rps4x/Ddx3x/Eef1a1/Rpl18a/Rpsa/Rplp0/Rps12/Rps2/Rpl35a/Rpl10a/Rplp2/Rps9/Rps7/Rpl17/Rpl9/Rps19/Rps17/Rps28/Rps14/Rpl13a/Rps20/Rps11/Rpl11/Rps16/Rpl27a/Eif2a/Rps13/Rpl36/Rpl18/Rps24/Rpl23/Rpl10/Rpl5/Rps8/Rpl13/Rps5/Rps26/Rps25/Rpl36a/Rpl22/Rplp1/Rps15a/Rps23/Rps27/Rps18/Rpl37a/Rpl3/Rpl21/Etf1/Rpl28/Rpl31/Gspt1/Rpl23a/Rpl27	Proteostasis	0	none
Young	Female	NVS-PAK1-1 vs vehicle	BP	GO:1901606	alpha-amino acid catabolic process	44	0.798334	2.07298	9.75833e-07	0.000131278	0.000110151	399	tags=41%, list=9%, signal=38%	Aldh6a1/Ivd/Glud1/Oat/Prodh/Acadsb/Mccc1/Acat1/Mccc2/Hmgcl/Acad8/Aldh4a1/Hibch/Gad2/Gcsh/Got2/Gstz1/Ppat	none	NA	NA
Young	Male	5xFAD vs C57BL6/J	BP	GO:0140546	defense response to symbiont	223	0.597729	1.68276	9.87555e-07	0.000134667	0.000114033	652	tags=21%, list=15%, signal=19%	Apoe/App/C1qb/C1qc/Capg/C1qa/Lamp1/Htra1/Lamp2/Vps26b/Aqp4/Grn/Arl8b/Pycard/Kif5b/Prdx1/Atg9a/Eprs1/Vim/Gsn/Nedd4/Sqstm1/Pld3/Vamp7/Vamp4/Stxbp3/Hsp90aa1/Rab11fip5/Abcf3/Serpinb1a/Hpx/Hmgb2/Ppt1/Fgg/Rpl13a/Cnpy3/Ipo5/Ddx3x/Rpsa/Ubl7/H2bc21/Itch/Exosc4/Naip6/Endod1/Mif	none	NA	NA
Aged	Male	NVS-PAK1-1 vs vehicle	BP	GO:0006635	fatty acid beta-oxidation	46	0.786588	2.0395	6.1472e-07	0.00013556	0.000123622	266	tags=35%, list=6%, signal=33%	Acadl/Etfb/Decr1/Acaa2/Acadvl/Acadm/Hadhb/Acads/Cpt1a/Eci1/Acad8/Hadha/Eci2/Hadh/Etfa/Acadsb	Lipid Metabolism	5	lipid catabolic process
Young	Female	5xFAD vs C57BL6/J	CC	GO:0022626	cytosolic ribosome	87	0.737868	1.69643	8.2664e-07	0.000143168	0.000120348	965	tags=66%, list=21%, signal=53%	Rps3/Rps19/Rpsa/Eif2a/Rpl22/Apod/Rpl7/Rpl10a/Rps12/Rps2/Rps28/Rpl17/Rps14/Rps9/Rps6/Rplp2/Rpl34/Rpl7a/Rps20/Rps10/Rps8/Rpl8/Rplp0/Gcn1/Etf1/Rpl26/Rpl31/Rps16/Rpl12/Rpl9/Rps7/Rpl27a/Rpl18a/Rplp1/Rpl38/Rps26/Rpl11/Rps15a/Rps13/Rpl27/Rpl36a/Rpl32/Rpl6/Rps21/Ddx3x/Rps24/Rps27a/Rpl18/Rps27l/Rps5/Rps11/Rpl3/Rps15/Rps4x/Rpl4/Abce1/Rpl14	Proteostasis	0	none
Young	Female	5xFAD vs C57BL6/J	BP	GO:0034976	response to endoplasmic reticulum stress	94	0.723092	1.67153	9.12298e-07	0.000152151	0.0001279	498	tags=33%, list=11%, signal=30%	App/P4hb/Pdia3/Hsp90b1/Manf/Clu/Calr/Hyou1/Pdia4/Hspa5/Pdia6/Canx/Erp29/Erlin2/Eif2a/Eif2s1/Vcp/Fbxo6/Gorasp2/Sel1l/Aifm1/Ubqln1/Psmc6/Vapb/Ecpas/Tardbp/Fbxo2/Uggt1/Cdk5rap3/Marcks/Get4	Proteostasis	5	response to endoplasmic reticulum stress
Aged	Male	5xFAD vs C57BL6/J	BP	GO:0007033	vacuole organization	93	0.727438	1.72154	5.99755e-07	0.000152538	0.000128614	182	tags=22%, list=4%, signal=21%	Lamtor1/Vps33a/Lamp2/Arl8b/Lamp1/Atg9a/Hexb/Vps35/Hexa/Tom1/Grn/Ctsd/Vps18/Vps16/Vps11/Rab33a/Irgm1/Spns1/Ppt1/Rab14	none	NA	NA
Aged	Male	5xFAD vs C57BL6/J	BP	GO:0099504	synaptic vesicle cycle	185	-0.495127	-1.7913	8.14529e-07	0.000153995	0.000129843	452	tags=30%, list=10%, signal=28%	Cadps/Ap1s2/Arpc3/Prkaca/Ctbp1/Snx9/Mff/Picalm/Pfn2/Syt1/Dnm3/Syn1/Atp6v1d/Sncb/Bsn/Ppfia3/Unc13a/Sv2b/Atp2a2/Rap1b/Rph3a/Atp6v1a/Napb/Scamp5/Prkcb/Ap2m1/Dnajc6/Pip5k1c/Rapgef4/Atp6v1h/Septin5/Atp6v1c1/Stx1a/Sh3gl2/Rap1a/Prrt2/Eps15l1/Ap2s1/Sgip1/Atp6v1g2/Atp6v1f/Ap2a1/Stxbp1/Cltb/Bin1/Tbc1d24/Snap91/Amph/Ap2b1/Stx1b/Pacsin1/Synj1/Dnm1/Ap2a2/Cltc	Synapse	5	synaptic vesicle cycle
Aged	Male	5xFAD vs C57BL6/J	BP	GO:0002252	immune effector process	113	0.703244	1.68786	7.27879e-07	0.000153995	0.000129843	462	tags=25%, list=10%, signal=23%	App/Anxa3/Lcp1/C1qa/Pycard/Arl8b/Lamp1/Atg9a/C1qc/C1qb/Kif5b/Grn/Clu/Vamp7/Lrp1/Stx7/Pnp/Tfrc/Pi4k2a/Arrb2/Prdx1/Stat3/Lgals1/Myo18a/Hspd1/Snap23/Kars1/Nckap1l	none	NA	NA
Aged	Male	5xFAD vs C57BL6/J	BP	GO:0006954	inflammatory response	163	0.6598	1.61265	8.4095e-07	0.000153995	0.000129843	458	tags=23%, list=10%, signal=22%	App/Ptn/Lamp2/C1qa/Pycard/Syt11/Fasn/Vps35/Pld3/Grn/Apoe/Lxn/Clu/Daglb/Vamp7/Fads2/Lrp1/Gja1/Ephx2/Irgm1/F3/Serpina3n/Tfrc/Plgrkt/Itgav/Slc9a6/Apod/Aimp1/Abhd12/Stat3/Lgals1/Psma1/Itgb1/Vcam1/Snap23/Kars1/Psmb4/Nampt	Immune Response	0	none
Aged	Male	5xFAD vs C57BL6/J	CC	GO:0005615	extracellular space	259	0.618957	1.53961	6.97398e-07	0.000153995	0.000129843	615	tags=27%, list=13%, signal=25%	Spock1/App/Ctsz/Ptn/Lamp2/C1qa/Itm2b/Vtn/Cst3/Pdia6/Hexb/C1qc/C1qb/Grn/Apoe/Lxn/Ctsd/S100a13/Clu/Nucb1/Anxa5/S100a16/Gsn/Pdia3/Ctsb/Dbi/F3/Ctsl/Ppt1/Serpina3n/Tfrc/Psap/Pdia4/Calr/Manf/Hdlbp/Sord/Man2b1/Copa/Serpine2/Ybx1/Glb1/Apod/Aimp1/Fabp5/Sparc/Lgals1/Ppia/Sorl1/Cstb/Cpe/Elfn2/Vcam1/Asah1/Sparcl1/Hspd1/S100b/Kars1/Gpt2/Nampt/Nell2/Dnajb11/Hnrnpa2b1/Ncan/Cck/C1qtnf4/Nucb2/Mtcl3/Pla2g15/B2m/C1…	none	NA	NA
Aged	Male	5xFAD vs C57BL6/J	BP	GO:0098542	defense response to other organism	248	0.619232	1.53702	7.1595e-07	0.000153995	0.000129843	495	tags=17%, list=11%, signal=16%	App/Anxa3/Capg/Lamp2/C1qa/Pycard/Syt11/Arl8b/Lamp1/Atg9a/C1qc/Pld3/C1qb/Kif5b/Grn/Apoe/Vamp7/Htra1/Aqp4/Gsn/Vim/Irgm1/Ppt1/Rab14/Eprs1/Trim28/Nedd4/Nagk/Arrb2/Prdx1/Tkfc/Sqstm1/Flnb/Myo18a/Cotl1/Hspd1/Cnpy3/Ipo5/Rab2b/Rpl30/Vps26b/Tmem43/Shmt2	Immune Response	0	none
Aged	Male	5xFAD vs C57BL6/J	CC	GO:0098827	endoplasmic reticulum subcompartment	317	0.597944	1.49507	8.24097e-07	0.000153995	0.000129843	730	tags=26%, list=16%, signal=24%	Serinc1/Clstn1/Atg9a/Pld3/Nsdhl/Vamp7/Rpn2/Rpn1/Fads2/Pdia3/Cyb5r3/Irgm1/Rab2a/Canx/Mtdh/Hspa5/Anxa7/Clcn4/Tmed9/Dad1/Ddost/Calr/Ttyh1/Plpp3/Acsl6/Rab18/Hsp90b1/Emc10/Slc9a6/Sgpl1/Calu/Tmed10/Por/Sel1l/Ssr1/Acsl3/Erlin2/Abhd12/Rrbp1/Ssr4/Armc10/Wfs1/Mlec/Lrrc59/Sorl1/Asph/Alg11/Lrba/Cpt1c/Tmem35a/Scfd1/Erp44/Ndrg4/Lman1/Ssr3/Rab2b/Srprb/Dpm1/Tmem43/Emc2/Tecr/Aldh3a2/Ccdc47/Rps26/Get3/Stt3a/Sec31a…	Proteostasis	4	endoplasmic reticulum
Aged	Male	5xFAD vs C57BL6/J	BP	GO:0044419	biological process involved in interspecies interaction between organisms	390	0.583328	1.46824	8.21627e-07	0.000153995	0.000129843	662	tags=22%, list=14%, signal=20%	App/Anxa3/Capg/Lamp2/C1qa/Pycard/Syt11/Cmpk2/Arl8b/Lamp1/Atg9a/Fasn/C1qc/Pld3/C1qb/Kif5b/Grn/Apoe/Clu/Vamp7/Htra1/Vps18/Ccdc80/Vps16/Aqp4/Gsn/P4hb/Gja1/Ctsb/Vim/Irgm1/Mtdh/Ppt1/Serpina3n/Rab14/Calr/Ppib/Eprs1/Trim28/Nedd4/Tjp1/Itgav/Nagk/Eef1a1/Arrb2/Prdx1/Tkfc/Sqstm1/Hsp90ab1/Flnb/Lgals1/Myo18a/Cotl1/Itgb8/Hspd1/Eps15/Cnpy3/Hadhb/Ipo5/Rab2b/Rpl30/Vps26b/Vps4a/Slc3a2/Tmem43/Prpf8/Shmt2/Prdx3/Grk2…	none	NA	NA
Aged	Male	5xFAD vs C57BL6/J	CC	GO:0005789	endoplasmic reticulum membrane	314	0.599142	1.49731	8.84847e-07	0.000155801	0.000131366	730	tags=26%, list=16%, signal=24%	Serinc1/Clstn1/Atg9a/Pld3/Nsdhl/Vamp7/Rpn2/Rpn1/Fads2/Pdia3/Cyb5r3/Irgm1/Rab2a/Canx/Mtdh/Hspa5/Anxa7/Clcn4/Tmed9/Dad1/Ddost/Calr/Ttyh1/Plpp3/Acsl6/Rab18/Hsp90b1/Emc10/Slc9a6/Sgpl1/Calu/Tmed10/Por/Sel1l/Ssr1/Acsl3/Erlin2/Abhd12/Rrbp1/Ssr4/Armc10/Wfs1/Mlec/Lrrc59/Sorl1/Asph/Alg11/Lrba/Cpt1c/Tmem35a/Scfd1/Erp44/Ndrg4/Lman1/Ssr3/Rab2b/Srprb/Dpm1/Tmem43/Emc2/Tecr/Aldh3a2/Ccdc47/Rps26/Get3/Stt3a/Sec31a…	Proteostasis	4	endoplasmic reticulum
Aged	Female	5xFAD vs C57BL6/J	BP	GO:0006457	protein folding	105	0.715411	1.67098	1.79035e-06	0.000164211	0.000132297	903	tags=50%, list=19%, signal=41%	Clu/Pdia3/P4hb/Pdia4/Hsp90b1/Grn/Calr/Ppib/Hspa5/Canx/Hyou1/Hsp90ab1/Erp44/B2m/Hspa9/Dnajb11/Dnajc3/Dnaja1/Cdc37/Cct2/Hspa2/Mesd/Trap1/Hsp90aa1/Hspd1/Chordc1/Txndc5/Dnaja3/Cct8/Cryab/Fkbp4/Tcp1/Cct3/Nudcd2/Tbca/Hspb1/Nudc/Prdx4/Fkbp8/Hspa13/Grpel1/Cct5/Cct6a/Ppia/Cct7/Fkbp2/Ppid/Selenof/Ptges3/Hsph1/Nudcd3/Dnajc7	Proteostasis	0	none
Aged	Female	5xFAD vs C57BL6/J	BP	GO:0006508	proteolysis	496	0.571863	1.39134	1.77133e-06	0.000164211	0.000132297	828	tags=24%, list=18%, signal=22%	App/Ctsd/Spock1/Clu/Apoe/Cst3/Lgmn/P4hb/Psme1/Htra1/Ctsz/Pycard/Hsp90b1/Grn/F3/Lxn/Ctsb/Calr/Psme2/Spon1/Hspa5/Rps3/Stat3/Cndp2/Psmd2/Ctsl/Lamtor5/Canx/Rack1/Nedd4/Gsn/Capns1/Pcyox1l/Glg1/Lap3/Dpp7/Asrgl1/Ndfip2/Vps35/Nol3/Capn2/Myh9/Hsp90ab1/Asph/Tmed10/Ddx3x/Vtn/Uggt1/Dnajc3/Psma6/Fbxo2/Psmd7/Psma7/Psma5/Rps7/Psmd4/Psmb1/Psmc3/Hspd1/Chmp4b/Erlin2/Vcp/Stoml2/Isg15/Bax/Psmc5/Psmd3/Gpx1/Psmc2/Dnaj…	none	NA	NA
Young	Female	5xFAD vs C57BL6/J	BP	GO:0042773	ATP synthesis coupled electron transport	51	-0.708103	-2.12598	1.09565e-06	0.000164457	0.000138244	793	tags=49%, list=17%, signal=41%	Dld/Cox5b/Ndufb9/Ndufc2/Cox7b/Ndufb6/Uqcrc2/Cox7a2l/Uqcrh/Chchd2/Ndufa10/Ndufa8/Ndufv2/Uqcrc1/Cycs/Ndufs8/Uqcr11/Ndufs3/Ndufs2/Uqcr10/Uqcrq/Ndufa12/Ndufv1/Sdha/Ndufs7	Mitochondrial Metabolism	5	electron transport chain
Young	Female	5xFAD vs C57BL6/J	BP	GO:0042775	mitochondrial ATP synthesis coupled electron transport	51	-0.708103	-2.12598	1.09565e-06	0.000164457	0.000138244	793	tags=49%, list=17%, signal=41%	Dld/Cox5b/Ndufb9/Ndufc2/Cox7b/Ndufb6/Uqcrc2/Cox7a2l/Uqcrh/Chchd2/Ndufa10/Ndufa8/Ndufv2/Uqcrc1/Cycs/Ndufs8/Uqcr11/Ndufs3/Ndufs2/Uqcr10/Uqcrq/Ndufa12/Ndufv1/Sdha/Ndufs7	Mitochondrial Metabolism	5	electron transport chain
Young	Female	5xFAD vs C57BL6/J	CC	GO:0098803	respiratory chain complex	76	-0.641174	-2.08053	1.09457e-06	0.000164457	0.000138244	780	tags=50%, list=17%, signal=42%	Cox5b/Ndufb9/Ndufc2/Ndufb2/Atp5f1a/Ndufb11/Ndufa2/Cox7b/Ndufb6/Ndufs5/Ndufb1/Atp5f1b/Uqcrc2/Cox7a2l/Uqcrh/Ndufa10/Ndufa8/Ndufv2/Uqcrc1/Atp5pf/Ndufs8/Ndufa13/Uqcr11/Ndufb5/Ndufs3/Ndufa5/Ndufs2/Uqcr10/Ndufa3/ATP8/Uqcrq/Ndufa12/Ndufv1/Sdha/Ndufa9/Ndufa4/Ndufb7/Ndufs7	Mitochondrial Metabolism	5	electron transport chain
Young	Male	5xFAD vs C57BL6/J	BP	GO:0045087	innate immune response	207	0.602109	1.68346	1.25042e-06	0.000165497	0.00014014	652	tags=21%, list=15%, signal=19%	Apoe/App/C1qb/C1qc/Capg/C1qa/Lamp1/Lamp2/Vps26b/Aqp4/Grn/Arl8b/Pycard/Kif5b/Prdx1/Atg9a/Eprs1/Vim/Gsn/Nedd4/Sqstm1/Pld3/Vamp7/Vamp4/Stxbp3/Hsp90aa1/Rab11fip5/Serpinb1a/Hpx/Hmgb2/Ppt1/Fgg/Rpl13a/Cnpy3/Ipo5/Ddx3x/Rpsa/Ubl7/H2bc21/Itch/Naip6/Endod1/Mif	Immune Response	0	none
Young	Female	5xFAD vs C57BL6/J	BP	GO:0019646	aerobic electron transport chain	45	-0.742776	-2.22068	1.22325e-06	0.000177687	0.000149365	793	tags=51%, list=17%, signal=43%	Dld/Cox5b/Ndufb9/Ndufc2/Cox7b/Ndufb6/Uqcrc2/Cox7a2l/Uqcrh/Ndufa10/Ndufa8/Ndufv2/Uqcrc1/Cycs/Ndufs8/Uqcr11/Ndufs3/Ndufs2/Uqcr10/Uqcrq/Ndufv1/Sdha/Ndufs7	Mitochondrial Metabolism	5	electron transport chain
Young	Female	5xFAD vs C57BL6/J	CC	GO:0005788	endoplasmic reticulum lumen	38	0.83576	1.76625	1.30651e-06	0.000183851	0.000154547	120	tags=37%, list=3%, signal=36%	P4hb/Pdia3/Ppib/Hsp90b1/Manf/Vtn/Clu/Calu/Calr/Hyou1/Pdia4/Hspa5/Pdia6/Erp29	Proteostasis	4	endoplasmic reticulum
Aged	Male	5xFAD vs C57BL6/J	CC	GO:0042175	nuclear outer membrane-endoplasmic reticulum membrane network	329	0.591151	1.48185	1.08775e-06	0.000184433	0.000155507	730	tags=26%, list=16%, signal=24%	Serinc1/Clstn1/Atg9a/Pld3/Nsdhl/Vamp7/Rpn2/Rpn1/Fads2/Pdia3/Cyb5r3/Irgm1/Rab2a/Canx/Mtdh/Hspa5/Anxa7/Clcn4/Tmed9/Dad1/Ddost/Rab14/Calr/Ttyh1/Plpp3/Acsl6/Rab18/Hsp90b1/Emc10/Slc9a6/Sgpl1/Calu/Tmed10/Por/Lrpprc/Sel1l/Ssr1/Acsl3/Erlin2/Abhd12/Rrbp1/Ssr4/Armc10/Wfs1/Mlec/Lrrc59/Sorl1/Asph/Alg11/Lrba/Cpt1c/Tmem35a/Scfd1/Erp44/Ndrg4/Lman1/Ssr3/Rab2b/Srprb/Dpm1/Tmem43/Emc2/Tecr/Aldh3a2/Ccdc47/Rps26/Get3…	none	NA	NA
Young	Female	NVS-PAK1-1 vs vehicle	MF	GO:0051015	actin filament binding	109	-0.6225	-1.90762	1.42047e-06	0.000185635	0.00015576	563	tags=31%, list=12%, signal=28%	Dbnl/Capza2/Actr3/Actr2/Fmnl2/Ablim1/Fermt2/Gsn/Capg/Arpc1b/Tpm3/Myo6/Dstn/Ezr/Ppp1r9b/Coro2b/Flnb/Arpc2/Sipa1l1/Sptbn1/Bin1/Aif1l/Cyfip1/Fscn1/Add3/Cnn3/Plec/Syne1/Myh9/Capzb/Twf2/Eef2/Add2/Lcp1	none	NA	NA
Aged	Male	NVS-PAK1-1 vs vehicle	BP	GO:0030258	lipid modification	88	0.673285	1.93788	9.26394e-07	0.000195006	0.000177832	266	tags=20%, list=6%, signal=20%	Acadl/Etfb/Decr1/Acaa2/Acadvl/Acadm/Hadhb/Acads/Cpt1a/Eci1/Acad8/Hadha/Eci2/Hadh/Etfa/Prkaa1/Apod/Acadsb	Lipid Metabolism	5	lipid catabolic process
Aged	Male	NVS-PAK1-1 vs vehicle	BP	GO:0050808	synapse organization	394	-0.438374	-1.58623	1.02871e-06	0.000207128	0.000188887	869	tags=30%, list=19%, signal=27%	Rap1b/Camkv/Sipa1l1/Snx27/Wasf2/Dbn1/Nlgn3/Rhoa/Plxna4/Fzd1/Lin7a/Shisa6/Gabrg2/Cpne6/Crmp1/Kif5b/Grin2b/Septin11/Clstn1/C1ql3/Syn2/Gpr158/Sncb/Gphn/Ngef/Nectin1/Slc25a46/Arf1/Tln2/Synpo/Dnaja3/Cacna1a/Srcin1/Plxnd1/Actn2/Rac1/Plppr4/Pcdhgc5/Nrn1/Psd/Cdkl5/Snap25/Elmo1/Slc8a2/Numbl/Abhd17b/Cd47/Vezt/Lrrc4b/Ctnna2/Hip1r/Ctnnd2/Mark2/Iqsec3/Vps35/Adgrb1/Epha4/Rbmx/Cadm1/Elfn1/Ctnnb1/Shank2/Sptbn2/N…	Synapse	0	none
Aged	Male	5xFAD vs C57BL6/J	CC	GO:0031901	early endosome membrane	83	0.736542	1.72629	1.27738e-06	0.000208852	0.000176097	553	tags=30%, list=12%, signal=27%	Arl8b/Pld3/Tom1/Atp9a/Snx1/Vps16/Tmem9b/Rab4b/Stx7/Ntrk2/Clcn4/Rab14/Snx6/Pi4k2a/Slc9a6/Gripap1/Sorl1/Snx27/Ehd4/Eps15/Vps33b/Clvs1/Sorcs2/Vti1b/Pikfyve	Endolysosome	4	early endosome
Aged	Male	NVS-PAK1-1 vs vehicle	CC	GO:1990351	transporter complex	214	-0.514628	-1.76291	1.0906e-06	0.00021044	0.000191907	856	tags=36%, list=18%, signal=30%	Atp1b1/Ndufs7/Kcnj16/Kcnip2/Shisa6/Kcnj3/Gabrg2/Ndufa12/Sestd1/Ndufb1/Grin2b/Cox5b/Lrrc8c/Cox5a/Cox7a2/Uqcrc1/Cox6a1/Cacna1a/Ndufb6/Micu3/Cyc1/Cacna1b/Gria3/Nrn1/Snap25/Ndufa9/Scn4b/Scn2a/Scn3b/Atp6v1g2/Micu1/Ndufb5/Kcnj9/Atp1a3/Ryr2/Cacna1e/Ndufa3/Timm10b/Abcb8/Fkbp1a/Cacng8/Ndufv1/Ndufa11/Ndufb11/Cacng2/Kcnj6/Ndufs3/Atp5f1d/Dlg3/Slc17a7/Ndufa6/Atp6v1a/Ndufc2/Kcnb1/Kcnq2/Ndufa13/Ndufs5/Ndufs2/At…	none	NA	NA
Young	Female	NVS-PAK1-1 vs vehicle	BP	GO:0097250	mitochondrial respirasome assembly	63	0.727624	1.99917	1.70277e-06	0.000216347	0.00018153	592	tags=38%, list=13%, signal=34%	Acad9/Uqcc1/Uqcc2/Ndufs3/Ndufs7/Ndufb5/Ndufc2/Ndufa3/Ndufa11/Sco2/Ndufb2/Ndufa10/Ndufa5/Ndufs2/Aifm1/Uqcrc1/Ndufa8/Ndufa9/Ndufa13/Ndufs4/Ndufb11/Ndufs8/Ndufaf2/Bcs1l	Mitochondrial Metabolism	0	none
Young	Male	5xFAD vs C57BL6/J	CC	GO:0032279	asymmetric synapse	320	-0.418273	-1.55906	1.71205e-06	0.000220121	0.000186395	747	tags=32%, list=17%, signal=29%	Atp2b2/Ncs1/Rgs7bp/Camk2a/Grk3/Erc1/Slc30a1/Epha4/Baiap2/Arfgef2/Homer2/Shank2/Lrfn4/Neo1/Mink1/Ctnnd2/Cacng8/Hip1r/Actn2/Abhd17b/Prrt2/Dmtn/Pten/Rapgef4/Grm5/Sort1/Nlgn1/Dlg4/Plppr4/Tiam1/Rps18/Synpo/Rpl14/Grm3/Csmd2/Slc4a8/Syngap1/Ptprs/Cnksr2/Syn2/Dclk1/Atp1a1/Rock2/Stx1a/Mapk10/Iqsec2/Srcin1/Dgki/Sorcs2/Gap43/Syp/Tanc2/Tsc1/Dbn1/Adgrb1/Dagla/Ppp1r9a/Arhgap32/Arfgap1/Mpp2/Dbnl/Git1/Nptn/Lrrc7/…	Synapse	6	postsynapse organization
Young	Male	5xFAD vs C57BL6/J	CC	GO:0097060	synaptic membrane	313	-0.422692	-1.56706	1.7612e-06	0.00022015	0.00018642	552	tags=29%, list=12%, signal=27%	Nlgn1/Dlg4/Ap2s1/Syne1/Cadps2/Htt/Lrrtm1/Plppr4/Tiam1/Cacna1e/Grm3/Tmub1/Src/Csmd2/Slc4a8/Stx1b/Ptprs/Gabbr2/Cnksr2/Adgrl3/Kcnma1/Stx1a/Iqsec2/Dgki/Sorcs2/Syp/Scn2a/Dbn1/Adgrb1/Dagla/Efnb1/Mpp2/Gabra1/Dbnl/Syt7/Unc13a/Nptn/Lrrc7/Rph3a/Rab3gap2/Gnao1/Stxbp1/Apbb1/Nlgn2/Rims1/Pacsin1/Ncam2/Slc8a2/Grip1/Igsf21/Cltb/Atp2b1/Gabbr1/Nectin1/Shank1/Adgrl1/Gpr158/Slc8a1/Ctnnb1/Olfm1/Erc2/Napb/Ctbp1/Gphn/D…	Synapse	0	none
Aged	Female	NVS-PAK1-1 vs vehicle	BP	GO:0044242	cellular lipid catabolic process	91	0.680739	2.09399	9.50134e-08	0.000220289	0.000205779	565	tags=29%, list=12%, signal=26%	Decr1/Apoa2/Apoc1/Acadl/Acadvl/Abhd12/Hadhb/Acadm/Acad8/Prdx6/Smpd1/Eci2/Napepld/Cpt1a/Etfb/Daglb/Hadh/Acad9/Gcdh/Hexa/Acadsb/Cpt2/Acads/Ddhd2/Lrp1/Hsd17b10	Lipid Metabolism	5	lipid catabolic process
Aged	Female	5xFAD vs C57BL6/J	BP	GO:0036465	synaptic vesicle recycling	79	-0.637239	-1.97456	2.58007e-06	0.000227542	0.00018332	183	tags=34%, list=4%, signal=33%	Sgip1/Rab3a/Sncb/Pclo/Dnm1l/Dnm3/Git1/Tbc1d24/Dnajc6/Bin1/Eps15l1/Pip5k1c/Synj1/Stx1a/Ctbp1/Sh3gl2/Cltb/Ap2a1/Ap2a2/Amph/Ap2b1/Stx1b/Ap2s1/Pacsin1/Snap91/Dnm1/Cltc	Synapse	5	synaptic vesicle cycle
Aged	Female	5xFAD vs C57BL6/J	CC	GO:1902495	transmembrane transporter complex	204	-0.470666	-1.56812	2.5346e-06	0.000227542	0.00018332	779	tags=32%, list=17%, signal=28%	Ndufb9/ATP8/Cacng8/Kcna3/Ndufs6/Kcnb1/Olfm1/Ndufa2/Cacna1e/Atp5pb/Cacnb3/Ndufb10/Cox6c/Kcnc3/Cacna1a/Gria3/Atp6v1f/Slc9a1/Atp5f1e/Pde4d/Uqcrq/Atp5mf/Atp6v1d/Atp6v1c1/Ndufa5/Ptpa/Atp5f1b/Atp1b3/Ndufs7/Cox4i1/Ndufa9/Ndufs2/Cacna2d3/Atp1a1/Ndufa10/Cacna2d2/Slc17a6/Atp2a2/Ndufs4/Ndufa1/Kcna4/Cacna1b/Kcna2/Grik2/Atp6v1a/Atp1a3/Atp6v1g2/Uqcrb/Micu3/Kcnma1/Scn2b/Ndufs8/Kcnj16/Atp6v1h/Ndufv3/Uqcrc1/Ndufs…	none	NA	NA
Young	Male	NVS-PAK1-1 vs vehicle	BP	GO:0009062	fatty acid catabolic process	53	0.769578	2.06206	4.04397e-07	0.000229445	0.000215873	483	tags=43%, list=11%, signal=39%	Acadl/Acaa2/Acadvl/Acadm/Acad9/Hadhb/Decr1/Hadh/Eci1/Etfb/Acat1/Hadha/Acadsb/Nudt7/Ech1/Faah/Echs1/Etfa/Pck1/Ivd/Acads/Etfdh/Acad8	Lipid Metabolism	5	lipid catabolic process
Aged	Female	5xFAD vs C57BL6/J	BP	GO:0140238	presynaptic endocytosis	74	-0.647314	-1.98839	2.83493e-06	0.000243901	0.0001965	183	tags=34%, list=4%, signal=33%	Sgip1/Sncb/Dnm1l/Dnm3/Tbc1d24/Dnajc6/Bin1/Eps15l1/Pip5k1c/Synj1/Stx1a/Ctbp1/Sh3gl2/Cltb/Ap2a1/Ap2a2/Amph/Aak1/Ap2b1/Ap2s1/Pacsin1/Snap91/Dnm1/Necap1/Cltc	Endolysosome	3	endocytic vesicle
Aged	Female	5xFAD vs C57BL6/J	BP	GO:0140238	presynaptic endocytosis	74	-0.647314	-1.98839	2.83493e-06	0.000243901	0.0001965	183	tags=34%, list=4%, signal=33%	Sgip1/Sncb/Dnm1l/Dnm3/Tbc1d24/Dnajc6/Bin1/Eps15l1/Pip5k1c/Synj1/Stx1a/Ctbp1/Sh3gl2/Cltb/Ap2a1/Ap2a2/Amph/Aak1/Ap2b1/Ap2s1/Pacsin1/Snap91/Dnm1/Necap1/Cltc	Synapse	5	synaptic vesicle cycle
Aged	Female	5xFAD vs C57BL6/J	BP	GO:0044248	cellular catabolic process	441	0.579403	1.40668	2.87193e-06	0.000243901	0.0001965	608	tags=22%, list=13%, signal=21%	Gfap/App/Ctsd/Clu/Prdx6/Syt11/Hexb/Apoe/Lgmn/Arl8b/Hexa/Dbi/Pycard/Lrp1/Lamp2/Irgm1/Dnm2/Vps16/Oat/Rab2a/Idh1/Plbd2/Vps11/Npl/Arsb/Vps33a/Stat3/Gns/Atg9a/Psap/Daglb/Nedd4/Prdx1/Vti1b/Decr1/Hadhb/Vps18/Aldh1l1/Tom1/Asrgl1/Anxa7/Abhd12/Hadha/Sqstm1/Hadh/Mtdh/Eif2s1/Hsd17b4/Pgd/Rab33a/Sec22b/Ddah1/Cdc37/Sgpl1/Eif4g1/Snapin/Asah1/Etfdh/Nampt/Glud1/Slc16a1/Vps39/Chmp4b/Vcp/Acaa1a/Atg3/Naga/Mapk3/Echs1…	none	NA	NA
Aged	Female	5xFAD vs C57BL6/J	CC	GO:0044391	ribosomal subunit	127	0.692903	1.63655	2.92822e-06	0.00024416	0.000196709	999	tags=46%, list=21%, signal=38%	Rps3/Rack1/Rpl7/Rpl19/Rpl12/Rpl30/Rps4x/Ddx3x/Rpl18a/Rpsa/Rplp0/Rps12/Rps2/Rpl35a/Rpl10a/Rplp2/Rps9/Npm1/Rps7/Rpl17/Rpl9/Rps19/Rps17/Rps28/Rps14/Rpl13a/Rps20/Rps11/Rpl11/Rps16/Rpl27a/Eif2a/Rps13/Rpl36/Rpl18/Rps24/Rpl23/Rpl10/Rpl5/Rps8/Rpl13/Rps5/Rps26/Mrpl40/Rps25/Rpl36a/Rpl22/Rplp1/Rps15a/Rps23/Rps27/Rps18/Rpl37a/Rpl3/Rpl21/Rpl28/Rpl31/Rpl23a/Rpl27	Proteostasis	1	translation
Aged	Female	5xFAD vs C57BL6/J	BP	GO:0006955	immune response	348	0.594402	1.43988	3.21908e-06	0.00026362	0.000212387	512	tags=19%, list=11%, signal=18%	C1qa/App/C1qb/C1qc/Lcp1/Pdia3/Apoe/Anxa3/Capg/Arl8b/Pld3/Pycard/Lrp1/Grn/Aqp4/Lamp2/Lamp1/Irgm1/Pi4k2a/Vim/Stx7/Rps3/Stat3/Atg9a/Ctsl/Vamp7/Kif5b/C4b/Eprs1/Nedd4/Lgals1/Prdx1/Gsn/Tfrc/Rpl30/Sqstm1/Ddx3x/Rpsa/Vtn/B2m/Ezr/Ipo5/Ppt1/Pnp/Atl2/Snap23/Cdc37/Evl/Hepacam/Rtn4/Syncrip/Nckap1l/Flnb/Hsp90aa1/Hspd1/Rps19/Stoml2/Isg15/Bax/Ddx1/Rpl13a/Gpx1/Dnaja3/Psmb4/Stxbp3/Kars1	Immune Response	0	none
Young	Female	NVS-PAK1-1 vs vehicle	CC	GO:0005576	extracellular region	363	-0.465792	-1.60444	2.17924e-06	0.000268516	0.000225303	863	tags=28%, list=19%, signal=25%	Ctsz/Mmp17/Nsun2/Serpina3n/Ephb6/Nptx1/Hapln2/Chgb/Tbc1d15/Epdr1/Phospho1/Smpd1/Fth1/Nptxr/Ctsl/Grin1/S100a16/Serpina1b/Grn/Nlgn1/Ppp1r1a/Adgrg1/Prelp/Lgals1/Pebp1/Mug1/Fgb/Cx3cl1/Slc30a3/Serpine2/Pnp/Pdia4/Pdap1/Spock2/Nrn1/Gnas/Actg1/Pfn1/Tmem119/Ctss/Hmgb1/Dnajb11/Lman2/Ppt1/Ptn/Nrcam/Cd9/Mcfd2/Vtn/Gsn/Pdia6/Sdc4/Atp6ap2/C1qa/Manf/Ptprz1/Cryab/Cspg5/Cst3/Ces1c/Grin2b/Ncan/Spock1/Mdk/Lgmn/C1qb/…	none	NA	NA
Young	Female	NVS-PAK1-1 vs vehicle	CC	GO:0099080	supramolecular complex	485	-0.440108	-1.55574	2.23079e-06	0.000268516	0.000225303	1117	tags=31%, list=24%, signal=27%	Dpp9/Synpo/Dynll1/Slc2a1/Clip3/Kif3a/Snca/Gas7/Nefl/Specc1/Ckap5/Prkaa2/Vcl/Ablim2/Grip1/Rbfox1/Dnm1/Ppp6r2/Chmp3/Des/Coro1a/Gsk3a/Tial1/Pygm/Actn4/Kif5b/Qki/Dbi/Fkbp1a/Tbcb/Cct4/Slc8a2/Vps16/Arhgef2/Dhx36/Hspb1/Map2k1/Yes1/Nsun2/Katnb1/Jakmip1/Cct3/Pde4d/Kifap3/Clip1/Tuba1a/Ppp3ca/Cct7/Shank2/Rangap1/Hdac6/Dnm2/Nefm/Nrp1/Cnot1/Klc2/Gng12/Tubal3/Eif2s1/Mark2/Nckap1/Chmp4b/Cdc42/Rcc2/Dync1i2/Pls3/…	none	NA	NA
Young	Male	5xFAD vs C57BL6/J	MF	GO:0005096	GTPase activator activity	103	-0.580745	-1.90125	2.22429e-06	0.000270522	0.000229073	464	tags=26%, list=10%, signal=24%	Syngap1/Tbc1d5/Rgs6/Rapgef2/Rasal1/Ophn1/Prex1/Arhgap32/Arfgap1/Agfg1/Gnaq/Git1/Rab3gap2/Thy1/Tbc1d24/Rp2/Adap1/Agap2/Rap1gap/Tbc1d10b/Plcb1/Tbc1d17/Gnb5/Rgs7/Arhgap1/Smap1/Arhgap44	none	NA	NA
Young	Female	NVS-PAK1-1 vs vehicle	BP	GO:0033108	mitochondrial respiratory chain complex assembly	62	0.731632	2.00457	2.35715e-06	0.000276452	0.000231962	592	tags=40%, list=13%, signal=36%	Acad9/Uqcc1/Uqcc2/Ndufs3/Ndufs7/Ndufb5/Ndufc2/Ndufa3/Chchd7/Ndufa11/Sco2/Ndufb2/Ndufa10/Ndufa5/Ndufs2/Aifm1/Uqcrc1/Ndufa8/Ndufa9/Ndufa13/Ndufs4/Ndufb11/Ndufs8/Ndufaf2/Bcs1l	Mitochondrial Metabolism	5	electron transport chain
Young	Female	5xFAD vs C57BL6/J	BP	GO:0043603	amide metabolic process	173	0.6589	1.56514	2.05882e-06	0.000280935	0.000236156	379	tags=18%, list=8%, signal=18%	Idh1/Fasn/P4hb/Oplah/Psap/Acly/Hsp90b1/Slc2a13/Clu/Apoe/Plpp3/Hexa/Hexb/Aldh1l1/Ctsl/Cpe/Npl/Tigar/Sgpl1/Tmed10/Tm9sf2/Pnp/Spon1/Rack1/Mvd/Coasy/Asah1/Ntrk2/Slc7a11/Acot2/Nagk/Acsl3	none	NA	NA
Aged	Male	NVS-PAK1-1 vs vehicle	MF	GO:0016301	kinase activity	227	-0.501875	-1.72644	1.51796e-06	0.000281024	0.000256275	560	tags=20%, list=12%, signal=19%	Brsk1/Mark2/Pfkl/Pikfyve/Epha4/Prkcq/Map4k2/Dgkb/Prkab2/Ckmt1/Csnk1e/Oxsr1/Matk/Nme1/Dgka/Pip5k1c/Pik3r4/Ppip5k1/Slk/Fn3k/Trim28/Dclk2/Stk32c/Abl2/Bcr/Map2k6/Tnik/Pip4k2b/Mark1/Pik3c2g/Gsk3b/Cdk5/Camk2b/Map4k4/Agk/Lmtk2/Yes1/Pfkm/Dclk1/Pkm/Mylk/Map2k1/Tkfc/Pdk1/Pdk3/Pdk2	none	NA	NA
Aged	Male	NVS-PAK1-1 vs vehicle	MF	GO:0016772	transferase activity, transferring phosphorus-containing groups	260	-0.483799	-1.69504	1.57776e-06	0.000281024	0.000256275	402	tags=18%, list=9%, signal=18%	Brsk1/Mark2/Pfkl/Pikfyve/Epha4/Prkcq/Map4k2/Dgkb/Selenoo/Prkab2/Ckmt1/Csnk1e/Oxsr1/Matk/Nme1/Dgka/Pip5k1c/Pik3r4/Ppip5k1/Slk/Fn3k/Trim28/Dclk2/Stk32c/Abl2/Bcr/Map2k6/Tnik/Pip4k2b/Mark1/Cds1/Pik3c2g/Gsk3b/Cdk5/Camk2b/Map4k4/Agk/Lmtk2/Yes1/Pfkm/Dclk1/Pkm/Mylk/Map2k1/Tkfc/Pdk1/Pdk3/Pdk2	none	NA	NA
Aged	Male	5xFAD vs C57BL6/J	CC	GO:0031984	organelle subcompartment	424	0.568755	1.43204	1.84195e-06	0.000290774	0.00024517	977	tags=31%, list=21%, signal=27%	Serinc1/Lamp2/Syt11/Clstn1/Atg9a/Pld3/Atp9a/Grn/Nsdhl/Nucb1/Vamp7/Rpn2/Rpn1/Fads2/Pdia3/Cyb5r3/Irgm1/Rab2a/Canx/Mtdh/Hspa5/Anxa7/Clcn4/Tmed9/Dad1/Ddost/Rab14/Glg1/Calr/Ttyh1/Plpp3/Acsl6/Rab18/Pi4k2a/Hsp90b1/Emc10/Slc9a6/Sgpl1/Calu/Tmed10/Por/Sel1l/Ssr1/Acsl3/Erlin2/Abhd12/Rrbp1/Ssr4/Dnm2/Armc10/Wfs1/Mlec/Lrrc59/Sorl1/Asph/Alg11/Lrba/Cpt1c/Myo18a/Tmem35a/Scfd1/Erp44/Ndrg4/Hspd1/M6pr/Lman1/Ssr3/Rab…	none	NA	NA
Young	Male	NVS-PAK1-1 vs vehicle	BP	GO:0019395	fatty acid oxidation	55	0.755663	2.02834	6.42836e-07	0.000291783	0.000274525	483	tags=36%, list=11%, signal=33%	Acadl/Acaa2/Acadvl/Acadm/Acad9/Hadhb/Decr1/Hadh/Eci1/Etfb/Acat1/Hadha/Acadsb/Ech1/Echs1/Etfa/Ivd/Acads/Etfdh/Acad8	Lipid Metabolism	5	lipid catabolic process
Young	Male	NVS-PAK1-1 vs vehicle	CC	GO:0005740	mitochondrial envelope	439	0.480601	1.6183	6.4144e-07	0.000291783	0.000274525	637	tags=20%, list=14%, signal=19%	Acadl/Acaa2/Idh2/Acadvl/Acadm/Tst/Acad9/Chchd2/Hadhb/Pgam5/Mrps2/Sqor/Bckdhb/Hadh/Sod2/Uqcrh/Mrpl53/Eci1/Timm8a1/Afg3l2/Slc25a18/Bcl2l2/Acat1/Hadha/Timm9/Slc25a51/Maoa/Timm13/Pisd/Timm8b/Gpd2/Aldh18a1/Fam210b/Slc25a22/Prodh/Atp5f1a/Tmem65/Ndufs5/Hk1/Grk2/Gcat/Cox5a/Ppif/Rhot1/Shmt2/Cyb5r3/Gk/Romo1/Ptrh2/Chchd6/Mrps34/Cpox/Acsl6/Glud1/Ak2/Uqcrfs1/Timm23/Tmem11/Cox17/Slc25a23/Mrps17/Mrps26/Uqcr11/I…	Mitochondrial Metabolism	0	none
Young	Female	NVS-PAK1-1 vs vehicle	CC	GO:0048471	perinuclear region of cytoplasm	376	-0.462228	-1.60171	2.64945e-06	0.000302965	0.000254208	809	tags=24%, list=18%, signal=21%	Pde4d/Syt11/Apex1/Ppib/Aspscr1/Rangap1/Hhatl/Cyfip2/Hdac6/Dnm2/Ptk2b/Vps33a/S100a16/Tnik/Osbpl1a/Dnaja1/Vps35/Osbp/Vti1b/Ehd1/Wwc1/Taok1/Stmn2/Park7/Cx3cl1/S100a6/Gdpd1/Gnas/Capn2/Actr3/Bax/Rab10/Mtmr2/Ptges3/Pde4a/Ptn/Pkp4/Sort1/Mtmr9/Hspa1b/Prkca/Gsn/Prkce/Manf/Dnm1l/Kif1a/Dync1i1/Cst3/Ubqln1/Myo6/Syp/Lgmn/Msn/Ezr/Lamp1/Rps6/S100b/Rapgef2/Sorl1/Map1b/Dst/Atp6v0a1/Mtdh/Cyfip1/Vcp/Mt3/Clic1/Plec/…	none	NA	NA
Aged	Male	5xFAD vs C57BL6/J	BP	GO:0001775	cell activation	238	0.615702	1.52711	1.99161e-06	0.00030392	0.000256254	462	tags=22%, list=10%, signal=21%	App/Anxa3/Lcp1/Msn/C1qa/Pycard/Syt11/Sdc4/Lamp1/Pdia6/Adk/Grn/Apoe/Clu/Vamp7/Lrp1/Gsn/Gja1/Pdia3/Irgm1/Slc7a11/Pnp/Tpd52/Ctsl/Tfrc/Psap/Pdia4/Ddost/Myh9/Nedd4/Itgav/Pi4k2a/Stoml2/Prex1/Serpine2/Slc9a6/Prdx1/Rps3/Entpd2/Stat3/Lgals1/Ppia/Ctnnb1/Myo18a/Vcam1/Smarcc2/Itgb8/Hspd1/Vps33b/Snap23/Kars1/Nampt/Nckap1l	none	NA	NA
Young	Male	5xFAD vs C57BL6/J	BP	GO:0044248	cellular catabolic process	426	0.523202	1.51378	2.5848e-06	0.000306094	0.000259196	607	tags=22%, list=14%, signal=21%	Apoe/App/Gfap/Clu/Hexb/Ctsd/Hexa/Syt11/Lamp2/Asah1/Vps16/Arsb/Idh1/Vps33a/Prdx6/Arl8b/Pycard/Abhd12/Oat/Dnm2/Prdx1/Atg9a/Sord/Gns/Anxa7/Gnpda1/Vps4a/Dbi/Lgmn/Lrp1/Hibch/Nedd4/Psap/Sqstm1/Tex264/Decr1/Npl/Vps11/Mtmr2/Daglb/Gabarapl1/Stat3/Gcsh/Snx18/Eci1/Hsd17b10/Acadl/Asrgl1/Synpo2/Echs1/Mccc2/Tpp1/Acads/Sgpl1/Cpt2/Cpe/Pacsin3/Chmp2b/Hadha/Snf8/Prdx2/Fundc1/Mccc1/Slc27a4/Wdr6/Atg2b/Gdpd1/Aldh3b1/…	none	NA	NA
Young	Male	5xFAD vs C57BL6/J	BP	GO:0021954	central nervous system neuron development	47	-0.724678	-2.00191	2.66338e-06	0.000307313	0.000260227	794	tags=49%, list=18%, signal=41%	Cdh11/Arhgap35/Epha4/Gabrb1/Hprt1/Pten/Nova2/Dclk2/Dcx/Dclk1/Rapgef2/Prkca/Lingo1/Gnaq/Sptbn4/Plxna4/Scyl2/Robo2/Plxna1/Gba2/Foxg1/L1cam/Ptk2	none	NA	NA
Aged	Female	5xFAD vs C57BL6/J	CC	GO:0042734	presynaptic membrane	163	-0.502283	-1.65342	3.82399e-06	0.000307664	0.000247871	522	tags=36%, list=11%, signal=33%	Nptn/Fxyd6/Flot2/Adam11/Cacna2d3/Ntng1/Rac1/Cacna2d2/Igsf21/Kcna4/Erc2/Syp/Kcna2/Grik2/Kctd16/Atp1a3/Septin3/Slc6a3/Syt1/Kcnma1/Syt7/Rgs7bp/Ncam1/Adgrl1/Efnb3/Ache/Napb/Slc6a4/Cnr1/Prrt2/Grm3/Cntnap2/Gpm6a/Cntn1/Scn2a/Nectin1/Dnm1l/Adam23/Dnajc6/Gnb5/Pip5k1c/Cacna2d1/Rgs7/Gnao1/Stx1a/Ctbp1/Epn1/Cltb/Cadm3/Gpr158/Stxbp1/Ap2b1/Stx1b/Ap2s1/L1cam/Snap91/Dnm1/Grm2/Cltc	Synapse	7	presynapse organization
Aged	Female	5xFAD vs C57BL6/J	MF	GO:0048018	receptor ligand activity	44	0.813366	1.76371	3.93645e-06	0.000307898	0.00024806	448	tags=30%, list=10%, signal=27%	App/Clu/Apoe/Ptn/Grn/Copa/Lrpap1/Lgals1/Aimp1/Manf/Pmch/Nampt/Agrn	none	NA	NA
Aged	Female	5xFAD vs C57BL6/J	BP	GO:0045087	innate immune response	215	0.638546	1.52765	3.96118e-06	0.000307898	0.00024806	470	tags=20%, list=10%, signal=18%	C1qa/App/C1qb/C1qc/Apoe/Capg/Arl8b/Pld3/Pycard/Grn/Aqp4/Lamp2/Lamp1/Irgm1/Vim/Atg9a/Vamp7/Kif5b/C4b/Eprs1/Nedd4/Prdx1/Gsn/Sqstm1/Ddx3x/Rpsa/B2m/Ipo5/Ppt1/Atl2/Cdc37/Evl/Rtn4/Syncrip/Flnb/Hsp90aa1/Hspd1/Rps19/Isg15/Ddx1/Rpl13a/Dnaja3	Immune Response	0	none
Young	Male	5xFAD vs C57BL6/J	CC	GO:0005765	lysosomal membrane	95	0.683787	1.81361	2.8623e-06	0.000314155	0.000266021	396	tags=26%, list=9%, signal=25%	Gfap/Itm2c/Ctsd/Lamp1/Syt11/Lamp2/Vps16/Klc2/Vps33a/Grn/Arl8b/Anxa6/Kif5b/Hsp90ab1/Lamtor5/Pld3/Vps11/Vamp7/Borcs5/Clcn4/Pip4p1/Lamtor2/Stx7/Chmp2b/Spns1	Endolysosome	6	lysosome
Young	Male	5xFAD vs C57BL6/J	CC	GO:0098852	lytic vacuole membrane	95	0.683787	1.81361	2.8623e-06	0.000314155	0.000266021	396	tags=26%, list=9%, signal=25%	Gfap/Itm2c/Ctsd/Lamp1/Syt11/Lamp2/Vps16/Klc2/Vps33a/Grn/Arl8b/Anxa6/Kif5b/Hsp90ab1/Lamtor5/Pld3/Vps11/Vamp7/Borcs5/Clcn4/Pip4p1/Lamtor2/Stx7/Chmp2b/Spns1	none	NA	NA
Young	Female	5xFAD vs C57BL6/J	BP	GO:0043207	response to external biotic stimulus	340	0.595211	1.42931	2.49609e-06	0.00032114	0.000269953	775	tags=24%, list=17%, signal=22%	Grn/Htra1/App/Lamp2/Pld3/Atg9a/Syt11/Capg/Pycard/Lamp1/C1qb/Nedd4/Vamp7/Clu/Cmpk2/Apoe/C1qa/Rps19/Calr/Arl8b/C1qc/Rpsa/Trim28/Eef1g/Vim/Anxa3/Cotl1/Gsn/Mapk3/Ipo5/Itgav/Mtdh/Tkfc/Atl3/Irgm1/Gja1/Nagk/Rnf170/Crk/Ubqln1/Ccdc80/Smarca5/Dhx9/Vapb/Kif5b/Ppt1/Mapk14/Tjp1/Rab12/Tollip/Mapk1/Sqstm1/Pcbp2/Evl/Eprs1/Vamp4/Flnb/Arrb2/Matr3/Isg15/Rps15a/Chmp3/Ilf3/H2bc12/Ddx3x/Capn2/Ncl/Bax/Vps26b/Appl1/Rtn4…	none	NA	NA
Young	Female	5xFAD vs C57BL6/J	BP	GO:0051707	response to other organism	340	0.595211	1.42931	2.49609e-06	0.00032114	0.000269953	775	tags=24%, list=17%, signal=22%	Grn/Htra1/App/Lamp2/Pld3/Atg9a/Syt11/Capg/Pycard/Lamp1/C1qb/Nedd4/Vamp7/Clu/Cmpk2/Apoe/C1qa/Rps19/Calr/Arl8b/C1qc/Rpsa/Trim28/Eef1g/Vim/Anxa3/Cotl1/Gsn/Mapk3/Ipo5/Itgav/Mtdh/Tkfc/Atl3/Irgm1/Gja1/Nagk/Rnf170/Crk/Ubqln1/Ccdc80/Smarca5/Dhx9/Vapb/Kif5b/Ppt1/Mapk14/Tjp1/Rab12/Tollip/Mapk1/Sqstm1/Pcbp2/Evl/Eprs1/Vamp4/Flnb/Arrb2/Matr3/Isg15/Rps15a/Chmp3/Ilf3/H2bc12/Ddx3x/Capn2/Ncl/Bax/Vps26b/Appl1/Rtn4…	none	NA	NA
Aged	Male	NVS-PAK1-1 vs vehicle	BP	GO:0002181	cytoplasmic translation	124	0.605878	1.84118	1.91372e-06	0.000328239	0.000299331	1101	tags=51%, list=24%, signal=40%	Sars1/Pabpc1/Rpl23/Eif3i/Rps27a/Rpl34/Aars1/Rpl11/Rpsa/Rpl6/Rps18/Rps15a/Rpl14/Rpl26/Rwdd1/Rplp1/Eif3d/Etf1/Rps12/Rpl27/Rpl24/Rpl38/Rps10/Rpl12/Rpl39/Rpl7a/Rpl18a/Rps5/Denr/Csde1/Rplp0/Rps3/Rps25/Rpl27a/Rps13/Rps16/Rps9/Rpl22l1/Impact/Rps19/Eif5/Nck1/Rps20/Eif3b/Rpl32/Rps26/Eif2b3/Rps8/Rpl9/Rps2/Rpl35/Dhx9/Cpeb3/Rpl21/Rpl3/Rps6/Eef2/Rpl23a/Rps15/Rpl17/Rpl8/Eif4a1/Rpl22	Proteostasis	1	translation
Young	Female	NVS-PAK1-1 vs vehicle	BP	GO:0097435	supramolecular fiber organization	331	-0.476532	-1.6277	2.95968e-06	0.000330185	0.000277047	766	tags=25%, list=17%, signal=23%	Cyfip2/Hdac6/Dnm2/Nefm/Arrb1/Ptk2b/Nrp1/Ctnna2/Pfdn1/Nckap1/Cdc42/Elmo1/Pls3/Shank1/Taok1/Stmn2/Arhgef7/Arpin/Cx3cl1/Evl/Jmy/Dbnl/Actg1/Capza2/Pfn1/Actr3/Bax/Map6d1/Actr2/Ilk/Hspa1b/Fermt2/Zyx/Gsn/Capg/Sdc4/Prkce/Arpc1b/Elmo2/Cryab/Tpm3/Cst3/Myo6/Dstn/Ezr/Ccsap/Ppp1r9b/Coro2b/Tardbp/Wdr47/Arpc2/Apoe/Sptbn1/Cap2/Wasf2/Map1b/Gfap/Bin1/Trem2/Aif1l/Dync1h1/Capn1/Cyfip1/Cdc42ep1/Fscn1/Ppm1e/Add3/Cnn3/…	none	NA	NA
Aged	Female	5xFAD vs C57BL6/J	CC	GO:1990351	transporter complex	215	-0.454465	-1.55185	4.51382e-06	0.000345007	0.000277957	779	tags=31%, list=17%, signal=27%	Ndufb9/ATP8/Cacng8/Kcna3/Ndufs6/Kcnb1/Olfm1/Ndufa2/Cacna1e/Atp5pb/Cacnb3/Ndufb10/Cox6c/Kcnc3/Cacna1a/Gria3/Atp6v1f/Slc9a1/Atp5f1e/Pde4d/Uqcrq/Atp5mf/Atp6v1d/Atp6v1c1/Ndufa5/Ptpa/Atp5f1b/Atp1b3/Ndufs7/Cox4i1/Ndufa9/Ndufs2/Cacna2d3/Atp1a1/Ndufa10/Cacna2d2/Slc17a6/Atp2a2/Ndufs4/Ndufa1/Kcna4/Cacna1b/Kcna2/Grik2/Atp6v1a/Atp1a3/Atp6v1g2/Uqcrb/Micu3/Kcnma1/Scn2b/Ndufs8/Kcnj16/Atp6v1h/Ndufv3/Uqcrc1/Ndufs…	none	NA	NA
Aged	Male	5xFAD vs C57BL6/J	BP	GO:0052547	regulation of peptidase activity	93	0.714113	1.69001	2.4592e-06	0.000363169	0.00030621	456	tags=29%, list=10%, signal=27%	Spock1/App/Psme1/Pycard/Vtn/Cst3/Psme2/Lamtor5/Grn/Lxn/Ctsd/Gsn/Lgmn/F3/Serpina3n/Serpine2/Nrdc/Tmed10/Rps3/Rack1/Stat3/Cstb/Asph/Hspd1/Aifm1/Psma3/Hip1	none	NA	NA
Young	Male	5xFAD vs C57BL6/J	BP	GO:0019058	viral life cycle	76	0.721867	1.85594	3.53604e-06	0.000370051	0.000313353	360	tags=21%, list=8%, signal=20%	Apoe/Vps16/P4hb/Arl8b/Ctsb/Hsp90ab1/Stom/Vps4a/Gsn/Eef1a1/Nedd4/Ppib/Lgals1/Snx3/Itgav/Chmp2b	none	NA	NA
Young	Male	5xFAD vs C57BL6/J	CC	GO:0005770	late endosome	120	0.659564	1.77874	3.47129e-06	0.000370051	0.000313353	373	tags=26%, list=8%, signal=24%	Apoe/Lamp1/Lamp2/Clcn6/Vps16/Vps26b/Vps33a/Grn/Map2k2/Atp9a/Arl8b/Anxa6/Cst3/Atg9a/Lamtor5/Vps4a/Lgmn/Psap/Sqstm1/Pld3/Vps11/Vamp7/Vps35/Clcn4/Pip4p1/Lamtor2/Stx7/Ctsl/Chmp2b/Snf8/Gja1	Endolysosome	5	late endosome
Aged	Male	5xFAD vs C57BL6/J	BP	GO:0043207	response to external biotic stimulus	341	0.581216	1.45993	2.59678e-06	0.000371501	0.000313236	626	tags=19%, list=14%, signal=18%	App/Anxa3/Capg/Lamp2/C1qa/Pycard/Syt11/Cmpk2/Arl8b/Lamp1/Atg9a/C1qc/Pld3/C1qb/Kif5b/Grn/Apoe/Clu/Vamp7/Htra1/Ccdc80/Aqp4/Gsn/Gja1/Vim/Irgm1/Mtdh/Ppt1/Serpina3n/Rab14/Calr/Eprs1/Trim28/Nedd4/Tjp1/Itgav/Nagk/Arrb2/Prdx1/Tkfc/Sqstm1/Flnb/Myo18a/Cotl1/Itgb8/Hspd1/Cnpy3/Hadhb/Ipo5/Rab2b/Rpl30/Vps26b/Tmem43/Prpf8/Shmt2/Prdx3/Cct5/Adh5/Hspb1/Otulin/Fbxo3/B2m/C1qbp/Trim3/Samhd1/Rps19	none	NA	NA
Aged	Male	5xFAD vs C57BL6/J	MF	GO:0003723	RNA binding	437	0.561305	1.41441	2.73709e-06	0.000372803	0.000314334	1187	tags=39%, list=26%, signal=32%	Msn/Mars1/Sidt1/Vim/Mtdh/Rida/Tfrc/Eif2s3x/Eef2/Calr/Dars1/Eprs1/Eif2s1/Hdlbp/Rbm4b/Cars1/Hsp90b1/Copa/Eef1a1/Tst/Ybx1/Eif3a/Eif3c/Lrpprc/Srsf5/Rpl12/Rps3/Aimp1/Rars1/Eif3g/Pabpc4/Snd1/Apex1/Hnrnpul1/Stat3/Rps7/Hsp90ab1/Rps5/Fbl/Nudt16l1/Api5/Aco1/Cryz/Eif2s3y/Sugt1/Dcps/Pkm/Eif4g1/Ptbp1/Rps4x/Hspd1/Farsa/Eif3b/Caprin1/Hadhb/Hnrnpa3/Cyfip1/Nifk/Kars1/Rpl30/Hnrnpa1/Eif1ax/Rpl4/Slc3a2/Prpf8/Iars2/H…	none	NA	NA
Aged	Male	5xFAD vs C57BL6/J	BP	GO:0009057	macromolecule catabolic process	497	0.551494	1.39414	2.76875e-06	0.000372803	0.000314334	858	tags=24%, list=19%, signal=22%	App/Ctsz/Lamp2/Msn/Psme1/Cst3/Psme2/Hexb/Vps35/Hexa/Gfap/Grn/Apoe/Arsb/Ctsd/Snx1/Clu/Vps11/Lrp1/Gja1/Lgmn/Ctsb/Dpp7/Vim/Pygb/Canx/Rida/Hspa5/Gns/Ctsl/Ppt1/Psmd2/Psap/Calr/Uggt1/Trim28/Nedd4/Psmc5/Hsp90b1/Serpine2/Nrdc/Ybx1/Arrb2/Lrpprc/Sel1l/Erlec1/Sqstm1/Pcyox1l/Pabpc4/Erlin2/Snd1/Abhd12/Apex1/Rack1/Rps7/Hsp90ab1/Psmd6/Wfs1/Sorl1/Phkb/Psmd13/Psma7/Ctnnb1/Psmb1/Dcps/Psma1/Nln/Ptbp1/Ccdc22/Psmb3/A…	none	NA	NA
Young	Female	5xFAD vs C57BL6/J	CC	GO:0005790	smooth endoplasmic reticulum	26	0.877186	1.75562	3.05145e-06	0.000381686	0.000320849	120	tags=42%, list=3%, signal=41%	App/Pdia3/Ppib/Hsp90b1/Calr/Hyou1/Pdia4/Hspa5/Pdia6/Canx/Erp29	Proteostasis	4	endoplasmic reticulum
Young	Female	5xFAD vs C57BL6/J	CC	GO:0030312	external encapsulating structure	116	0.69588	1.62427	3.34723e-06	0.000396647	0.000333425	565	tags=32%, list=12%, signal=29%	Htra1/Cst3/Ctsd/Ctsz/Ptn/Vtn/Clu/Ctsb/Apoe/Calr/Spock2/Rpsa/Anxa3/Ctsl/Plxdc2/Anxa5/S100a6/Itga6/Spon1/Sparcl1/Serpine2/Plxnb2/Anxa7/F3/Glg1/Entpd2/Itgb1/Vwa5a/Ccdc80/S100a13/Ncan/Gpc1/Cspg4/Sod3/Lgals1/Hsd17b12/Anxa6	none	NA	NA
Young	Female	5xFAD vs C57BL6/J	CC	GO:0031012	extracellular matrix	116	0.69588	1.62427	3.34723e-06	0.000396647	0.000333425	565	tags=32%, list=12%, signal=29%	Htra1/Cst3/Ctsd/Ctsz/Ptn/Vtn/Clu/Ctsb/Apoe/Calr/Spock2/Rpsa/Anxa3/Ctsl/Plxdc2/Anxa5/S100a6/Itga6/Spon1/Sparcl1/Serpine2/Plxnb2/Anxa7/F3/Glg1/Entpd2/Itgb1/Vwa5a/Ccdc80/S100a13/Ncan/Gpc1/Cspg4/Sod3/Lgals1/Hsd17b12/Anxa6	Structural Stabilization	5	extracellular matrix organization
Aged	Female	5xFAD vs C57BL6/J	MF	GO:0030546	signaling receptor activator activity	48	0.805484	1.76968	5.44388e-06	0.000398715	0.000321227	448	tags=27%, list=10%, signal=25%	App/Clu/Apoe/Ptn/Grn/Copa/Lrpap1/Lgals1/Aimp1/Manf/Pmch/Nampt/Agrn	none	NA	NA
Aged	Female	5xFAD vs C57BL6/J	BP	GO:0010952	positive regulation of peptidase activity	40	0.82565	1.76335	5.56427e-06	0.000398715	0.000321227	470	tags=42%, list=10%, signal=39%	Ctsd/Lgmn/Psme1/Pycard/Grn/F3/Psme2/Rps3/Stat3/Rack1/Gsn/Asph/Ddx3x/Hspd1/Vcp/Bax/Dnaja3	none	NA	NA
Aged	Female	5xFAD vs C57BL6/J	CC	GO:0044306	neuron projection terminus	131	-0.531322	-1.69971	5.33154e-06	0.000398715	0.000321227	420	tags=28%, list=9%, signal=26%	Cplx1/Baiap2/Erc2/Cacna1b/Syp/Kcna2/Grik2/Atp1a3/Slc6a3/Syt1/Kcnma1/Syt7/Prrt2/Dpysl2/Prnp/Rab3a/Tprg1l/Septin5/Sncb/Prkcb/Got1/Pclo/Septin6/Rimbp2/Uchl1/Rapgef4/Git1/Bsn/Tbc1d24/Bin1/Synj1/Amph/Slc8a2/Aak1/L1cam/Pacsin1/Snap91	Synapse	0	none
Aged	Female	5xFAD vs C57BL6/J	BP	GO:0001775	cell activation	239	0.620424	1.4906	5.48134e-06	0.000398715	0.000321227	541	tags=23%, list=12%, signal=21%	C1qa/App/Clu/Lcp1/Syt11/Pdia3/Apoe/Anxa3/Pdia6/Sdc4/Msn/Adk/Pdia4/Pycard/Lrp1/Grn/Lamp1/Irgm1/Pi4k2a/Slc7a11/Ddost/Rps3/Stat3/Ctsl/Vamp7/Psap/Nedd4/Lgals1/Prdx1/Gsn/Tpd52/Itgav/Tfrc/Slc9a6/Myh9/Prex1/Gja1/B2m/Cd9/Pnp/Snap23/Nampt/Evl/Nckap1l/Hsp90aa1/Hspd1/Stoml2/Bax/Dnaja3/Serpine2/Stxbp3/Kars1/Smarcc2/Vcam1/Itgb8	none	NA	NA
Aged	Female	NVS-PAK1-1 vs vehicle	BP	GO:0009395	phospholipid catabolic process	20	0.901117	2.08651	2.58117e-07	0.000398963	0.000372685	95	tags=30%, list=2%, signal=30%	Apoa2/Apoc1/Abhd12/Prdx6/Smpd1/Napepld	Lipid Metabolism	5	lipid catabolic process
Aged	Female	NVS-PAK1-1 vs vehicle	BP	GO:0009395	phospholipid catabolic process	20	0.901117	2.08651	2.58117e-07	0.000398963	0.000372685	95	tags=30%, list=2%, signal=30%	Apoa2/Apoc1/Abhd12/Prdx6/Smpd1/Napepld	Lipid Metabolism	7	phospholipid binding
Aged	Female	5xFAD vs C57BL6/J	BP	GO:0051248	negative regulation of protein metabolic process	292	0.607397	1.46476	5.65657e-06	0.000399093	0.000321531	658	tags=24%, list=14%, signal=22%	Itm2c/App/Spock1/Clu/Apoe/Cst3/Itm2b/Ctsz/Dbi/Pycard/Fxyd1/Lxn/Rida/Calr/Apod/Spon1/Rps3/Lamtor5/Rack1/Eprs1/Ntrk2/Glg1/Plpp3/Itgav/Vps35/Nol3/Hsp90ab1/Tmed10/Ddx6/Sqstm1/Ddx3x/Vtn/Ybx1/Eif2s1/Snx3/Dnajc3/Dnaja1/Eif4g1/Npm1/Rps7/Rtn4/Syncrip/Spag9/Isg15/Bax/G6pdx/Rpl13a/Chordc1/Dbndd2/Gpx1/Dnaja3/Rpl11/Serpine2/Snta1/Ctsa/Tmed2/Ncl/Cryab/Cstb/Eif2a/Plec/Rpl23/Serpina3k/Pak2/Sorl1/Grk2/Hspb1/Serbp…	none	NA	NA
Aged	Male	5xFAD vs C57BL6/J	BP	GO:0051604	protein maturation	211	0.628371	1.54946	3.26986e-06	0.000415817	0.000350602	623	tags=24%, list=13%, signal=21%	Spon1/Ctsz/Pycard/Vps35/Grn/Clu/Gsn/P4hb/Lgmn/Pdia3/Hyou1/F3/Canx/Hspa5/Ctsl/Pdia4/Glg1/Calr/Ppib/Myh9/Plgrkt/Hsp90b1/Stoml2/Serpine2/Hspa2/Lipt2/Hsp90ab1/Ppia/Sorl1/Cct2/Cpe/Asph/Erp44/Hspd1/Afg3l2/Metap2/Txndc5/Dpm1/Dnajb11/Fnta/Ccdc47/Cct5/Mms19/Capn1/Hspb1/Pitrm1/B2m/Trap1/Ric8a/Snapin	Proteostasis	6	vesicle-mediated transport to the plasma membrane
Aged	Male	5xFAD vs C57BL6/J	BP	GO:0009607	response to biotic stimulus	353	0.57968	1.45509	3.21908e-06	0.000415817	0.000350602	626	tags=19%, list=14%, signal=18%	App/Anxa3/Capg/Lamp2/C1qa/Pycard/Syt11/Cmpk2/Arl8b/Lamp1/Atg9a/C1qc/Pld3/C1qb/Kif5b/Grn/Apoe/Clu/Vamp7/Htra1/Ccdc80/Aqp4/Gsn/Gja1/Vim/Irgm1/Mtdh/Hspa5/Ppt1/Serpina3n/Rab14/Calr/Eprs1/Trim28/Nedd4/Tjp1/Itgav/Nagk/Arrb2/Prdx1/Tkfc/Sqstm1/Flnb/Myo18a/Cotl1/Itgb8/Hspd1/Cnpy3/Hadhb/Ipo5/Rab2b/Rpl30/Vps26b/Tmem43/Prpf8/Shmt2/Prdx3/Ccdc47/Cct5/Adh5/Hspb1/Otulin/Fbxo3/B2m/C1qbp/Trim3/Samhd1/Rps19	none	NA	NA
Young	Female	5xFAD vs C57BL6/J	BP	GO:0140546	defense response to symbiont	228	0.624239	1.4921	3.6329e-06	0.00041946	0.000352602	752	tags=25%, list=16%, signal=22%	Grn/Htra1/App/Lamp2/Pld3/Atg9a/Capg/Pycard/Lamp1/C1qb/Nedd4/Vamp7/Apoe/C1qa/Rps19/Arl8b/C1qc/Rpsa/Trim28/Vim/Gsn/Ipo5/Tkfc/Atl3/Irgm1/Nagk/Rnf170/Crk/Ubqln1/Smarca5/Dhx9/Vapb/Kif5b/Ppt1/Rab12/Tollip/Sqstm1/Pcbp2/Evl/Eprs1/Vamp4/Flnb/Arrb2/Matr3/Isg15/Chmp3/Ilf3/H2bc12/Ddx3x/Vps26b/Appl1/Rtn4/Hmgb1/Tmem126a/Cpt1a/B2m/Brcc3	none	NA	NA
Young	Female	5xFAD vs C57BL6/J	BP	GO:0052548	regulation of endopeptidase activity	74	0.735932	1.66968	3.90929e-06	0.000429398	0.000360956	743	tags=35%, list=16%, signal=30%	Ctsd/Pycard/Psme1/Psme2/Spock1/Vtn/Lgmn/Rps3/Lamtor5/Gsn/Vcp/Tmed10/Rack1/Serpine2/F3/Nol3/Stat3/Aifm1/Anp32b/Psma3/Arrb1/Asph/Ddx3x/Bax/Hmgb1/Gpx1	none	NA	NA
Young	Female	5xFAD vs C57BL6/J	BP	GO:0098542	defense response to other organism	249	0.617517	1.47437	3.90969e-06	0.000429398	0.000360956	752	tags=24%, list=16%, signal=22%	Grn/Htra1/App/Lamp2/Pld3/Atg9a/Syt11/Capg/Pycard/Lamp1/C1qb/Nedd4/Vamp7/Apoe/C1qa/Rps19/Arl8b/C1qc/Rpsa/Trim28/Vim/Anxa3/Cotl1/Gsn/Mapk3/Ipo5/Tkfc/Atl3/Irgm1/Nagk/Rnf170/Crk/Ubqln1/Smarca5/Dhx9/Vapb/Kif5b/Ppt1/Rab12/Tollip/Sqstm1/Pcbp2/Evl/Eprs1/Vamp4/Flnb/Arrb2/Matr3/Isg15/Chmp3/Ilf3/H2bc12/Ddx3x/Vps26b/Appl1/Rtn4/Hmgb1/Tmem126a/Cpt1a/B2m/Brcc3	Immune Response	0	none
Young	Female	5xFAD vs C57BL6/J	BP	GO:0022613	ribonucleoprotein complex biogenesis	159	0.658055	1.55758	4.1463e-06	0.000444542	0.000373686	1007	tags=48%, list=22%, signal=39%	Rps19/Rpsa/Hsp90ab1/Eif3b/Eif2a/Eif2s3x/Nmd3/Rpl7/Rps12/Rps28/Rps14/Rps9/Eif3a/Rps6/Rpl7a/Nol3/Rps8/Snrpd3/Rplp0/Snrpg/Rpl26/Dhx9/Nop56/Eif3j1/Eif3i/Eif3c/Rps16/Rps7/Eif5/Denr/Rpl38/Eif2s2/Ipo9/Pa2g4/Rpl11/Rps15a/Rps13/Rpl27/Ran/Ddx42/Luc7l3/Ruvbl2/Rps21/Ddx3x/Ncl/Rps24/Rps27a/U2af2/Wbp11/Xpo1/Eif4a3/Snrnp200/Rpf2/Strap/Npm1/Hsp90aa1/Snrpb/Ddx46/Prpf19/Rps27l/Eif3g/Ptges3/Eif3f/Rps5/Eif3m/Ddx39b/…	none	NA	NA
Aged	Female	5xFAD vs C57BL6/J	BP	GO:0022613	ribonucleoprotein complex biogenesis	161	0.667667	1.59223	6.52473e-06	0.00045337	0.00036526	1210	tags=52%, list=26%, signal=40%	Rpl7/Eif3c/Nol3/Hsp90ab1/Rps4x/Ddx3x/Rpsa/Rplp0/Eif3i/Eif2s3x/Rps12/Snu13/Nop56/Eif5/Eif3a/Rpl35a/Eif3e/Rps9/Npm1/Rps7/Fbl/Hsp90aa1/Eif3d/Rps19/Eif2s2/Rps17/Rps28/Ruvbl1/Rps14/Eif3b/Strap/Rpl13a/Rps11/Rpl11/Eif3f/Rps16/Eif3k/Ncl/Luc7l2/Eif2a/Rps13/Pa2g4/Rps24/Eif3m/Afg2a/Eif3l/Ipo9/Eif3g/Rpl5/Rps8/Rps5/Eif3j1/Ipo4/Prmt5/Rps25/Nop58/Rps15a/Eif4a3/Rps23/Snrpb/Ptges3/Rps27/Eif6/Snrpd1/Rbmx/Puf60/Ptb…	none	NA	NA
Aged	Female	5xFAD vs C57BL6/J	CC	GO:0098835	presynaptic endocytic zone membrane	13	-0.940771	-1.98976	6.68466e-06	0.00045755	0.000368628	131	tags=77%, list=3%, signal=75%	Dnm1l/Dnajc6/Pip5k1c/Ctbp1/Cltb/Ap2b1/Ap2s1/Snap91/Dnm1/Cltc	Synapse	7	presynapse organization
Young	Female	5xFAD vs C57BL6/J	CC	GO:0030964	NADH dehydrogenase complex	38	-0.750314	-2.16169	4.62564e-06	0.000473393	0.000397938	751	tags=63%, list=16%, signal=53%	Ndufb9/Ndufc2/Ndufb2/Ndufb11/Ndufa2/Ndufb6/Ndufs5/Ndufb1/Ndufa10/Ndufa8/Ndufv2/Ndufs8/Ndufa13/Ndufb5/Ndufs3/Ndufa5/Ndufs2/Ndufa3/Ndufa12/Ndufv1/Ndufa9/Ndufa4/Ndufb7/Ndufs7	Mitochondrial Metabolism	5	electron transport chain
Young	Female	5xFAD vs C57BL6/J	CC	GO:0045271	respiratory chain complex I	38	-0.750314	-2.16169	4.62564e-06	0.000473393	0.000397938	751	tags=63%, list=16%, signal=53%	Ndufb9/Ndufc2/Ndufb2/Ndufb11/Ndufa2/Ndufb6/Ndufs5/Ndufb1/Ndufa10/Ndufa8/Ndufv2/Ndufs8/Ndufa13/Ndufb5/Ndufs3/Ndufa5/Ndufs2/Ndufa3/Ndufa12/Ndufv1/Ndufa9/Ndufa4/Ndufb7/Ndufs7	Mitochondrial Metabolism	5	electron transport chain
Aged	Female	5xFAD vs C57BL6/J	CC	GO:0098803	respiratory chain complex	77	-0.620161	-1.93778	7.055e-06	0.000475797	0.000383329	833	tags=35%, list=18%, signal=29%	Atp5mk/Ndufb9/ATP8/Ndufs6/Ndufa2/Atp5pb/Ndufb10/Cox6c/Atp5f1e/Uqcrq/Atp5mf/Ndufa5/Atp5f1b/Ndufs7/Cox4i1/Ndufa9/Ndufs2/Ndufa10/Ndufs4/Ndufa1/Uqcrb/Sdha/Ndufs8/Ndufv3/Uqcrc1/Ndufs3/Ndufv1	Mitochondrial Metabolism	5	electron transport chain
Young	Male	5xFAD vs C57BL6/J	CC	GO:0098797	plasma membrane protein complex	184	-0.483069	-1.69009	4.67995e-06	0.000478632	0.000405298	489	tags=24%, list=11%, signal=22%	Grb2/Cacna1e/Coro1c/Gabbr2/Atp6v0d1/Atp1a1/Tbc1d5/Kcnma1/Stx1a/Prkca/Scn2a/Gna11/Gnaq/Pde4d/Gnao1/Btbd8/Dpp6/Cltb/Gabbr1/Ctnnb1/Olfm1/Nrn1/Gng2/Cacna1a/Gng4/Gna13/Gnb5/Ap2b1/Cacna2d1/Gria3/Gnai1/Cdh13/Gnb1/Eps15l1/Dpp10/Gnaz/Cacnb3/Ap2a2/Snap91/Ctnna2/Ap2a1/Cltc/Sgip1/Synj1	none	NA	NA
Aged	Male	NVS-PAK1-1 vs vehicle	BP	GO:0044248	cellular catabolic process	438	0.454182	1.55093	3.11104e-06	0.000480241	0.000437947	763	tags=23%, list=16%, signal=21%	Acadl/Etfb/Decr1/Aldh6a1/Acaa2/Acadvl/Gldc/Snx9/Acadm/Ubqln2/Apoc1/Oat/Hadhb/Acot2/Acads/Rab24/Cpt1a/Eci1/Ctsa/Acad8/Hadha/Snx4/Eif2s1/Eci2/Acot7/Hadh/Prodh/Chmp3/Ufc1/Lta4h/Etfa/Bckdha/Fis1/Map1lc3a/Prkaa1/Acadsb/Gpd1/Etnppl/Amdhd2/Kyat3/Dbt/Sh3glb1/Larp1/Slc7a5/Bckdhb/Napepld/Ace/Sirt2/Ddhd2/Hspa8/Ctsd/Prdx4/Gstz1/Acad9/Atg9a/Pafah1b2/Svip/Chmp4b/Ech1/Gaa/Chmp7/Arfip2/Prdx6/Akr1a1/Prdx5/Pla2g15…	none	NA	NA
Aged	Male	NVS-PAK1-1 vs vehicle	CC	GO:0030425	dendrite	465	-0.412021	-1.50791	3.10077e-06	0.000480241	0.000437947	952	tags=32%, list=20%, signal=28%	Pde4b/Mapk1/Kcnd2/Prnp/Hcn1/Fxr2/Apba2/Kif3a/Tubb3/Gap43/Usp8/Rgs7bp/Htt/Kif2a/Sipa1l1/Grk3/Slc1a2/Th/Dbn1/Nlgn3/Rhoa/Kcnip2/Shisa6/Gabrg2/Ppp2r1a/Strn/Cpne6/Ckb/Crmp1/Map2/Capzb/Nap1l4/Grin2b/Ptpn5/Septin11/Clstn1/Sorcs2/Lrrc7/Prkcg/Gphn/Nectin1/Ppp1r1b/Synpo/Cacna1a/Sv2a/Srcin1/Rgs7/Rac1/Camk2a/Cacna1b/Gria3/Mast1/Chrm1/Psd/Cdkl5/Cplx2/Slc8a2/Abhd17b/Hip1r/Ctnnd2/Tmem151a/Mark2/Palmd/Adgrb1/Eph…	Synapse	6	postsynapse organization
Aged	Male	NVS-PAK1-1 vs vehicle	CC	GO:0097447	dendritic tree	465	-0.412021	-1.50791	3.10077e-06	0.000480241	0.000437947	952	tags=32%, list=20%, signal=28%	Pde4b/Mapk1/Kcnd2/Prnp/Hcn1/Fxr2/Apba2/Kif3a/Tubb3/Gap43/Usp8/Rgs7bp/Htt/Kif2a/Sipa1l1/Grk3/Slc1a2/Th/Dbn1/Nlgn3/Rhoa/Kcnip2/Shisa6/Gabrg2/Ppp2r1a/Strn/Cpne6/Ckb/Crmp1/Map2/Capzb/Nap1l4/Grin2b/Ptpn5/Septin11/Clstn1/Sorcs2/Lrrc7/Prkcg/Gphn/Nectin1/Ppp1r1b/Synpo/Cacna1a/Sv2a/Srcin1/Rgs7/Rac1/Camk2a/Cacna1b/Gria3/Mast1/Chrm1/Psd/Cdkl5/Cplx2/Slc8a2/Abhd17b/Hip1r/Ctnnd2/Tmem151a/Mark2/Palmd/Adgrb1/Eph…	Synapse	6	postsynapse organization
Young	Male	5xFAD vs C57BL6/J	BP	GO:0016079	synaptic vesicle exocytosis	81	-0.628521	-1.93681	4.88736e-06	0.000488736	0.000413854	602	tags=47%, list=13%, signal=41%	Prkaca/Prrt2/Prkcb/Sv2a/Nlgn1/Sv2b/Cadps2/Cacna1e/Cadps/Slc4a8/Stx1b/Stx1a/Syt12/Prkca/Trim9/Syp/Septin5/Rab3a/Sptbn2/Rimbp2/Syt7/Unc13a/Git1/Rph3a/Stxbp1/Rims1/Tprg1l/Erc2/Napb/Dnm1l/Syn1/Cacna1a/Pclo/Syt1/Ppfia3/Brsk1/Atp2a2/Synj1	Synapse	5	synaptic vesicle cycle
Aged	Female	5xFAD vs C57BL6/J	CC	GO:0062023	collagen-containing extracellular matrix	105	0.698317	1.63105	7.66983e-06	0.000509766	0.000410696	627	tags=36%, list=13%, signal=32%	Ctsd/Clu/Cst3/Spock2/Anxa3/Ptn/Htra1/Ctsz/F3/Ctsb/Calr/Spon1/Vwa5a/Ctsl/Anxa5/Plxdc2/Lgals1/Itgb1/Anxa7/Plxnb2/Rpsa/S100a13/Vtn/Ccdc80/Itga6/S100a6/Sparcl1/Ncan/Hsp90aa1/Agrn/Serpine2/S100a11/Lman1/Cstb/Col4a1/Serpina3k/Hnrnpm/Adam10	Structural Stabilization	5	extracellular matrix organization
Aged	Male	5xFAD vs C57BL6/J	BP	GO:0140546	defense response to symbiont	228	0.611977	1.51274	4.15886e-06	0.000514575	0.000433871	662	tags=21%, list=14%, signal=19%	App/Capg/Lamp2/C1qa/Pycard/Arl8b/Lamp1/Atg9a/C1qc/Pld3/C1qb/Kif5b/Grn/Apoe/Vamp7/Htra1/Aqp4/Gsn/Vim/Irgm1/Ppt1/Eprs1/Trim28/Nedd4/Nagk/Arrb2/Prdx1/Tkfc/Sqstm1/Flnb/Myo18a/Hspd1/Cnpy3/Ipo5/Rab2b/Rpl30/Vps26b/Tmem43/Shmt2/Otulin/B2m/C1qbp/Trim3/Samhd1/Rps19/Rpsa/Stxbp3	none	NA	NA
Young	Female	5xFAD vs C57BL6/J	CC	GO:0005840	ribosome	149	0.664658	1.56829	5.28787e-06	0.00052914	0.0004448	965	tags=44%, list=21%, signal=36%	Rps3/Rps19/Calr/Canx/Rpsa/Eef2/Eif2a/Rpl22/Apod/Rpl7/Rpl10a/Rps12/Rps2/Rps28/Rpl17/Rack1/Rps14/Rps9/Rps6/Rplp2/Rpl34/Rpl7a/Rps20/Rps10/Rps8/Rpl8/Rplp0/Gcn1/Etf1/Rpl26/Psma6/Rpl31/Rps16/Rpl12/Rpl9/Rps7/Rpl27a/Rpl18a/Rplp1/Rpl38/Rps26/Rpl11/Rps15a/Rps13/Rpl27/Mt3/Rpl36a/Rpl32/Rpl6/Rps21/Ddx3x/Rps24/Rps27a/Rpl18/Mrps10/Npm1/Rps27l/Rps5/Rps11/Rpl3/Rps15/Rps4x/Rpl4/Abce1/Rpl14	Proteostasis	1	translation
Young	Male	5xFAD vs C57BL6/J	BP	GO:0007269	neurotransmitter secretion	108	-0.565556	-1.84786	5.58105e-06	0.000534356	0.000452484	602	tags=40%, list=13%, signal=35%	Prkaca/Prrt2/Prkcb/Sv2a/Nlgn1/Sv2b/Cadps2/Cacna1e/Cadps/Slc4a8/Stx1b/Syn2/Stx1a/Syt12/Dgki/Prkca/Trim9/Syp/Septin5/Rab3a/Ppp1r9a/Sptbn2/Rimbp2/Syt7/Unc13a/Git1/Rph3a/Stxbp1/Rims1/Tprg1l/Gpr158/Erc2/Napb/Dnm1l/Syn1/Cacna1a/Pclo/Syt1/Ppfia3/Brsk1/Snap91/Atp2a2/Synj1	Synapse	5	synaptic vesicle cycle
Young	Male	5xFAD vs C57BL6/J	BP	GO:0099643	signal release from synapse	108	-0.565556	-1.84786	5.58105e-06	0.000534356	0.000452484	602	tags=40%, list=13%, signal=35%	Prkaca/Prrt2/Prkcb/Sv2a/Nlgn1/Sv2b/Cadps2/Cacna1e/Cadps/Slc4a8/Stx1b/Syn2/Stx1a/Syt12/Dgki/Prkca/Trim9/Syp/Septin5/Rab3a/Ppp1r9a/Sptbn2/Rimbp2/Syt7/Unc13a/Git1/Rph3a/Stxbp1/Rims1/Tprg1l/Gpr158/Erc2/Napb/Dnm1l/Syn1/Cacna1a/Pclo/Syt1/Ppfia3/Brsk1/Snap91/Atp2a2/Synj1	Synapse	5	synaptic vesicle cycle
Young	Female	5xFAD vs C57BL6/J	BP	GO:0010608	post-transcriptional regulation of gene expression	178	0.643716	1.52892	5.59277e-06	0.000535835	0.000450428	865	tags=37%, list=19%, signal=31%	App/Rps3/Aplp1/Calr/Vim/Eef2/Eif3b/Prmt1/Eif2a/Eif2s1/Sars1/Ybx1/Mapk3/Rack1/Eif1/Rps14/Rps9/Eif4e/Plxnb2/Cyfip1/Gcn1/Pabpc4/Etf1/Stat3/Apex1/Rpl26/Qki/Dhx9/Nudt21/Tial1/Tardbp/Trap1/Eif5a/Mapk1/Eif4g2/Eif5/Rida/Rplp1/Eprs1/Rpl38/Ssb/Sarnp/Pym1/Pa2g4/Matr3/Guf1/Hnrnpc/Ilf3/Aco1/Tmed2/Ddx3x/Pcbp1/Ncl/Aars1/Eif4a3/Npm1/Pabpc1/Nsun2/Csde1/Hnrnpu/Serbp1/Rps27l/Rbm8a/Ddx39b/Ogt/Srsf1	none	NA	NA
Young	Female	5xFAD vs C57BL6/J	BP	GO:0009607	response to biotic stimulus	352	0.587417	1.41056	5.5012e-06	0.000535835	0.000450428	775	tags=24%, list=17%, signal=21%	Grn/Htra1/App/Lamp2/Pld3/Atg9a/Syt11/Capg/Pycard/Lamp1/C1qb/Nedd4/Vamp7/Clu/Cmpk2/Apoe/C1qa/Rps19/Calr/Arl8b/Hspa5/C1qc/Rpsa/Trim28/Eef1g/Vim/Anxa3/Cotl1/Tigar/Gsn/Mapk3/Ipo5/Itgav/Mtdh/Tkfc/Atl3/Irgm1/Gja1/Nagk/Rnf170/Crk/Ubqln1/Ccdc80/Smarca5/Dhx9/Vapb/Kif5b/Ppt1/Mapk14/Tjp1/Rab12/Tollip/Mapk1/Sqstm1/Pcbp2/Evl/Eprs1/Vamp4/Flnb/Arrb2/Matr3/Isg15/Rps15a/Chmp3/Ilf3/H2bc12/Ddx3x/Capn2/Ncl/Bax/Vps26…	none	NA	NA
Aged	Female	5xFAD vs C57BL6/J	MF	GO:0045182	translation regulator activity	73	0.749224	1.70186	8.31122e-06	0.000544504	0.000438682	706	tags=42%, list=15%, signal=37%	Rack1/Eif3c/Eef2/Eef1g/Eif4a1/Eef1a1/Eif3i/Eef1d/Eif2s3x/Eif2s1/Eif5/Eif3a/Eif3e/Eif4g1/Rps9/Eif3d/Eif2s2/Rps14/Eif3b/Eif3f/Eif3k/Eif2a/Eef1a2/Eif3m/Eif3l/Rpl10/Serbp1/Eif3g/Eif2b3/Eif3j1/Cyfip1	Proteostasis	1	translation
Young	Female	NVS-PAK1-1 vs vehicle	CC	GO:0099513	polymeric cytoskeletal fiber	271	-0.495181	-1.66098	5.09158e-06	0.000554497	0.000465261	1117	tags=34%, list=24%, signal=27%	Dpp9/Dynll1/Clip3/Kif3a/Gas7/Nefl/Specc1/Ckap5/Vcl/Grip1/Dnm1/Chmp3/Des/Coro1a/Gsk3a/Kif5b/Tbcb/Cct4/Slc8a2/Vps16/Arhgef2/Map2k1/Yes1/Katnb1/Jakmip1/Cct3/Kifap3/Clip1/Tuba1a/Cct7/Shank2/Hdac6/Dnm2/Nefm/Nrp1/Klc2/Gng12/Tubal3/Mark2/Nckap1/Chmp4b/Rcc2/Dync1i2/Pls3/Chmp2b/Cep170b/Dynll2/Dbnl/Actg1/Actr3/Ptges3/Map6d1/Cct6a/Cdk5rap3/Sarm1/Sntb2/Gsn/Dnm1l/Klhl22/Slc1a4/Kif1a/Cct8/Dync1i1/Tpm3/Myo6/Ezr…	none	NA	NA
Young	Female	5xFAD vs C57BL6/J	CC	GO:0048471	perinuclear region of cytoplasm	377	0.577773	1.38844	6.11786e-06	0.000573931	0.000482452	473	tags=19%, list=10%, signal=19%	Kif1a/Prdx6/App/Dbi/Lamp2/Cst3/Syt11/Atp9a/Ppib/Lcp1/Lamp1/Hsp90b1/Septin2/Msn/Manf/Nedd4/Vamp7/Ptn/Clu/Lgmn/Ctsb/Aplp1/Vps33a/Rab2a/Calr/Itm2c/Vps35/Lnpep/Hsp90ab1/Ptgds/Eif4a1/Nherf1/Vim/Myo6/Stx7/M6pr/Lrp1/S100a6/Gsn/Vcp/Apod/S100b/Ybx1/Rack1/Dab1/Rab4b/Eif4e/Rps6/Dctn3/Rab5a/Ntrk2/Cyfip1/Ccar1/Mtdh/Tpd52/Uso1/Itgb1/S100a16/Apex1/Ehd4/Stom/Aifm1/Gdpd1/Acsl3/Ubqln1/S100a13/Kif5b/Ezr/Fkbp4/Snx1/…	none	NA	NA
Aged	Female	5xFAD vs C57BL6/J	CC	GO:0030132	clathrin coat of coated pit	16	-0.90771	-2.03637	9.12493e-06	0.000581452	0.00046845	183	tags=62%, list=4%, signal=60%	Sgip1/Eps15l1/Synj1/Cltb/Ap2a1/Ap2a2/Ap2b1/Ap2s1/Snap91/Cltc	Endolysosome	1	clathrin-coated vesicle
Aged	Female	5xFAD vs C57BL6/J	CC	GO:0043679	axon terminus	116	-0.542383	-1.71964	9.12878e-06	0.000581452	0.00046845	420	tags=28%, list=9%, signal=27%	Cplx1/Erc2/Cacna1b/Syp/Kcna2/Grik2/Atp1a3/Slc6a3/Kcnma1/Syt7/Prrt2/Dpysl2/Prnp/Rab3a/Tprg1l/Septin5/Sncb/Prkcb/Got1/Pclo/Septin6/Rimbp2/Rapgef4/Git1/Tbc1d24/Bin1/Synj1/Amph/Slc8a2/Aak1/L1cam/Pacsin1/Snap91	Synapse	0	none
Aged	Male	5xFAD vs C57BL6/J	CC	GO:0005768	endosome	426	0.556859	1.40193	4.87843e-06	0.000587723	0.000495546	553	tags=20%, list=12%, signal=19%	Clcn6/App/Lamtor1/Vps33a/Lamp2/Itm2b/Pip4p1/Syt11/Cst3/Arl8b/Lamp1/Clstn1/Atg9a/Vps35/Pld3/Tom1/Lamtor5/Atp9a/Grn/Apoe/Ctsd/Snx1/Nucb1/Vamp7/Vps18/Vps16/Vps11/Lrp1/Aqp4/Tmem9b/Gja1/Lgmn/Rab4b/Stx7/Ntrk2/Rab33a/Irgm1/Tm9sf2/Clcn4/Syt5/Ctsl/Arl8a/Tfrc/Psap/Rab14/Vps29/Myh9/Snx6/Pi4k2a/Vps26a/Map2k2/Slc9a6/Arrb2/Mib2/Sqstm1/Wasf2/Gripap1/Dnm2/Ehbp1/Sorl1/Snx27/Itgb1/Vcam1/Ccdc22/Ehd4/Lrpap1/Hspd1/Tm…	Endolysosome	0	none
Aged	Male	5xFAD vs C57BL6/J	CC	GO:0005793	endoplasmic reticulum-Golgi intermediate compartment	48	0.777185	1.69874	5.16581e-06	0.000606386	0.000511282	416	tags=31%, list=9%, signal=29%	Pdia6/Nucb1/P4hb/Rab2a/Hspa5/Tmed9/Copg1/Uggt1/Plpp3/Copb1/Tmed10/Myo18a/Erp44/Lrpap1/Lman1	Proteostasis	4	endoplasmic reticulum
Aged	Female	5xFAD vs C57BL6/J	CC	GO:0030125	clathrin vesicle coat	24	-0.840145	-2.06925	9.69721e-06	0.000609198	0.000490804	193	tags=50%, list=4%, signal=48%	Ap1g1/Sgip1/Ap1b1/Epn1/Cltb/Ap2a1/Ap2a2/Ap2b1/Ap2s1/Snap91/Necap1/Cltc	Endolysosome	1	clathrin-coated vesicle
Aged	Female	5xFAD vs C57BL6/J	BP	GO:0002449	lymphocyte mediated immunity	54	0.779632	1.72718	1.02756e-05	0.000628318	0.000506208	409	tags=28%, list=9%, signal=26%	C1qa/C1qb/C1qc/Arl8b/Lamp1/Stx7/Vamp7/Kif5b/C4b/Prdx1/Tfrc/B2m/Pnp/Nckap1l/Hspd1	Immune Response	2	adaptive immune response
Aged	Female	5xFAD vs C57BL6/J	MF	GO:0003729	mRNA binding	169	0.649412	1.54841	1.02368e-05	0.000628318	0.000506208	1067	tags=38%, list=23%, signal=31%	Rida/Copa/Calr/Rps3/Rpl7/Rpl30/Ddx6/Hdlbp/Ddx3x/Eef1a1/Ybx1/Rps2/Eif3a/Aco1/Eif4g1/Rps7/Syncrip/Hsp90aa1/Eif3d/Eif2s2/Rps14/Strap/Rpl13a/Srrm2/Pabpc1/Hnrnpa2b1/Ncl/Luc7l2/Eif2a/Rps13/Ptbp1/Cryz/Atxn2l/Pabpc4/Hnrnpm/Serbp1/Rpl5/Fubp1/Rps5/Cct5/Hnrnpa1/Rps26/Ybx3/Myh10/Khdrbs1/Hnrnpk/Hnrnpc/Pcbp1/Qki/Hnrnpd/Eif4a3/Caprin1/Rbm25/Etf1/Rbmx/Rbm14/G3bp1/Hnrnpa3/Ptbp2/Rnf20/Cpsf7/Stau2/Srsf6/Ssb/Rbm8a	none	NA	NA
Young	Female	NVS-PAK1-1 vs vehicle	BP	GO:0044087	regulation of cellular component biogenesis	462	-0.431241	-1.51952	5.96009e-06	0.000633988	0.000531959	804	tags=25%, list=17%, signal=23%	Syt11/Trim28/Clip1/Nptxr/Iqsec2/Cyfip2/Hdac6/Dnm2/Ptk2b/Nrp1/Cnot1/Grin1/Hspa2/Nlgn1/Nckap1/Chmp4b/Trim9/Cdc42/Rcc2/Vps35/Elmo1/Shank1/Chmp2b/Stmn2/Park7/Arhgef7/Adgrl1/Rims1/Cx3cl1/Caprin1/Nedd4l/Unc13a/Evl/P2rx7/Ptprs/Dbnl/Actg1/Capza2/Pfn1/Actr3/Bax/Hmgb1/Actr2/Lrrc4b/Snap91/Farp1/Rtn4/Napb/Stub1/Hspa1b/Fermt2/Prkca/Gsn/Capg/Sdc4/Prkce/Sh3glb1/Cryab/Elavl2/Syp/Msn/Ezr/Ccsap/Septin8/Rps6/Ogt/Pp…	none	NA	NA
Young	Female	5xFAD vs C57BL6/J	CC	GO:0031902	late endosome membrane	68	0.746041	1.6818	7.1974e-06	0.000656229	0.000551632	660	tags=47%, list=14%, signal=41%	Clcn6/Lamp2/Pld3/Atg9a/Atp9a/Lamp1/Vamp7/Vps33a/Arl8b/Vps16/Lamtor5/Stx7/Pip4p1/Vps18/Lamtor1/Clcn4/Lamtor2/Irgm1/Tmem30a/Lamtor3/Anxa6/Vps11/Npc1/Chmp3/Vps39/Abhd6/Lamp5/Slc9a6/Arl8a/Vps4a/Chmp4b/Vps4b	Endolysosome	5	late endosome
Young	Female	5xFAD vs C57BL6/J	CC	GO:0042470	melanosome	66	0.741426	1.67135	7.43231e-06	0.000656229	0.000551632	359	tags=41%, list=8%, signal=38%	Fasn/P4hb/Slc1a4/Pdia3/Capg/Ctsd/Ppib/Lamp1/Hsp90b1/Ganab/Ctsb/Snd1/Tpp1/Calu/Apoe/Rab2a/Pdia4/Hspa5/Pdia6/Canx/Hsp90ab1/Erp29/Tmed10/Rab5c/Rab5a/Itgb1/Stom	none	NA	NA
Young	Female	5xFAD vs C57BL6/J	CC	GO:0048770	pigment granule	66	0.741426	1.67135	7.43231e-06	0.000656229	0.000551632	359	tags=41%, list=8%, signal=38%	Fasn/P4hb/Slc1a4/Pdia3/Capg/Ctsd/Ppib/Lamp1/Hsp90b1/Ganab/Ctsb/Snd1/Tpp1/Calu/Apoe/Rab2a/Pdia4/Hspa5/Pdia6/Canx/Hsp90ab1/Erp29/Tmed10/Rab5c/Rab5a/Itgb1/Stom	none	NA	NA
Young	Male	NVS-PAK1-1 vs vehicle	BP	GO:0034440	lipid oxidation	56	0.751016	2.01892	1.61917e-06	0.000668129	0.00062861	483	tags=36%, list=11%, signal=32%	Acadl/Acaa2/Acadvl/Acadm/Acad9/Hadhb/Decr1/Hadh/Eci1/Etfb/Acat1/Hadha/Acadsb/Ech1/Echs1/Etfa/Ivd/Acads/Etfdh/Acad8	Lipid Metabolism	5	lipid catabolic process
Aged	Male	NVS-PAK1-1 vs vehicle	BP	GO:0034330	cell junction organization	472	-0.40737	-1.49248	4.47632e-06	0.000668704	0.000609813	871	tags=29%, list=19%, signal=26%	Camsap3/Rap1b/Camkv/Sipa1l1/Snx27/Wasf2/Dbn1/Nlgn3/Rhoa/Plxna4/Fzd1/Myo1c/Pdpk1/Lin7a/Shisa6/Gabrg2/Cdh11/Cpne6/Crmp1/Kif5b/Grin2b/Septin11/Clstn1/C1ql3/Syn2/Gpr158/Sncb/Gphn/Ngef/Nectin1/Lims1/Slc25a46/Arf1/Tln2/Synpo/Dnaja3/Cacna1a/Ptprj/Srcin1/Plxnd1/Actn2/Fermt2/Rac1/Plppr4/Pcdhgc5/Nrn1/Psd/Cdkl5/Snap25/Elmo1/Slc8a2/Numbl/Abhd17b/Cd47/Vezt/Lrrc4b/Ctnna2/Hip1r/Ctnnd2/Mark2/Iqsec3/Vps35/Ptpn23/…	none	NA	NA
Young	Female	5xFAD vs C57BL6/J	CC	GO:0062023	collagen-containing extracellular matrix	103	0.700083	1.63006	7.94944e-06	0.000675403	0.00056775	602	tags=34%, list=13%, signal=30%	Htra1/Cst3/Ctsd/Ctsz/Ptn/Vtn/Clu/Ctsb/Calr/Spock2/Rpsa/Anxa3/Ctsl/Plxdc2/Anxa5/S100a6/Itga6/Spon1/Sparcl1/Serpine2/Plxnb2/Anxa7/F3/Entpd2/Itgb1/Vwa5a/Ccdc80/S100a13/Ncan/Gpc1/Cspg4/Sod3/Lgals1/Anxa6/Hcfc1	Structural Stabilization	5	extracellular matrix organization
Young	Female	5xFAD vs C57BL6/J	BP	GO:0016042	lipid catabolic process	113	0.696372	1.62325	7.9331e-06	0.000675403	0.00056775	463	tags=23%, list=10%, signal=21%	Idh1/Prdx6/Dbi/Psap/Decr1/Apoe/Abhd12/Hexa/Plbd2/Hexb/Daglb/Lrp1/Sgpl1/Eci2/Asah1/Plcd1/Hsd17b10/Naga/Acot2/Echdc1/Gdpd1/Plcg1/Abcd3/Ppt1/Gcdh/Hadh	Lipid Metabolism	5	lipid catabolic process
Young	Female	NVS-PAK1-1 vs vehicle	BP	GO:0006631	fatty acid metabolic process	163	0.571059	1.79467	6.65805e-06	0.000676754	0.000567842	305	tags=20%, list=7%, signal=20%	Acaa2/Acadl/Acsf2/Decr1/Acadvl/Hadhb/Ivd/Acadm/Hadha/Eci1/Acad9/Echs1/Etfdh/Acadsb/Etfb/Cpt2/Acat1/Hadh/Etfa/Ech1/Acad8/Gstp1/Eci2/Acads/Crat/Acot2/Dld/Mcat/Prkar2b/Erlin1/Gstm2/Gk/Acot9	Lipid Metabolism	4	fatty acid metabolic process
Young	Female	NVS-PAK1-1 vs vehicle	BP	GO:0032787	monocarboxylic acid metabolic process	257	0.512518	1.69116	6.56594e-06	0.000676754	0.000567842	214	tags=15%, list=5%, signal=15%	Acaa2/Acadl/Acsf2/Decr1/Acadvl/Hadhb/Ivd/Acadm/Hadha/Idh2/Eci1/Acad9/Echs1/Aldh5a1/Etfdh/Ugt2b1/Acadsb/Etfb/Cpt2/Acat1/Hadh/Etfa/Ech1/Acad8/Gstp1/Eci2/Acads/Abat/Mthfd1l/Crat/Acot2/Git1/Pdha1/Gad2/Dld/Prkaca/Mcat/Prkar2b	none	NA	NA
Aged	Female	5xFAD vs C57BL6/J	CC	GO:0098833	presynaptic endocytic zone	17	-0.900191	-2.07954	1.2088e-05	0.000701717	0.000565342	131	tags=71%, list=3%, signal=69%	Dnm1l/Dnajc6/Pip5k1c/Ctbp1/Cltb/Amph/Ap2b1/Ap2s1/Pacsin1/Snap91/Dnm1/Cltc	Synapse	0	none
Aged	Female	5xFAD vs C57BL6/J	BP	GO:0042742	defense response to bacterium	43	0.802966	1.73598	1.16727e-05	0.000701717	0.000565342	433	tags=26%, list=9%, signal=23%	App/Syt11/Anxa3/Pycard/Grn/Irgm1/Rpl30/Rab14/B2m/Rps19/Isg15	Immune Response	0	none
Aged	Female	5xFAD vs C57BL6/J	CC	GO:0042470	melanosome	67	0.751315	1.68564	1.19411e-05	0.000701717	0.000565342	425	tags=42%, list=9%, signal=39%	Ctsd/Slc1a4/Pdia3/Apoe/Capg/Pdia6/Ganab/P4hb/Pdia4/Fasn/Hsp90b1/Lamp1/Ctsb/Rab2a/Ppib/Hspa5/Erp29/Canx/Calu/Itgb1/Tfrc/Snd1/Hsp90ab1/Tmed10/Sec22b/Stom/Hsp90aa1/Slc3a2	none	NA	NA
Aged	Female	5xFAD vs C57BL6/J	CC	GO:0048770	pigment granule	67	0.751315	1.68564	1.19411e-05	0.000701717	0.000565342	425	tags=42%, list=9%, signal=39%	Ctsd/Slc1a4/Pdia3/Apoe/Capg/Pdia6/Ganab/P4hb/Pdia4/Fasn/Hsp90b1/Lamp1/Ctsb/Rab2a/Ppib/Hspa5/Erp29/Canx/Calu/Itgb1/Tfrc/Snd1/Hsp90ab1/Tmed10/Sec22b/Stom/Hsp90aa1/Slc3a2	none	NA	NA
Young	Female	NVS-PAK1-1 vs vehicle	MF	GO:0005102	signaling receptor binding	404	-0.449187	-1.5608	7.12334e-06	0.000708307	0.000594318	764	tags=24%, list=17%, signal=22%	Dnm2/Nefm/Arrb1/Ptk2b/Grin1/Grn/Cnih1/Gprasp2/Nsf/Nlgn1/Dnaja1/Kcnj10/Cdc42/Vps35/Crk/Shank1/Park7/Lgals1/Pebp1/Fgb/Cx3cl1/Nptn/Serpine2/Pdia4/P2rx7/Gnas/Pfn1/Hmgb1/Camk2a/Dnajb11/Canx/Lrrc4b/Ptn/Epha4/Ilk/Syt1/Fkbp1b/Exoc4/Cd9/Stub1/Strap/Vtn/Hspa1b/Fermt2/Prkca/Prkce/Manf/Elmo2/Ptprz1/Uchl1/Sos1/Grin2b/Ubqln1/Mdk/Msn/Ppp1r9b/S100b/Sh3gl1/Arpc2/Arpp19/Apoe/Sipa1l1/Rapgef2/Lancl1/Gfap/Dst/Trem2/D…	Synapse	0	none
Aged	Female	5xFAD vs C57BL6/J	BP	GO:0010629	negative regulation of gene expression	279	0.605524	1.45838	1.23703e-05	0.000709126	0.000571312	647	tags=21%, list=14%, signal=19%	App/Syt11/Apoe/Lgmn/Nrxn1/Ctsz/Pycard/Lrp1/Aqp4/Irgm1/Rida/Vim/Calr/Apod/Rps3/Stat3/Atg9a/Erp29/Rack1/Eprs1/Glg1/Ndfip2/Anxa7/Vps35/Snd1/Nol3/Ddx6/Gja1/Ddx3x/Ybx1/Eif2s1/Ezr/Eif3e/Eif4g1/Npm1/Sars1/Syncrip/Nckap1l/Cnpy2/Rpl13a/Pabpc1/Hnrnpa2b1/Serpine2/Ncl/Apex1/Cpne1/Cryab/Zmpste24/Thrap3/Itgb8/Eif2a/Rps13/H2ac20/Ptbp1/Pabpc4/Adam10/Ptrh2/Magoh/Serbp1	none	NA	NA
Aged	Male	5xFAD vs C57BL6/J	BP	GO:0051707	response to other organism	340	0.5813	1.45994	6.25611e-06	0.000716012	0.000603715	626	tags=19%, list=14%, signal=18%	App/Anxa3/Capg/Lamp2/C1qa/Pycard/Syt11/Cmpk2/Arl8b/Lamp1/Atg9a/C1qc/Pld3/C1qb/Kif5b/Grn/Apoe/Clu/Vamp7/Htra1/Ccdc80/Aqp4/Gsn/Gja1/Vim/Irgm1/Mtdh/Ppt1/Serpina3n/Rab14/Calr/Eprs1/Trim28/Nedd4/Tjp1/Itgav/Nagk/Arrb2/Prdx1/Tkfc/Sqstm1/Flnb/Myo18a/Cotl1/Itgb8/Hspd1/Cnpy3/Hadhb/Ipo5/Rab2b/Rpl30/Vps26b/Tmem43/Prpf8/Shmt2/Prdx3/Cct5/Adh5/Hspb1/Otulin/Fbxo3/B2m/C1qbp/Trim3/Samhd1/Rps19	none	NA	NA
Young	Female	5xFAD vs C57BL6/J	CC	GO:0030125	clathrin vesicle coat	24	-0.835301	-2.14061	8.60995e-06	0.000717975	0.000603536	216	tags=42%, list=5%, signal=40%	Snap91/Sgip1/Epn1/Ap1b1/Ap2s1/Ap2a2/Cltb/Necap1/Ap2a1/Cltc	Endolysosome	1	clathrin-coated vesicle
Young	Female	5xFAD vs C57BL6/J	MF	GO:0061135	endopeptidase regulator activity	43	0.809568	1.73455	8.91534e-06	0.000729923	0.00061358	75	tags=19%, list=2%, signal=18%	App/Cst3/Pycard/Psme1/Psme2/Spock1/Lgmn/Lxn	none	NA	NA
Young	Female	NVS-PAK1-1 vs vehicle	BP	GO:0030029	actin filament-based process	329	-0.461253	-1.57469	7.63701e-06	0.000743227	0.000623618	773	tags=26%, list=17%, signal=23%	Atp2c1/Iqsec2/Scn1b/Cyfip2/Hdac6/Dnm2/Arrb1/Ptk2b/Nrp1/Tnik/Ctnna2/Pfdn1/Nckap1/Cdc42/Crk/Elmo1/Pls3/Shank1/Taok1/Pip5k1a/Arhgef7/Arpin/Cx3cl1/Nedd4l/Evl/Jmy/Dbnl/Actg1/Capza2/Pfn1/Actr3/Tbck/Actr2/Fmnl2/Ilk/Farp1/Scn2b/Fermt2/Mink1/Zyx/Gsn/Capg/Sdc4/Prkce/Arpc1b/Elmo2/Ran/Tpm3/Cpne6/Myo6/Dstn/Ezr/Ppp1r9b/Coro2b/Flnb/Arpc2/Sipa1l1/Sptbn1/Cap2/Wasf2/Abr/Bin1/Aif1l/Capn1/Cyfip1/Cdc42ep1/Fscn1/Ppm1e…	none	NA	NA
Aged	Male	5xFAD vs C57BL6/J	BP	GO:0009100	glycoprotein metabolic process	66	0.748234	1.71429	6.69287e-06	0.000747316	0.000630109	629	tags=35%, list=14%, signal=31%	Itm2b/Cst3/Hexb/Hexa/Itm2c/Arsb/Rpn2/Rpn1/Ganab/Tm9sf2/Dad1/Ctsl/Ddost/Uggt1/Mlec/Alg11/Ctnnb1/Erp44/Dpm1/Prkcsh/Stt3a/Pmm2/Poglut1	Proteostasis	0	none
Young	Male	NVS-PAK1-1 vs vehicle	BP	GO:0006635	fatty acid beta-oxidation	45	0.777803	2.01435	1.98857e-06	0.000752175	0.000707685	483	tags=44%, list=11%, signal=40%	Acadl/Acaa2/Acadvl/Acadm/Acad9/Hadhb/Decr1/Hadh/Eci1/Etfb/Acat1/Hadha/Acadsb/Ech1/Echs1/Etfa/Ivd/Acads/Etfdh/Acad8	Lipid Metabolism	5	lipid catabolic process
Young	Female	NVS-PAK1-1 vs vehicle	BP	GO:0170039	proteinogenic amino acid metabolic process	79	0.686929	1.97049	7.94652e-06	0.000754212	0.000632835	399	tags=23%, list=9%, signal=21%	Ivd/Glud1/Oat/Prodh/Aldh5a1/Mccc1/Mccc2/Hmgcl/Shmt2/Aldh4a1/Ass1/Gad2/Txnrd1/Gcsh/Mpst/Got2/Gstz1/Ppat	none	NA	NA
Young	Female	NVS-PAK1-1 vs vehicle	BP	GO:0006119	oxidative phosphorylation	99	0.644266	1.90217	8.24456e-06	0.000754212	0.000632835	589	tags=41%, list=13%, signal=37%	Uqcc2/Sdha/Ndufs3/Ndufs7/Shmt2/Ndufb5/Ndufc2/Atp5f1b/Ndufa3/Ndufa11/Dld/Ndufb2/Ndufa10/Cycs/Ndufa5/Ndufs2/Uqcrc1/Ndufa8/Uqcrq/Ndufa9/Ndufa13/Cyc1/Cox5a/Ndufa7/Uqcrc2/Atp5pf/Bcl2l13/Rhoa/Uqcr11/Sdhb/Ndufs4/Ndufv1/Cox5b/Ndufb11/Uqcrfs1/Ndufs8/Coa6/ATP8/Ndufv3/Uqcr10/Chchd2	Mitochondrial Metabolism	5	electron transport chain
Young	Female	NVS-PAK1-1 vs vehicle	BP	GO:0007005	mitochondrion organization	231	0.528302	1.72411	8.2278e-06	0.000754212	0.000632835	605	tags=25%, list=13%, signal=23%	Acaa2/Acad9/Uqcc1/Agk/Mtfr1l/Uqcc2/Ndufs3/Ndufs7/Hmgcl/Adck1/Ndufb5/Ndufc2/Opa1/Ndufa3/Dhodh/Chchd7/Apool/Ndufa11/Sco2/Ndufb2/Mtx3/Ndufa10/Letmd1/Ndufa5/Rhot2/Ndufs2/Aifm1/Uqcrc1/Ndufa8/Ndufa9/Supv3l1/Ndufa13/Gpx1/Afg3l2/Vat1/Bcl2l13/Mapt/Ndufs4/Fundc1/Mrpl39/Ndufb11/Vps13c/Opa3/Ndufs8/Armc1/Hspd1/Dnajc11/Slc30a9/Hsd17b10/Htra2/Timm9/Prdx3/Ghitm/Timm29/Chchd2/Ndufaf2/Bcs1l/Rhot1	Mitochondrial Metabolism	0	none
Young	Male	5xFAD vs C57BL6/J	BP	GO:0052547	regulation of peptidase activity	87	0.695497	1.81854	8.07027e-06	0.000756588	0.000640666	288	tags=21%, list=6%, signal=20%	App/Psme1/Ctsd/Vtn/Spock1/Grn/Tmed10/Pycard/Cst3/Lamtor5/Lgmn/Gsn/F3/Cstb/Cryab/Stat3/Aifm1/Psme2	none	NA	NA
Young	Male	NVS-PAK1-1 vs vehicle	BP	GO:0030258	lipid modification	87	0.672698	1.92298	2.18149e-06	0.000761675	0.000716623	854	tags=41%, list=19%, signal=34%	Acadl/Acaa2/Acadvl/Acadm/Acad9/Hadhb/Decr1/Hadh/Eci1/Etfb/Acat1/Hadha/Acadsb/Ech1/Echs1/Etfa/Gba2/Ivd/Acads/Etfdh/Acad8/Mtmr1/Synj1/Pex5/Plppr4/Abcb11/Inpp5a/Crat/Eci2/Dgkg/Inpp5d/Gcdh/Prkaa1/Mtmr12/Cpt2/Dgkh	Lipid Metabolism	5	lipid catabolic process
Young	Female	NVS-PAK1-1 vs vehicle	CC	GO:0009295	nucleoid	23	0.877558	2.07256	8.68623e-06	0.000764054	0.000641093	106	tags=30%, list=2%, signal=30%	Acadvl/Hadhb/Hadha/Uqcc2/Dbt/Shmt2/Atp5f1b	none	NA	NA
Young	Female	NVS-PAK1-1 vs vehicle	CC	GO:0042645	mitochondrial nucleoid	23	0.877558	2.07256	8.68623e-06	0.000764054	0.000641093	106	tags=30%, list=2%, signal=30%	Acadvl/Hadhb/Hadha/Uqcc2/Dbt/Shmt2/Atp5f1b	Mitochondrial Metabolism	0	none
Aged	Female	5xFAD vs C57BL6/J	CC	GO:0005793	endoplasmic reticulum-Golgi intermediate compartment	48	0.794994	1.74663	1.38592e-05	0.000784671	0.000632174	522	tags=42%, list=11%, signal=37%	Pdia6/P4hb/Rab2a/Hspa5/Lrpap1/Nucb1/Plpp3/Copg1/Erp44/Tmed9/Tmed10/Copb1/Tmed7/Uggt1/Sec22b/Mcfd2/Surf4/Tmed2/Rer1/Lman1	Proteostasis	4	endoplasmic reticulum
Young	Female	5xFAD vs C57BL6/J	BP	GO:0051604	protein maturation	208	0.62626	1.49265	9.81487e-06	0.00078922	0.000663426	894	tags=33%, list=19%, signal=28%	Grn/P4hb/Pdia3/Ppib/Pycard/Hsp90b1/Ctsz/Clu/Lgmn/Calr/Hyou1/Pdia4/Hspa5/Vps35/Canx/Hsp90ab1/Ctsl/Cpe/Chordc1/Gsn/Myh9/Spon1/Hsph1/Mesd/Serpine2/F3/Hspa2/Glg1/Nol3/Hspa9/Tbcb/Cct8/Fkbp4/Trap1/Dnaja1/Cct6a/Dnajb11/Txndc5/Pcbp2/Spcs2/Asph/Capn2/Pcbp1/Nudcd3/Capn1/Hspa13/Fxn/Rnpep/B2m/Snapin/Tcp1/Cct3/Hsp90aa1/Ppia/Erp44/Ero1a/Fkbp2/Ppid/Glrx3/Ptges3/Atp6ap2/Ogt/Pfdn5/Ccdc47/Cct7/Nudc/Cct4/Pitrm1	Proteostasis	6	vesicle-mediated transport to the plasma membrane
Aged	Male	5xFAD vs C57BL6/J	BP	GO:0043603	amide metabolic process	176	0.640545	1.57331	7.38289e-06	0.000804735	0.000678523	417	tags=21%, list=9%, signal=20%	Spon1/Oplah/Slc2a13/Fasn/Hexb/Hexa/Idh1/Apoe/Npl/Hsd17b4/Clu/Aldh1l1/P4hb/Ntrk2/Acly/Slc7a11/Tm9sf2/Acaca/Pnp/Ctsl/Psap/Suclg2/Plpp3/Acsl6/Hsp90b1/Nagk/Sgpl1/Tmed10/Acsl3/Rack1/Sorl1/Asl/Cpe/Mccc2/Asah1/Itgb8/Acot11	none	NA	NA
Aged	Female	5xFAD vs C57BL6/J	MF	GO:0008135	translation factor activity, RNA binding	53	0.774545	1.71514	1.47531e-05	0.000825096	0.000664743	690	tags=47%, list=15%, signal=41%	Eif3c/Eef2/Eef1g/Eif4a1/Eef1a1/Eif3i/Eef1d/Eif2s3x/Eif2s1/Eif5/Eif3a/Eif3e/Eif4g1/Eif3d/Eif2s2/Eif3b/Eif3f/Eif3k/Eif2a/Eef1a2/Eif3m/Eif3l/Eif3g/Eif2b3/Eif3j1	Proteostasis	1	translation
Young	Female	5xFAD vs C57BL6/J	BP	GO:0042776	proton motive force-driven mitochondrial ATP synthesis	54	-0.671428	-2.04574	1.07387e-05	0.000848359	0.000713138	751	tags=52%, list=16%, signal=44%	Ndufb9/Ndufc2/Ndufb2/Atp5f1a/Ndufb11/Ndufa2/Ndufb6/Ndufs5/Ndufb1/Atp5f1b/Ndufa10/Ndufa8/Ndufv2/Atp5pf/Ndufs8/Ndufa13/Ndufb5/Ndufs3/Ndufa5/Ndufs2/Ndufa3/ATP8/Ndufa12/Ndufv1/Sdha/Ndufa9/Ndufb7/Ndufs7	Mitochondrial Metabolism	1	proton motive force-driven mitochondrial ATP synthesis
Young	Female	5xFAD vs C57BL6/J	BP	GO:0042776	proton motive force-driven mitochondrial ATP synthesis	54	-0.671428	-2.04574	1.07387e-05	0.000848359	0.000713138	751	tags=52%, list=16%, signal=44%	Ndufb9/Ndufc2/Ndufb2/Atp5f1a/Ndufb11/Ndufa2/Ndufb6/Ndufs5/Ndufb1/Atp5f1b/Ndufa10/Ndufa8/Ndufv2/Atp5pf/Ndufs8/Ndufa13/Ndufb5/Ndufs3/Ndufa5/Ndufs2/Ndufa3/ATP8/Ndufa12/Ndufv1/Sdha/Ndufa9/Ndufb7/Ndufs7	Mitochondrial Metabolism	1	proton motive force-driven mitochondrial ATP synthesis
Young	Female	NVS-PAK1-1 vs vehicle	BP	GO:0006457	protein folding	103	-0.614659	-1.86226	9.85624e-06	0.000850612	0.000713721	936	tags=42%, list=20%, signal=34%	Tbcb/Cct4/P4hb/Hspb1/Zpr1/Tbcc/Cct3/Hspa13/Ppib/Cct7/Chchd4/Hspa2/Grn/Pfdn1/Dnaja1/Ahsa1/Pdia4/Ptges3/Dnajb11/Canx/Cct6a/St13/Stub1/Hspa1b/Ppid/Sh3glb1/Cryab/Cct8/Hspa5/Cct6b/Trap1/Fkbp4/Cdc37/Pdia3/Mesd/Hspa4/Hsp90aa1/Clu/Calr/Hsp90ab1/Hsp90b1/Hsph1/Chordc1	Proteostasis	0	none
Young	Male	5xFAD vs C57BL6/J	BP	GO:0046928	regulation of neurotransmitter secretion	62	-0.655936	-1.93602	9.45258e-06	0.000868094	0.000735088	740	tags=44%, list=17%, signal=37%	Cacna1b/Rab3gap1/Ncs1/Camk2a/Slc30a1/Rab5a/Prkcb/Nlgn1/Sv2b/Cacna1e/Slc4a8/Stx1b/Stx1a/Prkca/Rab3a/Ppp1r9a/Unc13a/Git1/Stxbp1/Rims1/Tprg1l/Gpr158/Dnm1l/Syn1/Cacna1a/Syt1/Atp2a2	Synapse	0	none
Young	Female	NVS-PAK1-1 vs vehicle	CC	GO:0098798	mitochondrial protein-containing complex	103	0.634743	1.87755	1.03165e-05	0.000873844	0.000733214	891	tags=42%, list=19%, signal=34%	Hadhb/Hadha/Mrpl45/Agk/Etfdh/Etfb/Etfa/Isca2/Mrps30/Apool/Timm17b/Mrpl4/Mtx3/Mrps18b/Mrpl1/Tomm40l/Mrpl10/Supv3l1/Ptcd3/Afg3l2/Mrpl21/Mrpl39/Dnajc11/Mrpl53/Hsd17b10/Timm9/Timm29/Mrpl44/Vdac1/Nfs1/Micos13/Mrpl12/Timm50/Mrps7/Iscu/Mrpl30/Mrpl17/Fxn/Micu1/Pmpcb/Mrpl2/Tomm20/Micu3	Mitochondrial Metabolism	5	electron transport chain
Aged	Female	5xFAD vs C57BL6/J	BP	GO:0045321	leukocyte activation	193	0.634384	1.51641	1.60341e-05	0.000885932	0.000713756	541	tags=23%, list=12%, signal=22%	C1qa/App/Clu/Lcp1/Syt11/Anxa3/Sdc4/Msn/Adk/Pycard/Grn/Lamp1/Irgm1/Pi4k2a/Ddost/Rps3/Stat3/Ctsl/Vamp7/Psap/Nedd4/Lgals1/Prdx1/Gsn/Tpd52/Itgav/Tfrc/Myh9/Prex1/Gja1/B2m/Pnp/Snap23/Nampt/Nckap1l/Hsp90aa1/Hspd1/Stoml2/Bax/Dnaja3/Stxbp3/Kars1/Smarcc2/Vcam1/Itgb8	Immune Response	0	none
Young	Male	5xFAD vs C57BL6/J	BP	GO:0016032	viral process	96	0.680034	1.80602	1.02144e-05	0.000919295	0.000778444	424	tags=19%, list=9%, signal=17%	Apoe/Vps16/P4hb/Arl8b/Ctsb/Hsp90ab1/Stom/Vps4a/Gsn/Eef1a1/Nedd4/Ppib/Lgals1/Snx3/Pfn1/Itgav/Chmp2b/Eif3a	none	NA	NA
Young	Male	5xFAD vs C57BL6/J	MF	GO:0035173	histone kinase activity	70	-0.629076	-1.91808	1.06e-05	0.000935297	0.000791994	680	tags=33%, list=15%, signal=28%	Pak5/Mink1/Csnk1d/Prkcb/Csnk2a1/Dclk2/Mark3/Csnk1a1/Dclk1/Rock2/Cdc42bpa/Prkca/Sik3/Ksr1/Mark2/Cdc42bpb/Trio/Pdpk1/Akt3/Stk32c/Gak/Brsk1/Aak1	Epigenetic	1	histone modification
Aged	Female	5xFAD vs C57BL6/J	BP	GO:0042176	regulation of protein catabolic process	142	0.667947	1.57878	1.71465e-05	0.00093612	0.00075419	498	tags=21%, list=11%, signal=19%	Gfap/App/Clu/Apoe/Cst3/Msn/Psme1/Lrp1/Psme2/Vps11/Psmd2/Rack1/Nedd4/Snx1/Vps35/Hsp90ab1/Gja1/Rdx/Ezr/Snx3/Sec22b/Fbxo2/Hsp90aa1/Vcp/Psmd3/Gpx1/Rpl11/Serpine2/Pacsin3/Ctsa	none	NA	NA
Young	Female	NVS-PAK1-1 vs vehicle	BP	GO:0170033	L-amino acid metabolic process	87	0.663073	1.91911	1.12761e-05	0.000937763	0.000786846	696	tags=30%, list=15%, signal=26%	Ivd/Glud1/Oat/Prodh/Aldh5a1/Mccc1/Mccc2/Hmgcl/Shmt2/Aldh4a1/Ass1/Gad2/Txnrd1/Gcsh/Mpst/Got2/Gstz1/Ppat/Ahcy/Aldh18a1/Gldc/Slc25a12/Csad/Bckdk/Mecp2/Bcat2	none	NA	NA
Aged	Female	5xFAD vs C57BL6/J	MF	GO:0003735	structural constituent of ribosome	113	0.686527	1.61354	1.75432e-05	0.000946509	0.00076256	999	tags=48%, list=21%, signal=39%	Rps3/Rpl7/Rpl19/Rpl12/Rpl30/Rps4x/Rpl18a/Rpsa/Rplp0/Rps12/Rps2/Rpl35a/Rpl10a/Rplp2/Rps9/Rps7/Rpl17/Rpl9/Rps19/Rps17/Rps28/Rps14/Rpl13a/Rps20/Rps11/Rpl11/Rps16/Rpl27a/Rps13/Rpl36/Rpl18/Rps24/Rpl23/Rpl10/Rpl5/Rps8/Rpl13/Rps5/Rps26/Rps25/Rpl36a/Rpl22/Rplp1/Rps15a/Rps23/Rps27/Rps18/Rpl37a/Rpl3/Rpl21/Rpl28/Rpl31/Rpl23a/Rpl27	Proteostasis	1	translation
Aged	Female	5xFAD vs C57BL6/J	MF	GO:0003735	structural constituent of ribosome	113	0.686527	1.61354	1.75432e-05	0.000946509	0.00076256	999	tags=48%, list=21%, signal=39%	Rps3/Rpl7/Rpl19/Rpl12/Rpl30/Rps4x/Rpl18a/Rpsa/Rplp0/Rps12/Rps2/Rpl35a/Rpl10a/Rplp2/Rps9/Rps7/Rpl17/Rpl9/Rps19/Rps17/Rps28/Rps14/Rpl13a/Rps20/Rps11/Rpl11/Rps16/Rpl27a/Rps13/Rpl36/Rpl18/Rps24/Rpl23/Rpl10/Rpl5/Rps8/Rpl13/Rps5/Rps26/Rps25/Rpl36a/Rpl22/Rplp1/Rps15a/Rps23/Rps27/Rps18/Rpl37a/Rpl3/Rpl21/Rpl28/Rpl31/Rpl23a/Rpl27	Structural Stabilization	0	none
Aged	Female	5xFAD vs C57BL6/J	CC	GO:0030131	clathrin adaptor complex	17	-0.894592	-2.0666	1.81898e-05	0.000959947	0.000773387	193	tags=47%, list=4%, signal=45%	Ap1g1/Sgip1/Ap1b1/Ap2a1/Ap2a2/Ap2b1/Ap2s1/Snap91	Endolysosome	1	clathrin-coated vesicle
Aged	Female	5xFAD vs C57BL6/J	CC	GO:0030118	clathrin coat	31	-0.79803	-2.05457	1.8211e-05	0.000959947	0.000773387	193	tags=48%, list=4%, signal=47%	Ap1g1/Sgip1/Ap1b1/Eps15l1/Synj1/Epn1/Cltb/Ap2a1/Ap2a2/Aak1/Ap2b1/Ap2s1/Snap91/Necap1/Cltc	Endolysosome	1	clathrin-coated vesicle
Aged	Male	NVS-PAK1-1 vs vehicle	BP	GO:0006090	pyruvate metabolic process	70	-0.668086	-1.99863	6.89477e-06	0.000967566	0.000882354	541	tags=24%, list=12%, signal=22%	Pfkl/Git1/Ogdh/Fahd1/Hdac4/Mpi/Mtch2/Ogt/Pfkm/Pkm/Me3/Tkfc/Gapdh/Aldoa/Pdk1/Pdk3/Pdk2	Mitochondrial Metabolism	6	tricarboxylic acid cycle
Aged	Male	NVS-PAK1-1 vs vehicle	BP	GO:0044282	small molecule catabolic process	171	0.554611	1.74257	6.82598e-06	0.000967566	0.000882354	769	tags=31%, list=17%, signal=27%	Acadl/Etfb/Decr1/Aldh6a1/Acaa2/Acadvl/Gldc/Acadm/Oat/Hadhb/Acads/Cpt1a/Eci1/Galm/Acad8/Hadha/Eci2/Acot7/Pnp/Hadh/Prodh/Etfa/Bckdha/Acadsb/Gpd2/Amdhd2/Kyat3/Dbt/Bckdhb/Gstz1/Acad9/Ech1/Akr1a1/Gls2/Glud1/Irs2/Eno2/Mccc2/Bcat1/Nos1/Dbi/Pck1/Gcat/Fah/Hsd17b10/Gcdh/Echdc2/Hexa/Gatd1/Echs1/Eno1/Gnpda1/Pgm1	none	NA	NA
Young	Male	5xFAD vs C57BL6/J	MF	GO:0106310	protein serine kinase activity	104	-0.558661	-1.83031	1.12269e-05	0.000971555	0.000822697	632	tags=30%, list=14%, signal=26%	Mink1/Csnk1d/Prkaca/Prkcb/Csnk2a1/Dclk2/Prkce/Cdk9/Mark3/Map2k4/Csnk1a1/Dclk1/Rock2/Cdc42bpa/Mapk10/Prkca/Sik3/Camk4/Ksr1/Mark2/Cdc42bpb/Trio/Camk2g/Pdpk1/Prkacb/Camkk2/Akt3/Stk32c/Gak/Brsk1/Aak1	none	NA	NA
Aged	Male	5xFAD vs C57BL6/J	BP	GO:0045087	innate immune response	211	0.619202	1.52685	9.29522e-06	0.000989617	0.000834408	662	tags=21%, list=14%, signal=19%	App/Capg/Lamp2/C1qa/Pycard/Arl8b/Lamp1/Atg9a/C1qc/Pld3/C1qb/Kif5b/Grn/Apoe/Vamp7/Aqp4/Gsn/Vim/Irgm1/Ppt1/Eprs1/Trim28/Nedd4/Nagk/Arrb2/Prdx1/Tkfc/Sqstm1/Flnb/Myo18a/Hspd1/Cnpy3/Ipo5/Rab2b/Vps26b/Tmem43/Shmt2/Otulin/B2m/C1qbp/Trim3/Samhd1/Rps19/Rpsa/Stxbp3	Immune Response	0	none
Aged	Female	5xFAD vs C57BL6/J	CC	GO:0098684	photoreceptor ribbon synapse	13	-0.931009	-1.96911	1.91423e-05	0.00099665	0.000802957	43	tags=38%, list=1%, signal=38%	Sh3gl2/Amph/Pacsin1/Dnm1/Cltc	Synapse	0	none
Aged	Female	5xFAD vs C57BL6/J	BP	GO:0010950	positive regulation of endopeptidase activity	39	0.819601	1.74886	1.93419e-05	0.00099665	0.000802957	470	tags=41%, list=10%, signal=37%	Ctsd/Lgmn/Psme1/Pycard/F3/Psme2/Rps3/Stat3/Rack1/Gsn/Asph/Ddx3x/Hspd1/Vcp/Bax/Dnaja3	none	NA	NA
Young	Female	5xFAD vs C57BL6/J	BP	GO:0030162	regulation of proteolysis	193	0.632717	1.50688	1.28776e-05	0.000999791	0.000840434	568	tags=21%, list=12%, signal=19%	Grn/App/Cst3/Ctsd/Pycard/Psme1/Ctsz/Psme2/Spock1/Vtn/Clu/Lgmn/Apoe/Lxn/Rps3/Hsp90ab1/Lamtor5/Eif2a/Gsn/Vcp/Tmed10/Myh9/Spon1/Rack1/Serpine2/Psmd10/F3/Glg1/Nol3/Ccar2/Stat3/Aifm1/Ubqln1/Anp32b/Rps7/Hdac6/Psma3/Psmd14/Arrb1/Asph/Rpl11	none	NA	NA
Young	Male	5xFAD vs C57BL6/J	BP	GO:0006955	immune response	332	0.536555	1.54681	1.18533e-05	0.00100641	0.000852212	652	tags=19%, list=15%, signal=18%	Apoe/App/C1qb/C1qc/Capg/C1qa/Lcp1/Lamp1/Anxa3/Lamp2/Vtn/Vps26b/Aqp4/Grn/Stoml2/Arl8b/Pycard/Kif5b/Prdx1/Atg9a/Pdia3/Pnp/Eprs1/Lrp1/Vim/Gsn/Nedd4/Hepacam/Sqstm1/Pi4k2a/Pld3/Vamp7/Psma1/Vamp4/Inpp5d/Lgals1/Nckap1l/Stat3/Stxbp3/Hsp90aa1/Stx7/Ctsl/Rab11fip5/Serpinb1a/Hpx/Hmgb2/Ppt1/Ptgds/Tfrc/Fgg/Rpl13a/Cnpy3/Ipo5/Ddx3x/Rpsa/Ubl7/H2bc21/Itch/Apoa1/Naip6/Endod1/Rps3/Mif	Immune Response	0	none
Aged	Female	5xFAD vs C57BL6/J	BP	GO:0019882	antigen processing and presentation	27	0.862473	1.75727	1.98412e-05	0.00101102	0.000814533	298	tags=41%, list=6%, signal=38%	Pdia3/Lgmn/Arl8b/Psme1/Pycard/Calr/Psme2/Ctsl/Psap/B2m/Rab33a	Immune Response	2	adaptive immune response
Young	Female	5xFAD vs C57BL6/J	CC	GO:0031984	organelle subcompartment	424	0.574194	1.38217	1.34076e-05	0.0010233	0.000860194	807	tags=25%, list=18%, signal=23%	Grn/Serinc1/Lamp2/Pld3/Atg9a/Syt11/Pdia3/Clstn1/Atp9a/Hsp90b1/Nucb1/Rrbp1/Vamp7/Calu/Plpp3/Abhd12/Rab2a/Calr/Ndrg4/Ddost/Hspa5/Canx/Rpn2/Erlin2/M6pr/Tmed9/Nsdhl/Sgpl1/Rpn1/Vcp/Tmed10/Rab21/Clcn4/Rps28/Agpat3/Cyb5r3/Gorasp2/Lap3/Anxa7/Nomo1/Sel1l/Glg1/Pi4k2a/Emc1/Fads2/Lman2/Mtdh/Uso1/Atl3/Irgm1/Nsfl1c/Rnf170/Gpr37/Gdpd1/Stt3a/Acsl3/Vapb/Ssr1/Slc39a7/Tmem214/Osbp/Eif5a/Nucb2/Por/Cdk5rap3/Lrrc59/Se…	none	NA	NA
Young	Female	NVS-PAK1-1 vs vehicle	MF	GO:0003779	actin binding	199	-0.524968	-1.71249	1.25378e-05	0.00102407	0.00085926	589	tags=26%, list=13%, signal=23%	Evl/Jmy/Dbnl/Capza2/Pfn1/Actr3/Actr2/Fmnl2/Ablim1/Ncald/Fermt2/Sntb2/Gsn/Capg/Prkce/Arpc1b/Tpm3/Tns1/Myo6/Msn/Dstn/Ezr/Ppp1r9b/Coro2b/Flnb/Arpc2/Sipa1l1/Sptbn1/Cap2/Wasf2/Map1b/Bin1/Dag1/Dst/Aif1l/Cyfip1/Fscn1/Epb41l2/Add3/Cnn3/Plec/Vps18/Syne1/Homer2/Myh9/Ywhah/Capzb/Twf2/Eef2/Add2/Lcp1	none	NA	NA
Aged	Female	5xFAD vs C57BL6/J	BP	GO:0007040	lysosome organization	42	0.800643	1.72246	2.0923e-05	0.00104297	0.000840273	413	tags=40%, list=9%, signal=37%	Hexb/Arl8b/Hexa/Grn/Lamp2/Lamp1/Irgm1/Lamtor1/Vps33a/Spns1/Vps18/Vps35/Rab14/Hook3/Ppt1/Snapin/Chmp4b	Endolysosome	6	lysosome
Aged	Female	5xFAD vs C57BL6/J	BP	GO:0080171	lytic vacuole organization	42	0.800643	1.72246	2.0923e-05	0.00104297	0.000840273	413	tags=40%, list=9%, signal=37%	Hexb/Arl8b/Hexa/Grn/Lamp2/Lamp1/Irgm1/Lamtor1/Vps33a/Spns1/Vps18/Vps35/Rab14/Hook3/Ppt1/Snapin/Chmp4b	none	NA	NA
Young	Female	5xFAD vs C57BL6/J	BP	GO:0007034	vacuolar transport	85	0.711842	1.63499	1.46436e-05	0.00106355	0.00089403	666	tags=36%, list=15%, signal=32%	Grn/Lamp2/Psap/Lamp1/Nedd4/Vamp7/Clu/Vps33a/Arl8b/Vps16/Vps35/Vps29/Stx7/M6pr/Lrp1/Snx27/Vps18/Vcp/Irgm1/Rab12/Sqstm1/Vps11/Npc1/Hook3/Als2/Chmp3/Vps39/Vps4a/Chmp4b/Vps4b/Ap3s2	none	NA	NA
Young	Female	5xFAD vs C57BL6/J	BP	GO:0045087	innate immune response	211	0.624542	1.48892	1.44248e-05	0.00106355	0.00089403	752	tags=25%, list=16%, signal=22%	Grn/App/Lamp2/Pld3/Atg9a/Capg/Pycard/Lamp1/C1qb/Nedd4/Vamp7/Apoe/C1qa/Rps19/Arl8b/C1qc/Rpsa/Trim28/Vim/Gsn/Ipo5/Tkfc/Atl3/Irgm1/Nagk/Rnf170/Crk/Ubqln1/Smarca5/Dhx9/Kif5b/Ppt1/Rab12/Tollip/Sqstm1/Pcbp2/Evl/Eprs1/Vamp4/Flnb/Arrb2/Matr3/Isg15/H2bc12/Ddx3x/Vps26b/Appl1/Rtn4/Hmgb1/Tmem126a/Cpt1a/B2m/Brcc3	Immune Response	0	none
Young	Female	5xFAD vs C57BL6/J	CC	GO:0010008	endosome membrane	204	0.621974	1.48296	1.4396e-05	0.00106355	0.00089403	702	tags=29%, list=15%, signal=26%	Clcn6/Lamp2/Pld3/Atg9a/Syt11/Itm2b/Atp9a/Ctsd/Lamp1/Vamp7/Vps33a/Arl8b/Vps16/Vps35/Vps29/Tom1/Lamtor5/Stx7/Pip4p1/Snx27/Vps18/Lamtor1/Rab21/Plin3/Tm9sf2/Vps26a/Clcn4/Rab5c/Tmem9b/Rab4b/Rab5a/Ntrk2/Lamtor2/Pi4k2a/Irgm1/Ehd4/Snx1/Tmem30a/Rab12/Eea1/Lamtor3/Vamp4/Anxa6/Vps11/Npc1/Chmp3/Vps39/Stx12/Abhd6/Lamp5/Slc9a6/Arl8a/Vps4a/Chmp4b/Vps4b/Ocrl/Appl1/Ncdn/Rcc2	Endolysosome	0	none
Aged	Male	5xFAD vs C57BL6/J	BP	GO:0030162	regulation of proteolysis	200	0.621541	1.5285	1.03464e-05	0.0010765	0.000907665	456	tags=19%, list=10%, signal=18%	Spock1/App/Spon1/Ctsz/Psme1/Pycard/Vtn/Cst3/Psme2/Lamtor5/Grn/Apoe/Lxn/Ctsd/Clu/Gsn/Lgmn/F3/Serpina3n/Glg1/Myh9/Plgrkt/Serpine2/Nrdc/Tmed10/Rps3/Rack1/Stat3/Rps7/Hsp90ab1/Wfs1/Cstb/Asph/Ccdc22/Hspd1/Aifm1/Psma3/Hip1	none	NA	NA
Young	Female	5xFAD vs C57BL6/J	BP	GO:0051603	proteolysis involved in protein catabolic process	281	0.600739	1.43712	1.52345e-05	0.00108891	0.000915344	749	tags=27%, list=16%, signal=24%	Hsp90b1/Psme1/Ctsz/Psme2/Nedd4/Clu/Lgmn/Ctsb/Apoe/Calr/Hspa5/Canx/Hsp90ab1/Trim28/Ctsl/Erlin2/Eif2a/Psma7/Psmd1/Vcp/Psmb3/Psmb6/Ddb1/Fbxo6/Rack1/Psmd10/Sel1l/Psmd4/Ccar2/Nsfl1c/Psmd11/Rnf170/Ube2z/Psmb1/Psmb5/Ubqln1/Psmc6/Ecpas/Psma6/Psmc1/Fbxo2/Uggt1/Psmb4/Psmc5/Psma5/Tollip/Rps7/Psma1/Get4/Hdac6/Psmc4/Psma3/Lonp1/Pcbp2/Psmd14/Cdc16/Arrb1/Arrb2/Rpl11/Isg15/Chmp3/Sec61b/Capn2/Vps4a/Chmp4b/Vps4b/P…	none	NA	NA
Aged	Female	5xFAD vs C57BL6/J	BP	GO:0051247	positive regulation of protein metabolic process	374	0.580859	1.41074	2.22227e-05	0.00109584	0.00088287	497	tags=18%, list=11%, signal=17%	App/Ctsd/Clu/Apoe/Lgmn/Nrxn1/Msn/Psme1/Pycard/Lrp1/Grn/F3/Irgm1/Psme2/Spon1/Hspa5/Vps11/Rps3/Stat3/Erp29/Rack1/Nedd4/Slc2a13/Ntrk2/Gsn/Itgb1/Eef2/Plpp3/Ndfip2/Snx1/Vps35/Tfrc/Myh9/Plxnb2/Asph/Rps4x/Sqstm1/Gja1/Ddx3x/Rdx/Vtn/Ybx1/Ezr/Aimp2/Rps2/Sec22b/Dnajc3/Eif3e/Eif4g1/Npm1/Hspa2/Sez6l2/Syncrip/Hsp90aa1/Hspd1/Eif3d/Vcp/Bax/Agrn/Mapk3/Dnaja3/Pabpc1/Abi3/Ccdc22/Pacsin3/Limch1	none	NA	NA
Young	Male	5xFAD vs C57BL6/J	BP	GO:0043436	oxoacid metabolic process	376	0.521311	1.50787	1.32963e-05	0.00110803	0.00093826	610	tags=20%, list=14%, signal=19%	App/Hexb/Acat2/Hexa/Fasn/Asah1/Arsb/Idh1/P4hb/Acly/Pkm/Oat/Fads2/Sord/Suclg2/Gnpda1/Dbi/Erlin2/Aco2/Idh2/Hibch/Decr1/Npl/Rbp1/Daglb/Ugp2/Aldoc/Fabp5/Stat3/Gcsh/Eci1/Hsd17b10/Gclm/Acadl/Asrgl1/Echs1/Mccc2/Phgdh/Pdxdc1/Acads/Sgpl1/Cpt2/Mthfd1/Atp1a2/Nans/Hadha/Gk/Qki/Aldh3a2/Mccc1/Slc27a4/Atic/Hsd17b12/Atp1a3/Hlcs/Qdpr/Amdhd2/Pck2/Dcxr/Acadm/Amacr/Nanp/Acaa2/Ptgds/Ephx2/Adss1/Glud1/Hadhb/Gstz1/Asl/…	none	NA	NA
Aged	Female	5xFAD vs C57BL6/J	CC	GO:0098797	plasma membrane protein complex	189	-0.448444	-1.5187	2.33225e-05	0.00113784	0.000916708	413	tags=22%, list=9%, signal=21%	Gna13/Kcna4/Gnb2/Cacna1b/Kcna2/Grik2/Plp1/Cd79a/Atp1a3/Traf3/Slc6a3/Gng4/Alcam/Cntfr/Kcnma1/Scn2b/Cntnap2/Sgip1/Atp1b1/Scn2a/Gng7/Gnaq/Nrn1/Gnb5/Eps15l1/Dpp10/Gnai1/Cacna2d1/Gnb1/Gnao1/Gng2/Synj1/Stx1a/Cltb/Dpp6/Ap2a1/Ap2a2/Ap2b1/Ap2s1/Snap91/Gnaz/Cltc	none	NA	NA
Young	Male	5xFAD vs C57BL6/J	CC	GO:0044306	neuron projection terminus	127	-0.527479	-1.76314	1.39868e-05	0.00114437	0.000969035	609	tags=32%, list=14%, signal=29%	Cck/Prrt2/Prkcb/Rapgef4/Dlg4/Tpbg/Slc4a8/Ppp2ca/Sncb/Atp6v0d1/Kcnma1/Dgki/Prkca/Ophn1/Syp/Septin5/Pebp1/Slc18a2/Hnrnpr/Rab3a/Amph/Rimbp2/Syt7/Unc13a/Git1/Tbc1d24/Btbd8/Pacsin1/Slc8a2/Tprg1l/Grip1/Slc8a1/Erc2/Pclo/Syt1/Bsn/Gria3/L1cam/Snap91/Synj1/Aak1	Synapse	0	none
Young	Female	NVS-PAK1-1 vs vehicle	BP	GO:0010257	NADH dehydrogenase complex assembly	44	0.761381	1.97703	1.47553e-05	0.00116363	0.000976368	592	tags=45%, list=13%, signal=40%	Acad9/Ndufs3/Ndufs7/Ndufb5/Ndufc2/Ndufa3/Ndufa11/Ndufb2/Ndufa10/Ndufa5/Ndufs2/Aifm1/Ndufa8/Ndufa9/Ndufa13/Ndufs4/Ndufb11/Ndufs8/Ndufaf2/Bcs1l	Mitochondrial Metabolism	5	electron transport chain
Young	Female	NVS-PAK1-1 vs vehicle	BP	GO:0032981	mitochondrial respiratory chain complex I assembly	44	0.761381	1.97703	1.47553e-05	0.00116363	0.000976368	592	tags=45%, list=13%, signal=40%	Acad9/Ndufs3/Ndufs7/Ndufb5/Ndufc2/Ndufa3/Ndufa11/Ndufb2/Ndufa10/Ndufa5/Ndufs2/Aifm1/Ndufa8/Ndufa9/Ndufa13/Ndufs4/Ndufb11/Ndufs8/Ndufaf2/Bcs1l	Mitochondrial Metabolism	5	electron transport chain
Young	Male	5xFAD vs C57BL6/J	BP	GO:0006954	inflammatory response	154	0.608838	1.66947	1.48107e-05	0.00119015	0.0010078	715	tags=30%, list=16%, signal=26%	Apoe/App/Clu/C1qa/Fasn/Syt11/Lamp2/Grn/Pycard/Abhd12/Fads2/Apod/Ptn/Lrp1/F3/Pld3/Daglb/Vamp7/Psma1/Vps35/Tmed2/Lgals1/Vcam1/Stat3/Gnat2/Itgav/Gja1/Scyl1/Prdx2/Serpinb1a/Hmgb2/Ahsg/Ephx2/Tfrc/Dpp9/Ddx3x/Mapk14/Hmga1/Apoa1/Naip6/Mif/Cntnap2/Nampt/Slc9a6/Gprc5b/Itgb1	Immune Response	0	none
Young	Female	NVS-PAK1-1 vs vehicle	BP	GO:0030036	actin cytoskeleton organization	299	-0.469387	-1.58064	1.62074e-05	0.00125649	0.00105428	773	tags=27%, list=17%, signal=24%	Atp2c1/Iqsec2/Cyfip2/Hdac6/Dnm2/Arrb1/Ptk2b/Nrp1/Tnik/Ctnna2/Pfdn1/Nckap1/Cdc42/Crk/Elmo1/Pls3/Shank1/Taok1/Pip5k1a/Arhgef7/Arpin/Cx3cl1/Evl/Jmy/Dbnl/Actg1/Capza2/Pfn1/Actr3/Tbck/Actr2/Fmnl2/Ilk/Farp1/Fermt2/Mink1/Zyx/Gsn/Capg/Sdc4/Prkce/Arpc1b/Elmo2/Ran/Tpm3/Cpne6/Myo6/Dstn/Ezr/Ppp1r9b/Coro2b/Flnb/Arpc2/Sipa1l1/Sptbn1/Cap2/Wasf2/Abr/Bin1/Aif1l/Capn1/Cyfip1/Cdc42ep1/Fscn1/Ppm1e/Epb41l2/Rala/Add3/…	Structural Stabilization	1	actin filament organization
Young	Female	5xFAD vs C57BL6/J	BP	GO:0015986	proton motive force-driven ATP synthesis	56	-0.659795	-2.0407	1.81715e-05	0.00127853	0.00107475	751	tags=50%, list=16%, signal=42%	Ndufb9/Ndufc2/Ndufb2/Atp5f1a/Ndufb11/Ndufa2/Ndufb6/Ndufs5/Ndufb1/Atp5f1b/Ndufa10/Ndufa8/Ndufv2/Atp5pf/Ndufs8/Ndufa13/Ndufb5/Ndufs3/Ndufa5/Ndufs2/Ndufa3/ATP8/Ndufa12/Ndufv1/Sdha/Ndufa9/Ndufb7/Ndufs7	Mitochondrial Metabolism	1	proton motive force-driven mitochondrial ATP synthesis
Young	Female	NVS-PAK1-1 vs vehicle	CC	GO:0015629	actin cytoskeleton	228	-0.495302	-1.63029	1.7624e-05	0.00134353	0.00112731	772	tags=25%, list=17%, signal=22%	Lasp1/Dnm2/Gng12/Mark2/Ctnna2/Nckap1/Crk/Pls3/Myl12b/Calb1/Evl/Dynll2/Dbnl/Actg1/Capza2/Actr3/Ptges3/Actr2/Ilk/Ablim1/Fermt2/Ppp1r12a/Zyx/Gsn/Capg/Arpc1b/Hnrnpc/Cryab/Actr1a/Tpm3/Scn8a/Myo6/Dstn/Ezr/Ppp1r9b/Coro2b/Sh3gl1/Flnb/Arpc2/Sipa1l1/Sptbn1/Cnr1/Dst/Aif1l/Dctn6/Fscn1/Epb41l2/Cnn3/Plec/Vps18/Myh9/Capzb/Twf2/Add2/Asap1/Dctn3/Lcp1/Septin2	Structural Stabilization	1	actin filament organization
Aged	Female	5xFAD vs C57BL6/J	BP	GO:0009894	regulation of catabolic process	346	0.584417	1.4147	2.83723e-05	0.00136963	0.00110345	845	tags=26%, list=18%, signal=23%	Gfap/App/Clu/Apoe/Cst3/Msn/Psme1/Dbi/Pycard/Lrp1/Irgm1/Rida/Vim/Idh1/Psme2/Vps11/Stat3/Psmd2/Daglb/Rack1/Nedd4/Itgb1/Tom1/Snx1/Vps35/Hsp90ab1/Sqstm1/Gja1/Rdx/Mtdh/Ybx1/Ezr/Snx3/Sec22b/Fbxo2/Cdc37/Eif4g1/Nampt/Npm1/Rps7/Syncrip/Hsp90aa1/Chmp4b/Vcp/Bax/Psmd3/Mapk3/Gpx1/Pabpc1/Rpl11/Ccdc22/Serpine2/Pacsin3/Ctsa/Slc4a4/Apex1/Snx18/Ubr4/Zmpste24/Thrap3/Rab39b/Eif2a/Huwe1/Ptbp1/Pabpc4/Rpl23/Pik3c3/Sorl…	none	NA	NA
Young	Female	NVS-PAK1-1 vs vehicle	MF	GO:0009055	electron transfer activity	30	0.819643	1.9962	1.82919e-05	0.00137159	0.00115086	497	tags=60%, list=11%, signal=54%	Etfdh/Acadsb/Etfb/Etfa/Sdha/Ndufs3/Ndufs7/Ndufa10/Cycs/Ndufs2/Aifm1/Cyc1/Cox5a/Sdhb/Ndufs4/Ndufv1/Uqcrfs1/Ndufs8	Mitochondrial Metabolism	5	electron transport chain
Young	Male	5xFAD vs C57BL6/J	MF	GO:0004672	protein kinase activity	150	-0.501088	-1.69907	1.7499e-05	0.0013815	0.00116983	802	tags=33%, list=18%, signal=28%	Kit/Araf/Abl2/Prkag2/Camk2b/Camk2a/Grk3/Epha4/Nrbp1/Pak5/Itpka/Mink1/Csnk1d/Pdk3/Prkaca/Prkcb/Csnk2a1/Dclk2/Prkce/Cdk9/Camkv/Mark3/Src/Pdk2/Map2k4/Csnk1a1/Dclk1/Rock2/Cdc42bpa/Mapk10/Prkca/Sik3/Camk4/Ksr1/Mark2/Cdc42bpb/Trio/Camk2g/Pdpk1/Prkacb/Camkk2/Akt3/Stk32c/Scyl2/Gak/Mylk/Brsk1/Ptk2/Aak1	none	NA	NA
Aged	Male	5xFAD vs C57BL6/J	CC	GO:0043202	lysosomal lumen	11	0.951171	1.68829	1.36099e-05	0.00138458	0.00116742	230	tags=73%, list=5%, signal=69%	Plbd2/Lamp2/Hexb/Hexa/Pld3/Lgmn/Epdr1/Man2b1	Endolysosome	6	lysosome
Young	Female	5xFAD vs C57BL6/J	BP	GO:0044242	cellular lipid catabolic process	90	0.697122	1.60311	2.0776e-05	0.00143929	0.00120988	463	tags=24%, list=10%, signal=22%	Idh1/Prdx6/Dbi/Psap/Decr1/Abhd12/Hexa/Plbd2/Hexb/Daglb/Lrp1/Sgpl1/Eci2/Asah1/Hsd17b10/Naga/Echdc1/Gdpd1/Plcg1/Abcd3/Gcdh/Hadh	Lipid Metabolism	5	lipid catabolic process
Aged	Male	NVS-PAK1-1 vs vehicle	BP	GO:0048167	regulation of synaptic plasticity	148	-0.543364	-1.80013	1.06091e-05	0.00144502	0.00131776	877	tags=39%, list=19%, signal=33%	Htt/Sipa1l1/Serpine2/Dbn1/Nlgn3/Shisa6/Grin2b/Ptpn5/Sorcs2/Rab3gap1/Prkcg/Arf1/Alg13/Synpo/Rac1/Syt12/Camk2a/Gria3/Snap25/Cplx2/Slc8a2/Brsk1/Ctnnd2/Adgrb1/Epha4/Zzef1/Shank2/Atp1a3/Rims1/Gnal/Map1b/Ywhag/Akap5/Penk/Rasgrf2/Nlgn1/Nf1/Shisa7/Bcl2l1/Syn1/Map1a/Kcnb1/Kcnq2/Cfl1/Myo6/Nptn/Jph3/Snca/Stxbp1/Mpp2/Vamp2/Grik2/Rin1/Gsk3b/Cdk5/Camk2b/Syt7/Rab3a	Synapse	8	learning or memory
Aged	Female	5xFAD vs C57BL6/J	BP	GO:0048488	synaptic vesicle endocytosis	70	-0.626864	-1.91584	3.07399e-05	0.00146847	0.00118308	183	tags=33%, list=4%, signal=32%	Sgip1/Sncb/Dnm1l/Dnm3/Tbc1d24/Dnajc6/Bin1/Eps15l1/Pip5k1c/Synj1/Stx1a/Ctbp1/Sh3gl2/Cltb/Ap2a1/Ap2a2/Amph/Ap2b1/Ap2s1/Pacsin1/Snap91/Dnm1/Cltc	Endolysosome	3	endocytic vesicle
Aged	Female	5xFAD vs C57BL6/J	BP	GO:0048488	synaptic vesicle endocytosis	70	-0.626864	-1.91584	3.07399e-05	0.00146847	0.00118308	183	tags=33%, list=4%, signal=32%	Sgip1/Sncb/Dnm1l/Dnm3/Tbc1d24/Dnajc6/Bin1/Eps15l1/Pip5k1c/Synj1/Stx1a/Ctbp1/Sh3gl2/Cltb/Ap2a1/Ap2a2/Amph/Ap2b1/Ap2s1/Pacsin1/Snap91/Dnm1/Cltc	Synapse	5	synaptic vesicle cycle
Aged	Female	5xFAD vs C57BL6/J	BP	GO:0006029	proteoglycan metabolic process	11	0.950784	1.62598	3.12136e-05	0.00147573	0.00118893	177	tags=36%, list=4%, signal=35%	Hexb/Hexa/Arsb/Tm9sf2	none	NA	NA
Young	Male	5xFAD vs C57BL6/J	CC	GO:0030132	clathrin coat of coated pit	16	-0.884578	-1.9974	1.92954e-05	0.00148088	0.00125399	214	tags=62%, list=5%, signal=60%	Btbd8/Cltb/Ap2b1/Eps15l1/Ap2a2/Snap91/Ap2a1/Cltc/Sgip1/Synj1	Endolysosome	1	clathrin-coated vesicle
Young	Male	5xFAD vs C57BL6/J	MF	GO:0016491	oxidoreductase activity	256	0.559155	1.58404	1.9416e-05	0.00148088	0.00125399	736	tags=25%, list=16%, signal=22%	Fasn/Dhrs1/Idh1/P4hb/Prdx6/Hsd17b7/Nsdhl/Cyb5r1/Pcyox1l/Fads2/Prdx1/Pdia4/Sord/Suclg2/Pdia3/Idh2/Pdia6/Cbr1/Phyhd1/Decr1/Vcam1/Aifm1/Hsd17b10/Acadl/Ado/Phgdh/Kcnab3/Acads/Gmpr2/Txndc12/Cryzl2/Mthfd1/Hadha/Hsdl2/Vat1/Aldh3a2/Prdx2/Ethe1/Hsd17b12/Dhrs4/Aldh3b1/Qdpr/Tmx3/Dcxr/Acadm/Blvra/Glud1/Kcnab2/Selenbp1/Dbt/Prdx3/Hibadh/Txnl1/Hsd17b8/Tmx1/Hadh/Tecr/Asph/Sod2/Nos1/Pycr2/Ogdh/Cyc1/Ndufs1	none	NA	NA
Young	Female	NVS-PAK1-1 vs vehicle	BP	GO:0051604	protein maturation	209	-0.506559	-1.65455	2.08342e-05	0.00153703	0.00128967	865	tags=33%, list=19%, signal=28%	Hspb1/Ctsz/Zpr1/Tbcc/Cct3/Hspa13/Eno1/Ppib/Cct7/Ctsl/Cyfip2/Chchd4/Hspa2/Grn/Atg4b/Pfdn1/Dnaja1/Vps35/Fgb/Pcbp2/Spcs1/Ahsa1/Serpine2/Ndufab1/Pdia4/P2rx7/Capn2/Ctss/Ptges3/Dnajb11/Canx/Cct6a/St13/Stub1/Hspa1b/Ppid/Asph/Gsn/Atp6ap2/Spcs2/Sh3glb1/Cryab/Cct8/Lgmn/Mipep/Ogt/F3/Sorl1/Pgk1/Capn1/Hspa5/Cct6b/Trap1/Fkbp4/Cdc37/Pdia3/Mesd/Glrx3/Hspa4/Myh9/Rnpep/Hsp90aa1/Clu/Calr/Hsp90ab1/Hsp90b1/Hsph1/Chor…	Proteostasis	6	vesicle-mediated transport to the plasma membrane
Aged	Male	5xFAD vs C57BL6/J	BP	GO:0045321	leukocyte activation	193	0.620109	1.52489	1.57503e-05	0.0015675	0.00132166	462	tags=22%, list=10%, signal=20%	App/Anxa3/Lcp1/Msn/C1qa/Pycard/Syt11/Sdc4/Lamp1/Adk/Grn/Clu/Vamp7/Gsn/Gja1/Irgm1/Pnp/Tpd52/Ctsl/Tfrc/Psap/Ddost/Myh9/Nedd4/Itgav/Pi4k2a/Stoml2/Prex1/Prdx1/Rps3/Stat3/Lgals1/Ctnnb1/Myo18a/Vcam1/Smarcc2/Itgb8/Hspd1/Snap23/Kars1/Nampt/Nckap1l	Immune Response	0	none
Young	Male	5xFAD vs C57BL6/J	CC	GO:0005788	endoplasmic reticulum lumen	37	0.801409	1.85554	2.21629e-05	0.00166222	0.00140754	336	tags=43%, list=8%, signal=40%	Clu/Vtn/P4hb/Hyou1/Pdia4/Pdia3/Pdia6/Calr/Calu/Ppib/Txndc16/Hspa5/Hsp90b1/Poglut1/Erp29/Txndc12	Proteostasis	4	endoplasmic reticulum
Young	Female	NVS-PAK1-1 vs vehicle	CC	GO:0098803	respiratory chain complex	76	0.674687	1.91418	2.32278e-05	0.00168641	0.00141502	588	tags=45%, list=13%, signal=40%	Sdha/Ndufs3/Ndufs7/Ndufb5/Ndufc2/Atp5f1b/Ndufa3/Ndufa11/Ndufb2/Ndufa10/Ndufa5/Ndufs2/Uqcrc1/Ndufa8/Uqcrq/Ndufa9/Ndufa13/Cyc1/Cox5a/Ndufa7/Uqcrc2/Atp5pf/Uqcr11/Sdhb/Ndufs4/Ndufa4/Ndufv1/Cox5b/Ndufb11/Uqcrfs1/Ndufs8/ATP8/Ndufv3/Uqcr10	Mitochondrial Metabolism	5	electron transport chain
Young	Male	5xFAD vs C57BL6/J	BP	GO:0019752	carboxylic acid metabolic process	372	0.522279	1.51287	2.29147e-05	0.00169043	0.00143143	610	tags=20%, list=14%, signal=19%	App/Hexb/Acat2/Hexa/Fasn/Asah1/Arsb/Idh1/P4hb/Acly/Pkm/Oat/Fads2/Sord/Suclg2/Gnpda1/Dbi/Erlin2/Aco2/Idh2/Hibch/Decr1/Npl/Rbp1/Daglb/Ugp2/Aldoc/Fabp5/Stat3/Gcsh/Eci1/Hsd17b10/Gclm/Acadl/Asrgl1/Echs1/Mccc2/Phgdh/Pdxdc1/Acads/Sgpl1/Cpt2/Mthfd1/Atp1a2/Nans/Hadha/Gk/Qki/Aldh3a2/Mccc1/Slc27a4/Atic/Hsd17b12/Atp1a3/Hlcs/Qdpr/Amdhd2/Pck2/Dcxr/Acadm/Amacr/Nanp/Acaa2/Ptgds/Ephx2/Adss1/Glud1/Hadhb/Gstz1/Asl/…	none	NA	NA
Aged	Female	NVS-PAK1-1 vs vehicle	BP	GO:0008380	RNA splicing	175	-0.553266	-1.79371	1.59383e-06	0.00169533	0.00158367	726	tags=38%, list=15%, signal=33%	Fus/Qki/Luc7l2/Nono/Prmt1/Sf3b1/Snrpb/Rbfox1/Hnrnpc/Prpf19/Pik3r1/Alyref/Snrpd2/Rbm14/Rbm3/Strap/Srrm1/Snrpb2/Hnrnpul2/Ilf3/Snrnp70/Tardbp/Plrg1/Eif4a3/Zpr1/Rbm10/Hnrnph2/Tra2b/Ddx1/Srsf1/Acin1/Cdc5l/Ddx46/Elavl4/Dhx15/Hnrnpm/Ccar2/Sf3b6/Rbmx/Hnrnpl/Eny2/Ddx5/Rtcb/Hnrnpa3/Rnps1/Snrpa1/Ncl/Hnrnph1/Dhx9/Prpf6/Hnrnpa2b1/Rbm25/Mfap1a/Dazap1/Thrap3/Cirbp/Khdrbs1/Hnrnpk/Psip1/Sf1/Magoh/Snw1/Hnrnpf/Sfpq…	RNA Spliceosome	0	none
Aged	Female	NVS-PAK1-1 vs vehicle	BP	GO:0044248	cellular catabolic process	440	0.43666	1.59546	1.82805e-06	0.00169533	0.00158367	576	tags=20%, list=12%, signal=20%	Decr1/Apoa2/Apoc1/Acadl/Cat/Acadvl/Oat/Rab12/Abhd12/Hadhb/Acadm/Efnb1/Gstm2/Slc7a5/Bckdhb/Aldh6a1/Acad8/Prdx6/Rab2b/Smpd1/Eci2/Napepld/Ufc1/Acot2/Enpp1/Cpt1a/Rab1a/Mtdh/Mtcl3/Lypla1/Etfb/Mtmr9/Wdr24/Dnajc16/Daglb/Ace/Hadh/Arl8b/Gldc/Lrpprc/Wdr45/Acsf3/Vcp/Rab1b/Acad9/Lamp2/Ccny/Rab24/Atg9a/Gns/Csad/Eif2s1/Fbxo7/Adam9/Gls/Vmp1/Vps16/Gcdh/Pacs2/Hexa/Tomm7/Ldha/Ufm1/Gabarapl2/Gpc1/Vti1a/Clu/Acadsb/C…	none	NA	NA
Aged	Female	5xFAD vs C57BL6/J	MF	GO:0004674	protein serine/threonine kinase activity	129	-0.499776	-1.60429	3.69514e-05	0.00172918	0.00139312	608	tags=22%, list=13%, signal=20%	Braf/Slk/Prkcd/Snrk/Camk1d/Pdk2/Araf/Mapk10/Mark1/Camkk2/Camk4/Tnik/Stk38l/Stk39/Wnk2/Camk2g/Pak3/Brsk1/Gsk3a/Camkk1/Pdpk1/Prkacb/Prkcb/Prkaca/Grk3/Map2k4/Brsk2/Rock2/Aak1	none	NA	NA
Young	Male	5xFAD vs C57BL6/J	MF	GO:0005516	calmodulin binding	95	-0.563673	-1.80135	2.40396e-05	0.00174481	0.00147748	391	tags=25%, list=9%, signal=24%	Gap43/Scn2a/Basp1/Camk4/Syt7/Unc13a/Iqcb1/Camk2g/Camsap2/Plcb3/Slc8a2/Tprg1l/Atp2b1/Camkk2/Plcb1/Slc8a1/Cacna1a/Syt1/Map6d1/Mylk/Atp2b4/Pde1a/Strn3/Myo5a	none	NA	NA
Aged	Female	5xFAD vs C57BL6/J	BP	GO:0007034	vacuolar transport	87	0.700375	1.60925	3.87154e-05	0.00179342	0.00144488	515	tags=30%, list=11%, signal=27%	Clu/Arl8b/Lrp1/Grn/Lamp2/Lamp1/Irgm1/Vps16/Stx7/Vps11/Vps33a/Vamp7/Psap/Nedd4/Vti1b/Vps18/Vps35/Sqstm1/Hook3/Sort1/Snapin/Vps39/Chmp4b/Vcp/M6pr/Vps29	none	NA	NA
Young	Male	5xFAD vs C57BL6/J	BP	GO:0045862	positive regulation of proteolysis	103	0.651018	1.72858	2.71534e-05	0.00190923	0.0016167	394	tags=16%, list=9%, signal=14%	Apoe/App/Clu/Psme1/Ctsd/Grn/Pycard/Lgmn/Gsn/F3/Myh9/Stat3/Aifm1/Psme2/Pacsin3/Spon1	none	NA	NA
Young	Male	5xFAD vs C57BL6/J	BP	GO:0023061	signal release	238	-0.426467	-1.52838	2.68651e-05	0.00190923	0.0016167	602	tags=29%, list=13%, signal=26%	Prkaca/Tac1/Rab8b/Prrt2/Prkcb/Rapgef4/Sv2a/Dynll1/Nlgn1/Sv2b/Prkce/Cadps2/Htt/Ywhaz/Tiam1/Cacna1e/Cadps/Slc4a8/Stx1b/Syn2/Stx1a/Syt12/Dgki/Prkca/Trim9/Syp/Septin5/Slc18a2/Rab3a/Gna11/Ppp1r9a/Arhgef7/Sptbn2/Rimbp2/Rab11b/Gnaq/Syt7/Unc13a/Git1/Rph3a/Madd/Gnao1/Stxbp1/Oxct1/Nlgn2/Rptor/Rims1/Tprg1l/Slc25a22/Vip/Gabbr1/Irs2/Plcb1/Gpr158/Erc2/Napb/Dnm1l/Syn1/Cacna1a/Pclo/Syt1/Ppfia3/Gnaz/Brsk1/Snap91/…	none	NA	NA
Young	Female	NVS-PAK1-1 vs vehicle	MF	GO:0000062	fatty-acyl-CoA binding	14	0.928297	1.94745	2.79685e-05	0.00190937	0.00160209	103	tags=50%, list=2%, signal=49%	Acadl/Acadvl/Acadm/Hadha/Hmgcl/Eci2/Acads	none	NA	NA
Young	Female	NVS-PAK1-1 vs vehicle	MF	GO:0120227	acyl-CoA binding	14	0.928297	1.94745	2.79685e-05	0.00190937	0.00160209	103	tags=50%, list=2%, signal=49%	Acadl/Acadvl/Acadm/Hadha/Hmgcl/Eci2/Acads	none	NA	NA
Young	Female	NVS-PAK1-1 vs vehicle	MF	GO:1901567	fatty acid derivative binding	14	0.928297	1.94745	2.79685e-05	0.00190937	0.00160209	103	tags=50%, list=2%, signal=49%	Acadl/Acadvl/Acadm/Hadha/Hmgcl/Eci2/Acads	none	NA	NA
Young	Female	NVS-PAK1-1 vs vehicle	BP	GO:0043254	regulation of protein-containing complex assembly	208	-0.500082	-1.63341	2.79533e-05	0.00190937	0.00160209	804	tags=30%, list=17%, signal=26%	Syt11/Clip1/Cyfip2/Hdac6/Ptk2b/Nckap1/Trim9/Cdc42/Vps35/Stmn2/Park7/Arhgef7/Rims1/Unc13a/Evl/Dbnl/Capza2/Pfn1/Actr3/Bax/Hmgb1/Snap91/Napb/Stub1/Hspa1b/Fermt2/Gsn/Capg/Prkce/Sh3glb1/Cryab/Syp/Msn/Septin8/Ogt/Arpc2/Brcc3/Apoe/Sptbn1/Sorl1/Map1b/Bin1/Hcfc1/Trem2/Napa/Capn1/Cyfip1/Vcp/Cdc42ep1/Hspa5/Fscn1/Add3/Fkbp4/Capzb/Twf2/Hsp90aa1/Clu/Rps3/Add2/P2ry12/Lcmt1/Lcp1	none	NA	NA
Aged	Male	5xFAD vs C57BL6/J	BP	GO:0006955	immune response	340	0.57285	1.43872	1.99665e-05	0.00194482	0.0016398	495	tags=17%, list=11%, signal=17%	App/Anxa3/Capg/Lamp2/Lcp1/C1qa/Pycard/Vtn/Arl8b/Lamp1/Atg9a/C1qc/Pld3/C1qb/Kif5b/Grn/Apoe/Vamp7/Lrp1/Aqp4/Gsn/Pdia3/Vim/Stx7/Irgm1/Pnp/Ctsl/Ppt1/Tfrc/Eprs1/Trim28/Nedd4/Pi4k2a/Nagk/Stoml2/Hepacam/Arrb2/Prdx1/Rps3/Tkfc/Sqstm1/Stat3/Flnb/Lgals1/Psma1/Myo18a/Itgb8/Hspd1/Snap23/Cnpy3/Ipo5/Kars1/Rab2b/Rpl30/Psmb4/Nckap1l/Vps26b/Tmem43/Shmt2	Immune Response	0	none
Young	Male	5xFAD vs C57BL6/J	MF	GO:0005539	glycosaminoglycan binding	41	0.783534	1.84346	2.83045e-05	0.00195954	0.00165931	114	tags=20%, list=3%, signal=19%	Apoe/App/Spock2/Vtn/Ccdc80/Aplp1/Gns/Ptn	none	NA	NA
Aged	Female	5xFAD vs C57BL6/J	MF	GO:0106310	protein serine kinase activity	111	-0.54046	-1.75037	4.28361e-05	0.00196437	0.00158261	608	tags=41%, list=13%, signal=36%	Pak1/Stk32c/Mark4/Tnk2/Cdc42bpb/Csnk1d/Cdk5/Ksr1/Bcr/Camk2a/Mark3/Csnk1g3/Cdk9/Camk2b/Taok1/Mapk8/Gak/Stk24/Braf/Slk/Prkcd/Snrk/Camk1d/Araf/Mapk10/Mark1/Camkk2/Camk4/Tnik/Stk38l/Stk39/Wnk2/Camk2g/Pak3/Brsk1/Gsk3a/Camkk1/Pdpk1/Prkacb/Prkcb/Prkaca/Map2k4/Brsk2/Rock2/Aak1	none	NA	NA
Aged	Female	5xFAD vs C57BL6/J	BP	GO:0016032	viral process	102	0.690007	1.61088	4.36908e-05	0.00196437	0.00158261	840	tags=39%, list=18%, signal=33%	Apoe/Arl8b/P4hb/Ctsb/Vps16/Ppib/Nedd4/Lgals1/Gsn/Vps18/Itgav/Hsp90ab1/Ddx6/Ddx3x/Eef1a1/Snx3/Eif3a/Stom/Pfn1/Eif3d/Chmp4b/Vcp/Slc3a2/Isg15/Eif3b/Eif3f/Snw1/Ptbp1/Pik3c3/Eif3l/Nrp1/Grk2/Eif3g/Bsg/Ppia/Ddb1/Pcbp1/Trim28/Ppid/Eps15	none	NA	NA
Aged	Female	5xFAD vs C57BL6/J	BP	GO:0002682	regulation of immune system process	318	0.575696	1.39375	4.36285e-05	0.00196437	0.00158261	529	tags=18%, list=11%, signal=17%	C1qa/App/C1qb/C1qc/Syt11/Apoe/Lgmn/Ptn/Sdc4/Msn/Adk/Pycard/Grn/Lamp2/Lamp1/Irgm1/Calr/Apod/Slc7a11/Stx7/Rps3/Stat3/Atg9a/Vamp7/C4b/Lgals1/Tfrc/Padi2/Sqstm1/Ddx3x/Rbp1/B2m/Cd9/Ezr/Ipo5/Tjp2/Ppt1/Pnp/Hspa9/Cdc37/Rtn4/Nckap1l/Hsp90aa1/Hspd1/Rps19/Stoml2/Isg15/Bax/Ddx1/Mapk3/Gpx1/Dnaja3/Psmb4/Kars1/Smarcc2/Vcam1	none	NA	NA
Young	Female	5xFAD vs C57BL6/J	BP	GO:0007041	lysosomal transport	68	0.732704	1.65174	2.90747e-05	0.00198368	0.0016675	167	tags=25%, list=4%, signal=24%	Grn/Lamp2/Psap/Lamp1/Nedd4/Vamp7/Clu/Vps33a/Arl8b/Vps16/Vps35/Stx7/M6pr/Lrp1/Snx27/Vps18/Vcp	Endolysosome	6	lysosome
Young	Female	5xFAD vs C57BL6/J	BP	GO:0007041	lysosomal transport	68	0.732704	1.65174	2.90747e-05	0.00198368	0.0016675	167	tags=25%, list=4%, signal=24%	Grn/Lamp2/Psap/Lamp1/Nedd4/Vamp7/Clu/Vps33a/Arl8b/Vps16/Vps35/Stx7/M6pr/Lrp1/Snx27/Vps18/Vcp	Endolysosome	8	endosomal transport
Young	Male	NVS-PAK1-1 vs vehicle	BP	GO:0072329	monocarboxylic acid catabolic process	65	0.709405	1.92715	6.20694e-06	0.00201238	0.00189335	483	tags=35%, list=11%, signal=32%	Acadl/Acaa2/Acadvl/Acadm/Acad9/Hadhb/Decr1/Hadh/Eci1/Etfb/Acat1/Hadha/Acadsb/Nudt7/Ech1/Faah/Echs1/Etfa/Pck1/Ivd/Acads/Etfdh/Acad8	none	NA	NA
Young	Male	5xFAD vs C57BL6/J	MF	GO:0033218	amide binding	87	0.678139	1.77316	2.99258e-05	0.00204039	0.00172777	499	tags=28%, list=11%, signal=25%	Apoe/Itm2c/Clu/Fasn/Clstn1/Itm2b/Cst3/Anxa5/Epdr1/Fbxo2/Dbi/Psap/Ppib/Cryab/Hsd17b10/Acadl/Acads/Hadha/Atp1a3/Hlcs/Apba2/Acadm/Pitpna/Apba1	none	NA	NA
Aged	Male	5xFAD vs C57BL6/J	CC	GO:0030312	external encapsulating structure	117	0.67037	1.6151	2.2091e-05	0.00206393	0.00174023	416	tags=29%, list=9%, signal=27%	Spock2/Anxa3/Spon1/Ctsz/Ptn/Vtn/Cst3/Plxdc2/Apoe/Ctsd/Vwa5a/S100a13/Clu/Anxa5/Htra1/Ccdc80/Ctsb/F3/Anxa7/Ctsl/Plxnb2/Glg1/Calr/Serpine2/Itga6/Entpd2/Sparc/Lgals1/Cstb/Itgb1/Pkm/Elfn2/Sparcl1/Lman1	none	NA	NA
Aged	Male	5xFAD vs C57BL6/J	CC	GO:0031012	extracellular matrix	117	0.67037	1.6151	2.2091e-05	0.00206393	0.00174023	416	tags=29%, list=9%, signal=27%	Spock2/Anxa3/Spon1/Ctsz/Ptn/Vtn/Cst3/Plxdc2/Apoe/Ctsd/Vwa5a/S100a13/Clu/Anxa5/Htra1/Ccdc80/Ctsb/F3/Anxa7/Ctsl/Plxnb2/Glg1/Calr/Serpine2/Itga6/Entpd2/Sparc/Lgals1/Cstb/Itgb1/Pkm/Elfn2/Sparcl1/Lman1	Structural Stabilization	5	extracellular matrix organization
Aged	Female	5xFAD vs C57BL6/J	BP	GO:1900181	negative regulation of protein localization to nucleus	17	0.909373	1.69483	4.8871e-05	0.00216103	0.00174105	90	tags=18%, list=2%, signal=17%	App/Apod/Ctnna1	none	NA	NA
Aged	Female	5xFAD vs C57BL6/J	MF	GO:0090079	translation regulator activity, nucleic acid binding	61	0.746225	1.66563	4.90073e-05	0.00216103	0.00174105	690	tags=41%, list=15%, signal=35%	Eif3c/Eef2/Eef1g/Eif4a1/Eef1a1/Eif3i/Eef1d/Eif2s3x/Eif2s1/Eif5/Eif3a/Eif3e/Eif4g1/Eif3d/Eif2s2/Eif3b/Eif3f/Eif3k/Eif2a/Eef1a2/Eif3m/Eif3l/Eif3g/Eif2b3/Eif3j1	none	NA	NA
Young	Male	5xFAD vs C57BL6/J	BP	GO:0140238	presynaptic endocytosis	73	-0.611081	-1.86558	3.58734e-05	0.00221552	0.00187607	276	tags=33%, list=6%, signal=31%	Syt7/Tbc1d24/Btbd8/Nlgn2/Pacsin1/Cltb/Ctbp1/Dnm1l/Ap3s1/Sh3gl1/Scamp5/Ap2b1/Dnm1/Sh3gl2/Eps15l1/Pip5k1c/Ap2a2/Necap1/Snap91/Ap2a1/Cltc/Sgip1/Synj1/Aak1	Endolysosome	3	endocytic vesicle
Young	Male	5xFAD vs C57BL6/J	BP	GO:0140238	presynaptic endocytosis	73	-0.611081	-1.86558	3.58734e-05	0.00221552	0.00187607	276	tags=33%, list=6%, signal=31%	Syt7/Tbc1d24/Btbd8/Nlgn2/Pacsin1/Cltb/Ctbp1/Dnm1l/Ap3s1/Sh3gl1/Scamp5/Ap2b1/Dnm1/Sh3gl2/Eps15l1/Pip5k1c/Ap2a2/Necap1/Snap91/Ap2a1/Cltc/Sgip1/Synj1/Aak1	Synapse	5	synaptic vesicle cycle
Young	Male	5xFAD vs C57BL6/J	BP	GO:0021782	glial cell development	60	0.71891	1.79406	3.31308e-05	0.00221552	0.00187607	279	tags=17%, list=6%, signal=16%	App/Gfap/Clu/C1qa/Grn/Map2k2/Lrp1/Vim/Ndrg1/Phgdh	none	NA	NA
Young	Male	5xFAD vs C57BL6/J	CC	GO:0042470	melanosome	66	0.704465	1.77306	3.57038e-05	0.00221552	0.00187607	328	tags=39%, list=7%, signal=37%	Apoe/Capg/Ctsd/Lamp1/Fasn/P4hb/Tmed10/Slc1a4/Anxa6/Ctsb/Hsp90ab1/Pdia4/Stom/Pdia3/Sdcbp/Pdia6/Canx/Calu/Ppib/Ganab/Hspa5/Tpp1/Hsp90aa1/Hsp90b1/Snd1/Erp29	none	NA	NA
Young	Male	5xFAD vs C57BL6/J	CC	GO:0048770	pigment granule	66	0.704465	1.77306	3.57038e-05	0.00221552	0.00187607	328	tags=39%, list=7%, signal=37%	Apoe/Capg/Ctsd/Lamp1/Fasn/P4hb/Tmed10/Slc1a4/Anxa6/Ctsb/Hsp90ab1/Pdia4/Stom/Pdia3/Sdcbp/Pdia6/Canx/Calu/Ppib/Ganab/Hspa5/Tpp1/Hsp90aa1/Hsp90b1/Snd1/Erp29	none	NA	NA
Young	Male	5xFAD vs C57BL6/J	BP	GO:0044282	small molecule catabolic process	171	0.583726	1.61247	3.44814e-05	0.00221552	0.00187607	599	tags=23%, list=13%, signal=21%	Apoe/Hexb/Hexa/Arsb/Pkm/Oat/Sord/Gnpda1/Dbi/Pnp/Hibch/Decr1/Npl/Gcsh/Eci1/Hsd17b10/Acadl/Asrgl1/Echs1/Mccc2/Acads/Cpt2/Pgm1/Hadha/Gk/Mccc1/Slc27a4/Aldh3b1/Qdpr/Amdhd2/Pck2/Dcxr/Acadm/Acaa2/Glud1/Hadhb/Gstz1/Dbt/Gpt2/Hibadh	none	NA	NA
Young	Male	5xFAD vs C57BL6/J	MF	GO:0016773	phosphotransferase activity, alcohol group as acceptor	193	-0.451644	-1.58833	3.42727e-05	0.00221552	0.00187607	802	tags=30%, list=18%, signal=25%	Kit/Dgkb/Araf/Abl2/Prkag2/Camk2b/Camk2a/Grk3/Epha4/Nrbp1/Pak5/Itpka/Mink1/Csnk1d/Pdk3/Prkaca/Prkcb/Dgkh/Csnk2a1/Dclk2/Prkce/Cdk9/Camkv/Mark3/Src/Pdk2/Sphk2/Map2k4/Csnk1a1/Dclk1/Rock2/Cdc42bpa/Mapk10/Dgki/Prkca/Sik3/Camk4/Ksr1/Mark2/Cdc42bpb/Trio/Camk2g/Pdpk1/Prkacb/Camkk2/Akt3/Stk32c/Scyl2/Gak/Pip4k2c/Pi4ka/Mylk/Pip5k1c/Brsk1/Pgm2l1/Ptk2/Aak1	none	NA	NA
Young	Male	5xFAD vs C57BL6/J	BP	GO:0006082	organic acid metabolic process	377	0.520833	1.50567	3.59406e-05	0.00221552	0.00187607	610	tags=20%, list=14%, signal=19%	App/Hexb/Acat2/Hexa/Fasn/Asah1/Arsb/Idh1/P4hb/Acly/Pkm/Oat/Fads2/Sord/Suclg2/Gnpda1/Dbi/Erlin2/Aco2/Idh2/Hibch/Decr1/Npl/Rbp1/Daglb/Ugp2/Aldoc/Fabp5/Stat3/Gcsh/Eci1/Hsd17b10/Gclm/Acadl/Asrgl1/Echs1/Mccc2/Phgdh/Pdxdc1/Acads/Sgpl1/Cpt2/Mthfd1/Atp1a2/Nans/Hadha/Gk/Qki/Aldh3a2/Mccc1/Slc27a4/Atic/Hsd17b12/Atp1a3/Hlcs/Qdpr/Amdhd2/Pck2/Dcxr/Acadm/Amacr/Nanp/Acaa2/Ptgds/Ephx2/Adss1/Glud1/Hadhb/Gstz1/Asl/…	none	NA	NA
Young	Male	5xFAD vs C57BL6/J	CC	GO:0043679	axon terminus	112	-0.5301	-1.75172	3.67748e-05	0.0022363	0.00189366	609	tags=33%, list=14%, signal=29%	Cck/Prrt2/Prkcb/Rapgef4/Tpbg/Slc4a8/Ppp2ca/Sncb/Atp6v0d1/Kcnma1/Dgki/Prkca/Ophn1/Syp/Septin5/Pebp1/Slc18a2/Hnrnpr/Rab3a/Amph/Rimbp2/Syt7/Unc13a/Git1/Tbc1d24/Pacsin1/Slc8a2/Tprg1l/Grip1/Slc8a1/Erc2/Pclo/Gria3/L1cam/Snap91/Synj1/Aak1	Synapse	0	none
Aged	Female	5xFAD vs C57BL6/J	BP	GO:0010628	positive regulation of gene expression	306	0.591384	1.43061	5.20204e-05	0.00227205	0.00183049	825	tags=27%, list=18%, signal=24%	App/Clu/Prdx6/Nrxn1/Msn/Pycard/Lrp1/F3/Ephx2/Vim/Calr/Spon1/Rps3/Stat3/Erp29/Lamtor5/Ntrk2/Gsn/Eef2/Vps35/Tfrc/Padi2/Myh9/Plxnb2/Tmed10/Rps4x/Gja1/Ddx3x/Rdx/S100a13/Ybx1/B2m/Ezr/Pnp/Dnajc3/Eif3e/Eif4g1/Npm1/Rps7/Rtn4/Syncrip/Hsp90aa1/Hspd1/Eif3d/Stoml2/Isg15/Ddx1/Mapk3/Pabpc1/Rpl11/Slc38a2/Snw1/Tmed2/Ncl/Apex1/Zmpste24/Thrap3/Itgb8/Mapk14/Ptbp1/Rpl23/Sorl1/Grk2/Hspb1/Bsg/Rpl5/Srsf5/C1qtnf4/Fubp1/…	none	NA	NA
Aged	Male	NVS-PAK1-1 vs vehicle	MF	GO:0016491	oxidoreductase activity	259	0.488965	1.59794	1.76283e-05	0.00233247	0.00212706	723	tags=23%, list=16%, signal=21%	Acadl/Idh2/Decr1/Aldh6a1/Acadvl/Gldc/Acadm/Clic4/Acads/Suclg2/Pdia3/Selenbp1/Acad8/Sqor/Phgdh/Hadha/Txndc17/Hadh/Rtn4ip1/Prodh/Vkorc1l1/Uevld/Etfa/Bckdha/Dhrs7b/Acadsb/Gpd1/Gpd2/Dbt/Rdh13/Bckdhb/Pir/Prdx4/Uqcrfs1/Tmx3/Acad9/Dhrs1/Cryzl1/Prdx6/Pdia4/Phyhd1/Sdr39u1/Pdha1/Akr1a1/Prdx5/Tmx2/Glud1/Fth1/Sod1/Aldh9a1/P4hb/Nos1/Pcyox1/Hsd17b10/Gcdh/Gstt1/Heph/Sod2/Gstk1/Maoa	none	NA	NA
Young	Female	5xFAD vs C57BL6/J	CC	GO:0140534	endoplasmic reticulum protein-containing complex	54	0.756756	1.66656	3.48489e-05	0.0023325	0.00196072	761	tags=48%, list=17%, signal=41%	P4hb/Pdia3/Ppib/Hsp90b1/Ganab/Calr/Hyou1/Pdia4/Ddost/Hspa5/Prkcsh/Pdia6/Rpn2/Rpn1/Vcp/Sel1l/Emc1/Stt3a/Dnajb11/Hsd17b12/Spcs2/Sec61b/Stt3b/B2m/Emc3/Ssr4	none	NA	NA
Young	Female	5xFAD vs C57BL6/J	BP	GO:0007033	vacuole organization	92	0.698595	1.61123	3.52232e-05	0.0023325	0.00196072	660	tags=30%, list=14%, signal=27%	Grn/Lamp2/Atg9a/Ctsd/Lamp1/Tpp1/Hexa/Vps33a/Hexb/Arl8b/Vps16/Vps35/Tom1/Vps18/Lamtor1/Spns1/Irgm1/Nsfl1c/Ubqln1/Ppt1/Sec22b/Vps11/Hook3/Chmp3/Stx12/Vps4a/Chmp4b/Vps4b	none	NA	NA
Young	Male	5xFAD vs C57BL6/J	BP	GO:0019882	antigen processing and presentation	25	0.842258	1.82987	3.94756e-05	0.00236854	0.00200564	327	tags=40%, list=7%, signal=37%	Psme1/Arl8b/Pycard/Pdia3/Lgmn/Calr/Psap/Psme2/Rab6a/Ctsl	Immune Response	2	adaptive immune response
Aged	Female	5xFAD vs C57BL6/J	BP	GO:0030522	intracellular receptor signaling pathway	97	0.686182	1.59383	5.51209e-05	0.00238476	0.0019213	563	tags=20%, list=12%, signal=18%	Pycard/Lamp2/Irgm1/Calr/Vps11/Stat3/Nedd4/Ntrk2/Vps18/Fabp5/Padi2/Ddx3x/Ipo5/Ppt1/Dnaja1/Rtn4/Ywhah/Snw1/Fkbp4	none	NA	NA
Aged	Female	5xFAD vs C57BL6/J	MF	GO:0035173	histone kinase activity	77	-0.58081	-1.81482	5.65114e-05	0.00242207	0.00195135	1035	tags=40%, list=22%, signal=32%	Pak1/Stk32c/Mark4/Tnk2/Cdc42bpb/Csnk1d/Cdk5/Ksr1/Bcr/Mark3/Csnk1g3/Taok1/Gak/Stk24/Braf/Slk/Snrk/Araf/Mark1/Tnik/Stk38l/Stk39/Wnk2/Pak3/Brsk1/Gsk3a/Pdpk1/Prkcb/Brsk2/Rock2/Aak1	Epigenetic	1	histone modification
Aged	Male	5xFAD vs C57BL6/J	BP	GO:0140238	presynaptic endocytosis	75	-0.611192	-1.92745	2.72973e-05	0.00242314	0.0020431	443	tags=40%, list=10%, signal=37%	Arpc3/Ctbp1/Snx9/Mff/Picalm/Dnm3/Sncb/Scamp5/Ap2m1/Dnajc6/Pip5k1c/Stx1a/Sh3gl2/Necap1/Eps15l1/Ap2s1/Sgip1/Ap2a1/Cltb/Bin1/Tbc1d24/Snap91/Amph/Ap2b1/Pacsin1/Synj1/Dnm1/Ap2a2/Aak1/Cltc	Endolysosome	3	endocytic vesicle
Aged	Male	5xFAD vs C57BL6/J	BP	GO:0140238	presynaptic endocytosis	75	-0.611192	-1.92745	2.72973e-05	0.00242314	0.0020431	443	tags=40%, list=10%, signal=37%	Arpc3/Ctbp1/Snx9/Mff/Picalm/Dnm3/Sncb/Scamp5/Ap2m1/Dnajc6/Pip5k1c/Stx1a/Sh3gl2/Necap1/Eps15l1/Ap2s1/Sgip1/Ap2a1/Cltb/Bin1/Tbc1d24/Snap91/Amph/Ap2b1/Pacsin1/Synj1/Dnm1/Ap2a2/Aak1/Cltc	Synapse	5	synaptic vesicle cycle
Aged	Male	5xFAD vs C57BL6/J	CC	GO:0098684	photoreceptor ribbon synapse	12	-0.916884	-1.92383	2.69892e-05	0.00242314	0.0020431	134	tags=42%, list=3%, signal=41%	Sh3gl2/Amph/Pacsin1/Dnm1/Cltc	Synapse	0	none
Aged	Male	5xFAD vs C57BL6/J	CC	GO:0005775	vacuolar lumen	12	0.937746	1.69452	2.75237e-05	0.00242314	0.0020431	230	tags=67%, list=5%, signal=64%	Plbd2/Lamp2/Hexb/Hexa/Pld3/Lgmn/Epdr1/Man2b1	none	NA	NA
Young	Female	5xFAD vs C57BL6/J	BP	GO:0016032	viral process	99	0.691106	1.60538	3.73969e-05	0.00244056	0.00205155	830	tags=44%, list=18%, signal=37%	P4hb/Ppib/Nedd4/Ctsb/Apoe/Arl8b/Vps16/Hsp90ab1/Trim28/Eif3b/Vps18/Gsn/Vcp/Ddb1/Eif3a/Itgav/Grk2/Stom/Dhx9/Vapb/Tardbp/Pcbp2/Denr/Lgals1/Ssb/Isg15/Npc1/Hcfc1/Chmp3/Ilf3/Ddx3x/Pcbp1/Vps4a/Dag1/Chmp4b/Vps4b/Pfn1/Hmgb1/Ist1/Ppia/Csde1/Ppid/Eif3g/Eif3f	none	NA	NA
Aged	Female	5xFAD vs C57BL6/J	CC	GO:0005834	heterotrimeric G-protein complex	24	-0.812332	-2.00075	5.79999e-05	0.00246285	0.00198421	413	tags=46%, list=9%, signal=42%	Gna13/Gnb2/Gng4/Gng7/Gnaq/Gnb5/Gnai1/Gnb1/Gnao1/Gng2/Gnaz	none	NA	NA
Young	Male	5xFAD vs C57BL6/J	BP	GO:0006457	protein folding	101	0.653221	1.73414	4.18522e-05	0.00247809	0.00209841	925	tags=43%, list=21%, signal=35%	Clu/P4hb/Grn/Mesd/Hspe1/Hyou1/Hsp90ab1/Pdia4/Nudc/Pdia3/Calr/Canx/Ppib/Hspa5/Cryab/Ppil3/Nudcd3/Hsp90aa1/Hsp90b1/Cct8/Trap1/Tbce/Bag1/Ahsa1/Ppif/Cct6b/Tbcc/Sh3glb1/Hspa9/Dnajc3/Cct2/Pfdn4/Aip/Hspa13/Cct5/Dnaja1/Hsph1/Dnajc7/Cdc37/Cct3/Hspd1/Vbp1/Hspb1	Proteostasis	0	none
Aged	Female	5xFAD vs C57BL6/J	CC	GO:0030665	clathrin-coated vesicle membrane	51	-0.66909	-1.92119	6.26349e-05	0.00263526	0.00212311	389	tags=37%, list=8%, signal=35%	Syp/Vamp3/Atp6v1a/Atp6v1g2/Atp6v1h/Ap1g1/Sgip1/Rab3a/Ap1b1/Syn1/Epn1/Cltb/Ap2a1/Ap2a2/Ap2b1/Ap2s1/Snap91/Necap1/Cltc	Endolysosome	1	clathrin-coated vesicle
Young	Male	5xFAD vs C57BL6/J	BP	GO:0035249	synaptic transmission, glutamatergic	59	-0.645552	-1.88938	4.626e-05	0.00266885	0.00225994	617	tags=39%, list=14%, signal=34%	Cacng8/Prkaca/Frrs1l/Grm5/Nlgn1/Plppr4/Grm3/Iqsec2/Dgki/Ophn1/Unc13a/Tnr/Stxbp1/Nlgn2/Homer1/Tprg1l/Napb/Cacna1a/Syt1/Gria3/Shank3/Grm2/Myo5a	Synapse	1	trans-synaptic signaling
Young	Male	5xFAD vs C57BL6/J	BP	GO:0030162	regulation of proteolysis	191	0.578011	1.60698	4.59332e-05	0.00266885	0.00225994	448	tags=16%, list=10%, signal=15%	Apoe/App/Clu/Psme1/Ctsz/Ctsd/Vtn/Spock1/Grn/Tmed10/Pycard/Cst3/Hsp90ab1/Lamtor5/Lgmn/Gsn/F3/Myh9/Cstb/Cryab/Stat3/Aifm1/Psme2/Rps7/Pacsin3/Spon1/Xpo1/Glg1/Serpinb1a/Pzp	none	NA	NA
Young	Male	5xFAD vs C57BL6/J	BP	GO:0016042	lipid catabolic process	112	0.635809	1.70302	4.69852e-05	0.00267637	0.00226631	483	tags=26%, list=11%, signal=24%	Apoe/Hexb/Hexa/Asah1/Idh1/Prdx6/Abhd12/Dbi/Lrp1/Psap/Decr1/Daglb/Eci1/Hsd17b10/Acadl/Echs1/Acads/Sgpl1/Cpt2/Hadha/Abhd4/Slc27a4/Hint2/Gdpd1/Pck2/Ppt1/Acadm/Amacr/Acaa2	Lipid Metabolism	5	lipid catabolic process
Young	Female	NVS-PAK1-1 vs vehicle	BP	GO:0034248	regulation of amide metabolic process	32	-0.757779	-1.88722	4.1383e-05	0.00270408	0.00226891	487	tags=34%, list=11%, signal=31%	Epha4/Rtn4/Tigar/Apoe/Tmed10/Sorl1/Bin1/Clu/Pdk3/Pdk1/Pdk2	none	NA	NA
Young	Female	NVS-PAK1-1 vs vehicle	BP	GO:0022900	electron transport chain	76	0.665167	1.88717	4.03058e-05	0.00270408	0.00226891	635	tags=49%, list=14%, signal=43%	Etfdh/Etfb/Etfa/Sdha/Ndufs3/Ndufs7/Ndufc2/Slc25a18/Dld/Sco2/Ndufa10/Cycs/Ndufa5/Ndufs2/Aifm1/Uqcrc1/Got2/Ndufa8/Uqcrq/Cyc1/Cox5a/Ndufa7/Uqcrc2/Uqcr11/Sdhb/Ndufs4/Ndufv1/Cox5b/Uqcrfs1/Ndufs8/Coa6/Ndufv3/Uqcr10/Chchd2/Mdh2/Slc25a12/Sod2	Mitochondrial Metabolism	5	electron transport chain
Young	Female	NVS-PAK1-1 vs vehicle	BP	GO:0031333	negative regulation of protein-containing complex assembly	83	-0.631144	-1.84652	4.09136e-05	0.00270408	0.00226891	692	tags=35%, list=15%, signal=30%	Syt11/Hdac6/Trim9/Cdc42/Vps35/Stmn2/Park7/Arhgef7/Evl/Capza2/Pfn1/Hmgb1/Gsn/Capg/Cryab/Ogt/Arpc2/Sptbn1/Sorl1/Trem2/Capn1/Hspa5/Add3/Fkbp4/Capzb/Twf2/Clu/Add2/Lcmt1	none	NA	NA
Aged	Female	5xFAD vs C57BL6/J	CC	GO:0005730	nucleolus	259	0.59537	1.43344	6.51243e-05	0.00271509	0.00218743	1018	tags=34%, list=22%, signal=28%	Capg/Nrxn1/Pycard/Rps3/Ctsl/Rcn2/S100a16/Cpne3/Nol3/Rpl19/Rpl12/Rps4x/Eef1a1/S100a13/Eef1d/Mtdh/Ezr/Rps12/Hspa9/Snu13/Uso1/Nop56/Rps2/Acaca/Eif3a/Rps9/Npm1/Rps7/Fbl/Rps19/Rps17/Rps28/Rps14/Rps11/Rpl11/Rps16/Wdfy3/Ncl/Apex1/Cstb/Rps13/Rpl36/Pa2g4/Rpl18/Rps24/Rpl23/Eif3l/Tbca/Rpl5/Srsf5/Rps8/Rpl13/Rps5/Eef1e1/Mrpl40/Rps25/Cpt2/Nop58/Sf3b3/Rars1/Ddb1/Flna/Rps15a/Parp1/Myo1c/Eif4a3/Pik3cb/Ppid/Srp72/…	none	NA	NA
Young	Female	5xFAD vs C57BL6/J	MF	GO:0030546	signaling receptor activator activity	46	0.774622	1.67146	4.30504e-05	0.00273107	0.00229576	287	tags=22%, list=6%, signal=21%	Grn/App/Manf/Ptn/Clu/Apoe/Nampt/Copa/C1qtnf4/Cmtm5	none	NA	NA
Young	Female	5xFAD vs C57BL6/J	MF	GO:0140640	catalytic activity, acting on a nucleic acid	116	0.667782	1.55869	4.30615e-05	0.00273107	0.00229576	875	tags=38%, list=19%, signal=31%	Pld3/Snd1/Rps3/Eif4a1/Cars1/Sars1/Dars1/Gars1/Lars1/Vars1/Nars1/Tars1/Farsb/Etf1/Rbbp4/Farsa/Apex1/Iars1/Kars1/Smarca5/Dhx9/Chd4/Mars1/Wars2/Rida/Eprs1/Rars1/Sub1/Ddx42/Ruvbl2/Eif4a2/Ddx3x/Yars1/Aars1/Tars3/Hars1/Eif4a3/Snrnp200/Nsun2/Trnt1/Ddx46/Ptges3/Ddx39b/Rnmt	none	NA	NA
Aged	Female	5xFAD vs C57BL6/J	CC	GO:0097470	ribbon synapse	21	-0.832948	-2.00954	6.6177e-05	0.00273412	0.00220276	147	tags=33%, list=3%, signal=32%	Pclo/Bsn/Sh3gl2/Amph/Pacsin1/Dnm1/Cltc	Synapse	0	none
Aged	Female	5xFAD vs C57BL6/J	BP	GO:0006413	translational initiation	63	0.737671	1.65651	6.69109e-05	0.00273976	0.00220731	747	tags=41%, list=16%, signal=35%	Eif3c/Eif4a1/Ddx3x/Eif3i/Eif2s3x/Eif2s1/Eif5/Dnajc3/Eif3a/Eif3e/Eif4g1/Npm1/Eif3d/Eif2s2/Eif3b/Rpl13a/Eif3f/Eif3k/Tmed2/Eif2a/Eif3m/Eif3l/Eif3g/Eif2b3/Eif3j1/Khdrbs1	Proteostasis	1	translation
Young	Male	5xFAD vs C57BL6/J	CC	GO:0098835	presynaptic endocytic zone membrane	13	-0.892842	-1.89603	5.02401e-05	0.00282601	0.00239301	179	tags=62%, list=4%, signal=59%	Cltb/Ctbp1/Dnm1l/Ap2b1/Dnm1/Pip5k1c/Snap91/Cltc	Synapse	7	presynapse organization
Young	Female	NVS-PAK1-1 vs vehicle	BP	GO:0022904	respiratory electron transport chain	74	0.668569	1.89728	4.4182e-05	0.00284632	0.00238825	635	tags=50%, list=14%, signal=44%	Etfdh/Etfb/Etfa/Sdha/Ndufs3/Ndufs7/Ndufc2/Slc25a18/Dld/Sco2/Ndufa10/Cycs/Ndufa5/Ndufs2/Aifm1/Uqcrc1/Got2/Ndufa8/Uqcrq/Cyc1/Cox5a/Ndufa7/Uqcrc2/Uqcr11/Sdhb/Ndufs4/Ndufv1/Cox5b/Uqcrfs1/Ndufs8/Coa6/Ndufv3/Uqcr10/Chchd2/Mdh2/Slc25a12/Sod2	Mitochondrial Metabolism	5	electron transport chain
Aged	Female	NVS-PAK1-1 vs vehicle	CC	GO:0005681	spliceosomal complex	91	-0.632374	-1.90743	5.18917e-06	0.00288393	0.00269397	701	tags=42%, list=15%, signal=36%	Luc7l2/Sf3b1/Snrpb/Hnrnpc/Prpf19/Alyref/Snrpd2/Rbm3/Srrm1/Snrpb2/Snrnp70/Plrg1/Eif4a3/Tra2b/Srsf1/Cdc5l/Ddx46/Dhx15/Hnrnpm/Hnrnpr/Sf3b6/Rbmx/Ddx5/Hnrnpa3/Snrpa1/Ncl/Hnrnph1/Prpf6/Hnrnpa2b1/Mfap1a/Cirbp/Hnrnpk/Sf1/Magoh/Api5/Snw1/Hnrnpf/Ptbp2	RNA Spliceosome	0	none
Aged	Female	NVS-PAK1-1 vs vehicle	BP	GO:0000375	RNA splicing, via transesterification reactions	135	-0.567993	-1.79938	6.21938e-06	0.00288393	0.00269397	726	tags=30%, list=15%, signal=26%	Strap/Srrm1/Snrpb2/Hnrnpul2/Ilf3/Snrnp70/Plrg1/Eif4a3/Rbm10/Tra2b/Srsf1/Acin1/Cdc5l/Ddx46/Hnrnpm/Sf3b6/Rbmx/Hnrnpl/Ddx5/Hnrnpa3/Rnps1/Snrpa1/Ncl/Dhx9/Prpf6/Hnrnpa2b1/Rbm25/Mfap1a/Dazap1/Thrap3/Cirbp/Khdrbs1/Hnrnpk/Psip1/Sf1/Magoh/Snw1/Sfpq/Rsrc1/Ptbp2	RNA Spliceosome	0	none
Aged	Female	NVS-PAK1-1 vs vehicle	BP	GO:0000377	RNA splicing, via transesterification reactions with bulged adenosine as nucleophile	135	-0.567993	-1.79938	6.21938e-06	0.00288393	0.00269397	726	tags=30%, list=15%, signal=26%	Strap/Srrm1/Snrpb2/Hnrnpul2/Ilf3/Snrnp70/Plrg1/Eif4a3/Rbm10/Tra2b/Srsf1/Acin1/Cdc5l/Ddx46/Hnrnpm/Sf3b6/Rbmx/Hnrnpl/Ddx5/Hnrnpa3/Rnps1/Snrpa1/Ncl/Dhx9/Prpf6/Hnrnpa2b1/Rbm25/Mfap1a/Dazap1/Thrap3/Cirbp/Khdrbs1/Hnrnpk/Psip1/Sf1/Magoh/Snw1/Sfpq/Rsrc1/Ptbp2	RNA Spliceosome	0	none
Aged	Female	NVS-PAK1-1 vs vehicle	BP	GO:0000398	mRNA splicing, via spliceosome	135	-0.567993	-1.79938	6.21938e-06	0.00288393	0.00269397	726	tags=30%, list=15%, signal=26%	Strap/Srrm1/Snrpb2/Hnrnpul2/Ilf3/Snrnp70/Plrg1/Eif4a3/Rbm10/Tra2b/Srsf1/Acin1/Cdc5l/Ddx46/Hnrnpm/Sf3b6/Rbmx/Hnrnpl/Ddx5/Hnrnpa3/Rnps1/Snrpa1/Ncl/Dhx9/Prpf6/Hnrnpa2b1/Rbm25/Mfap1a/Dazap1/Thrap3/Cirbp/Khdrbs1/Hnrnpk/Psip1/Sf1/Magoh/Snw1/Sfpq/Rsrc1/Ptbp2	RNA Spliceosome	0	none
Aged	Female	NVS-PAK1-1 vs vehicle	BP	GO:0006397	mRNA processing	184	-0.529291	-1.72119	5.8803e-06	0.00288393	0.00269397	726	tags=29%, list=15%, signal=25%	Strap/Cstf2/Srrm1/Snrpb2/Tbrg4/Hnrnpul2/Ilf3/Snrnp70/Tardbp/Plrg1/Eif4a3/Zpr1/Rbm10/Tra2b/Ddx1/Srsf1/Acin1/Cdc5l/Akap8l/Ddx46/Elavl4/Dhx15/Hnrnpm/Ccar2/Sf3b6/Rbmx/Hnrnpl/Ddx5/Hnrnpa3/Rnps1/Snrpa1/Ncl/Hnrnph1/Dhx9/Prpf6/Hnrnpa2b1/Rbm25/Mfap1a/Dazap1/Thrap3/Cirbp/Khdrbs1/Hnrnpk/Psip1/Sf1/Pcbp1/Magoh/Cpsf7/Snw1/Hnrnpf/Sfpq/Rsrc1/Ptbp2	none	NA	NA
Young	Female	5xFAD vs C57BL6/J	BP	GO:0006955	immune response	342	0.574105	1.37843	4.63503e-05	0.00289882	0.00243678	752	tags=23%, list=16%, signal=21%	Grn/App/Lamp2/Pld3/Atg9a/Pdia3/Capg/Lcp1/Pycard/Lamp1/C1qb/Nedd4/Vamp7/Vtn/Apoe/Rps3/C1qa/Rps19/Arl8b/C1qc/Rpsa/Trim28/Ptgds/Vim/Anxa3/Ctsl/Stx7/Lrp1/Gsn/Pnp/Ipo5/Rps6/Pi4k2a/Tkfc/Atl3/Irgm1/Stat3/Nagk/Rnf170/Crk/Kars1/Ubqln1/Smarca5/Dhx9/Plcg1/Kif5b/Ppt1/Ezr/Psmb4/Rab12/Tollip/Mapk1/Psma1/Sqstm1/Pcbp2/Evl/Eprs1/Lgals1/Vamp4/Flnb/Arrb2/Matr3/Pcyt1a/Isg15/H2bc12/Ddx3x/Kit/Bax/Vps26b/Appl1/Rtn4/Hmg…	Immune Response	0	none
[truncated: 37,474 more rows]

## Sheet: Table S5
Supplemental Table 5. Plasma PK parameters following IP versus PO administration of 10 mg/kg NVS-PAK1-1
		Sampling was conducted at 0.5, 1, 3, and 5 h
PK parameters	Unit	10 mg/kg IP	10 mg/kg PO
T1/2	h	0.814	1.56
Tmax	h	0.5	0.5
Cmax	ng/mL	878	130
AUClast	h*ng/mL	1153	223
[truncated: 4 more rows]

## Sheet: Table S6
Supplemental Table 6. Mean concentrations (ng/g ± standard deviation; n=3) of NVS-PAK1-1 in brain following PO administration of 1–100 mg/kg in CD-1 mice.
[truncated: 4 more rows]

[truncated: 1 more sheets: Table S7]
